# Supplementary material for: Impact of maternal compensation on developmental phenotypes in a zebrafish model of severe congenital muscular dystrophy
Source: PLoS Genet. 2026 Jan 14;22(1):e1011987. doi: 10.1371/journal.pgen.1011987 (PMC12803454; doi:10.1371/journal.pgen.1011987)
Supplement: S1 Table — (XLSX) [file pgen.1011987.s009.xlsx]

## Sheet: Sheet1
	Mhet		MZKO
Timepoint	Observed	Expected	Observed	Expected	χ2	p-value
10dpf	64	59	54	59	0.847	0.3573
14dpf	59	49	39	49	4.082	*0.0434
28dpf	52	30.5	9	30.5	30.311	****<0.0001
