# Supplementary material for: Impact of maternal compensation on developmental phenotypes in a zebrafish model of severe congenital muscular dystrophy
Source: PLoS Genet. 2026 Jan 14;22(1):e1011987. doi: 10.1371/journal.pgen.1011987 (PMC12803454; doi:10.1371/journal.pgen.1011987)
Supplement: S2 Table — (XLSX) [file pgen.1011987.s010.xlsx]

## Sheet: Sheet1
Sample	Timepoint	Total Reads	Overall Alignment Rate (%)
WT1	5 dpf	22221077	90.74
WT2	5 dpf	23382923	90.76
WT3	5 dpf	23294321	81.95
Het1	5 dpf	22365352	91.1
Het2	5 dpf	21146288	91.44
Het3	5 dpf	22645039	90.83
ZKO1	5 dpf	24740843	91.88
ZKO2	5 dpf	22103016	91.53
ZKO3	5 dpf	22659725	91.51
MHet1	5 dpf	21807697	91.6
MHet2	5 dpf	21035567	91.31
MHet3	5 dpf	21651629	87.64
MZKO1	5 dpf	20027272	91.13
MZKO2	5 dpf	22200195	91.04
MZKO3	5 dpf	22128356	91.06
MHet1	10 dpf	24497201	88.28
MHet2	10 dpf	27183778	87.01
MHet3	10 dpf	20628017	87.52
MZKO1	10 dpf	27251167	87.16
MZKO2	10 dpf	21329619	86.62
MZKO3	10 dpf	24302236	86.38
