# Supplementary material for: Impact of maternal compensation on developmental phenotypes in a zebrafish model of severe congenital muscular dystrophy
Source: PLoS Genet. 2026 Jan 14;22(1):e1011987. doi: 10.1371/journal.pgen.1011987 (PMC12803454; doi:10.1371/journal.pgen.1011987)
Supplement: S1 File — (XLSX) [file pgen.1011987.s011.xlsx]

## Sheet: Raw Counts 5 dpf
Identifier	Gene	WT1	WT2	WT3	Het1	Het2	Het3	ZKO1	ZKO2	ZKO3	MHet1	MHet2	MHet3	MZKO1	MZKO2	MZKO3
LL0000000001	a1cf	943	736	180	383	342	365	92	187	167	452	539	290	504	377	555
LL0000000002	a2ml	1882	1564	768	999	975	958	489	582	584	1066	584	1143	1023	1379	449
LL0000000003	aaas	342	308	231	316	339	354	276	236	329	327	277	320	267	337	333
LL0000000004	aacs	526	487	641	534	462	704	437	523	668	584	591	637	863	841	818
LL0000000005	aadac	144	137	117	113	138	119	79	98	113	123	122	105	115	126	141
LL0000000006	aadacl4	14	14	8	4	10	15	6	9	7	6	5	4	13	24	10
LL0000000007	aadat	110	93	64	67	93	89	61	88	96	94	111	144	124	85	102
LL0000000008	aagab	197	261	186	253	291	208	222	249	231	256	280	233	246	194	210
LL0000000009	aak1a	318	367	423	359	419	456	350	392	446	426	365	396	496	521	520
LL0000000010	aak1b	209	159	177	222	207	160	60	171	157	302	215	243	209	234	208
LL0000000011	aamdc	121	142	88	100	110	106	83	88	97	98	73	70	65	49	40
LL0000000012	aamp	1801	1782	1740	1871	1917	1762	1540	1814	1626	2067	1550	1582	1316	1384	1676
LL0000000013	aanat1	93	88	94	92	118	100	103	95	111	79	62	94	57	65	55
LL0000000014	aanat2	32	66	54	57	53	54	53	23	35	193	103	124	131	172	143
LL0000000015	aar2	176	234	138	213	209	203	176	199	214	229	190	200	176	214	191
LL0000000016	aars	2931	2509	2506	2585	2255	2628	2215	2656	2442	3244	3036	2753	2920	3405	3178
LL0000000017	aars2	123	86	92	92	103	92	95	102	97	124	88	138	127	136	152
LL0000000018	aarsd1	140	127	139	147	128	140	166	143	146	192	172	177	162	197	136
LL0000000019	aasdh	46	40	37	60	37	67	25	26	29	48	20	20	23	40	41
LL0000000020	aasdhppt	110	89	107	101	113	109	109	99	106	152	153	121	86	90	81
LL0000000021	aass	850	780	768	739	706	963	708	865	895	1143	1017	845	1312	1387	983
LL0000000022	aatf	197	234	198	212	241	197	196	219	255	317	336	301	246	263	246
LL0000000023	aatka	967	1052	1227	1230	1112	1281	960	1063	1291	1627	1288	1505	1555	1639	1417
LL0000000024	aatkb	1100	1078	1286	1344	1338	1387	1191	1383	1441	1196	1124	1166	1204	1266	1301
LL0000000025	abat	7477	6543	5760	6070	5765	6413	4225	5365	5609	10320	8305	8527	9513	11119	9332
LL0000000026	abca12	1172	1076	835	921	656	835	714	936	948	1631	1370	1525	1769	1734	1523
LL0000000027	abca1a	3142	3117	2958	3368	3008	3153	2312	3417	3140	4898	3724	4182	3757	4516	3859
LL0000000028	abca1b	1576	1564	813	829	819	860	436	906	732	924	1189	850	673	767	732
LL0000000029	abca2	790	839	835	921	943	1000	774	910	1039	956	789	825	744	829	903
LL0000000030	abca3b	1378	1239	1112	1331	1272	1361	1052	1407	1324	1909	1429	1558	1216	1195	1305
LL0000000031	abca4a	406	410	478	492	561	430	303	378	436	686	521	559	611	581	571
LL0000000032	abca4b	658	643	725	846	736	736	552	748	824	931	714	752	758	749	610
LL0000000033	abca5	571	608	613	631	564	717	577	651	728	663	649	577	860	856	785
LL0000000034	abcb10	212	135	189	148	110	166	111	159	113	221	253	184	172	210	245
LL0000000035	abcb11a	153	152	90	96	87	96	74	83	88	148	131	84	114	110	141
LL0000000036	abcb11b	679	371	250	234	338	232	137	166	153	361	365	355	278	274	167
LL0000000037	abcb4	1733	1612	765	977	980	905	534	931	715	1622	1283	1000	941	761	1014
LL0000000038	abcb5	2070	1814	1960	2092	1330	1993	1737	2309	2081	3416	2820	3328	2812	2295	2538
LL0000000039	abcb6a	400	408	316	331	254	284	190	395	320	741	655	665	838	840	824
LL0000000040	abcb6b	101	85	81	82	60	76	55	66	88	76	81	99	83	98	68
LL0000000041	abcb7	408	411	329	388	350	392	288	366	329	673	606	624	511	568	488
LL0000000042	abcb8	302	225	242	193	243	238	197	196	250	399	313	335	351	336	316
LL0000000043	abcb9	335	302	253	316	324	278	225	316	223	320	266	251	217	235	225
LL0000000044	abcc1	892	980	928	766	846	807	700	887	968	1863	1550	1546	1319	1305	1390
LL0000000045	abcc10	240	213	229	210	180	204	198	179	244	220	225	198	204	156	208
LL0000000046	abcc12	362	310	224	197	267	218	180	275	207	249	197	261	235	281	229
LL0000000047	abcc13	143	149	166	161	142	177	137	164	192	193	175	124	152	160	114
LL0000000048	abcc2	2252	1564	783	1300	904	1050	505	1046	796	2006	1489	1112	1149	999	1187
LL0000000049	abcc3	515	451	425	330	376	390	300	339	384	467	368	428	507	525	543
LL0000000050	abcc4	665	690	499	606	442	575	362	635	512	1061	904	854	927	985	927
LL0000000051	abcc5	7496	8363	8858	8700	9022	9389	7936	9205	10181	12009	9283	9818	8021	7911	8649
LL0000000052	abcc6a	110	89	100	94	73	91	98	96	66	160	152	157	165	267	196
LL0000000053	abcc6b.1	5	3	3	10	9	5	0	0	1	0	2	7	3	2	2
LL0000000054	abcc6b.2	157	168	140	134	76	112	77	93	129	65	46	76	106	115	67
LL0000000055	abcc8	449	480	457	582	573	587	447	618	543	587	406	494	376	424	384
LL0000000056	abcc8b	196	240	213	346	296	297	256	291	323	424	376	331	260	293	333
LL0000000057	abcc9	535	475	447	448	485	508	399	525	534	550	513	506	433	507	519
LL0000000058	abcd1	190	107	71	110	57	101	51	78	108	163	135	137	176	128	165
LL0000000059	abcd2	18	18	26	20	32	17	14	18	17	39	24	30	84	84	92
LL0000000060	ABCD2 (1 of many)	0	6	12	2	5	10	0	3	2	10	5	4	40	51	69
LL0000000061	abcd3a	1167	1060	785	757	793	771	516	748	608	1178	1095	987	990	1038	1034
LL0000000062	abcd3b	102	106	103	101	104	96	83	94	115	200	117	141	165	158	207
LL0000000063	abcd4	153	157	119	129	172	189	104	152	172	228	182	190	169	181	167
LL0000000064	abce1	1646	1506	1333	1379	1397	1385	1304	1521	1467	1903	1874	1821	1581	1951	1567
LL0000000065	abcf1	1752	1426	1568	1542	1358	1558	1347	1474	1499	2052	2161	2192	1528	1930	1635
LL0000000066	abcf2a	1279	1192	894	1127	1042	1154	1075	1198	1259	867	1033	991	862	1103	869
LL0000000067	abcf2b	189	167	181	174	193	182	175	193	207	264	276	222	227	261	212
LL0000000068	abcf3	174	208	171	152	228	139	190	178	147	273	302	280	221	258	269
LL0000000069	abcg1	560	600	597	683	610	746	591	668	654	951	731	839	924	1030	821
LL0000000070	abcg2a	1128	1138	475	774	701	660	504	646	660	2760	1852	1275	2145	1485	1529
LL0000000071	abcg2b	236	187	104	91	83	72	56	110	81	88	73	71	112	210	129
LL0000000072	abcg2c	206	164	130	174	125	149	195	153	160	201	182	212	179	187	156
LL0000000073	abcg2d	63	39	62	42	53	80	79	59	62	52	51	55	77	97	68
LL0000000074	abcg4a	362	463	506	527	530	604	420	486	595	397	392	428	563	658	569
LL0000000075	abcg4b	43	66	84	58	73	84	68	61	76	87	97	75	59	74	57
LL0000000076	abcg5	219	119	52	134	141	88	53	62	100	113	56	41	88	79	77
LL0000000077	abcg8	137	224	104	137	103	115	54	93	73	68	70	55	65	78	79
LL0000000078	abch1	242	279	304	215	278	309	232	286	272	338	316	340	401	413	394
LL0000000079	abhd10a	410	402	476	330	345	472	353	378	428	429	418	436	642	628	664
LL0000000080	abhd10b	179	168	137	168	165	112	151	121	167	181	176	175	153	181	135
LL0000000081	abhd11	442	370	459	331	332	371	365	399	342	365	400	462	485	490	417
LL0000000082	abhd12	578	518	592	523	467	641	495	510	469	537	470	503	683	688	685
LL0000000083	abhd13	102	76	74	52	60	92	39	72	60	88	58	76	119	87	108
LL0000000084	abhd14a	298	228	275	264	257	254	233	320	290	320	303	315	440	474	480
LL0000000085	abhd14b	413	299	237	213	218	254	172	196	187	266	222	258	342	404	355
LL0000000086	abhd15a	166	125	133	144	111	128	152	129	124	159	179	147	172	182	160
LL0000000087	abhd16a	562	547	565	561	477	525	498	565	488	798	562	692	569	636	523
LL0000000088	abhd17aa	801	645	871	676	657	853	600	749	827	750	721	806	953	947	1019
LL0000000089	abhd17ab	424	402	410	358	384	464	425	486	412	513	496	474	695	703	626
LL0000000090	abhd17b	399	352	402	364	312	384	340	357	338	271	274	310	307	329	287
LL0000000091	abhd17c	575	469	461	519	587	581	534	492	484	517	514	554	453	551	522
LL0000000092	abhd18	235	190	146	204	194	152	174	185	220	279	268	257	257	289	214
LL0000000093	abhd2a	49	77	48	86	46	53	41	82	68	52	45	40	186	120	106
LL0000000094	abhd2b	176	159	187	177	135	161	132	167	165	150	148	160	164	170	153
LL0000000095	abhd3	430	354	429	352	412	446	296	402	446	325	325	344	463	432	415
LL0000000096	abhd4	440	441	336	464	355	405	306	365	374	1008	793	832	715	818	707
LL0000000097	abhd6a	87	109	59	70	56	65	59	56	37	83	109	88	106	91	83
LL0000000098	abhd6b	47	37	35	30	37	35	32	58	54	33	38	20	22	27	35
LL0000000099	abhd8a	191	124	106	147	127	169	100	112	198	184	160	154	158	130	160
LL0000000100	abhd8b	55	33	46	40	63	63	36	64	71	77	70	48	60	59	47
LL0000000101	abi1a	606	625	640	615	587	634	609	675	595	720	673	750	778	868	579
LL0000000102	abi1b	152	122	72	128	129	99	73	102	100	157	139	110	136	113	135
LL0000000103	abi2a	245	270	282	274	291	329	283	317	349	399	384	332	364	372	296
LL0000000104	abi2b	1476	1213	1262	1471	1463	1573	1569	1553	1504	1732	1518	1623	1401	1510	1394
LL0000000105	abi3a	125	92	99	121	139	109	128	169	135	168	158	129	106	124	122
LL0000000106	abi3b	141	92	89	86	63	86	76	120	77	140	96	126	129	126	119
LL0000000107	abi3bpa	89	115	83	96	105	95	55	49	67	63	78	56	82	87	93
LL0000000108	abi3bpb	804	761	678	670	730	628	667	711	667	587	636	801	813	731	765
LL0000000109	abl1	801	706	614	702	646	697	610	740	794	851	846	840	792	827	820
LL0000000110	abl2	560	462	465	499	466	524	419	492	540	575	562	616	615	683	651
LL0000000111	ablim1a	483	452	559	518	526	563	458	537	521	619	581	584	593	553	538
LL0000000112	ablim1b	1839	1945	1700	1916	1774	2056	1375	1878	1875	1976	1622	1806	1969	1811	1603
LL0000000113	ablim2	942	970	902	1047	1071	1228	750	1071	1256	1069	1027	1081	1381	1406	1183
LL0000000114	ablim3	682	613	748	684	590	755	600	731	789	830	731	751	803	730	671
LL0000000115	abo	60	67	53	69	62	69	48	57	41	70	67	62	89	60	77
LL0000000116	abr	48	49	24	37	52	40	39	37	50	39	25	30	26	41	21
LL0000000117	abraa	1163	1401	1157	1283	1065	1516	1028	1160	1255	909	1133	1191	1039	1211	897
LL0000000118	abrab	297	373	361	325	328	317	318	295	421	330	391	305	208	192	161
LL0000000119	abracl	509	529	536	430	378	390	528	461	451	545	585	657	706	831	764
LL0000000120	abraxas1	75	57	68	63	60	75	46	69	70	95	86	91	80	78	74
LL0000000121	abraxas2	194	176	148	177	190	166	154	186	231	318	284	288	298	352	283
LL0000000122	abt1	123	104	93	103	110	111	78	107	59	132	153	101	122	132	100
LL0000000123	abtb1	632	576	565	516	492	724	455	603	525	575	509	603	756	641	662
LL0000000124	abtb2a	47	47	59	61	70	51	62	54	67	66	67	49	77	86	74
LL0000000125	abtb2b	188	132	160	137	141	142	129	136	177	109	121	121	113	107	126
LL0000000126	acaa1	714	534	424	399	442	385	480	397	355	532	469	472	494	459	444
LL0000000127	acaa2	2142	1621	1381	1521	1434	1323	1154	1312	1234	2013	1764	1644	1886	2024	1876
LL0000000128	acaca	1043	905	1113	1050	1026	1025	889	1061	1136	1424	1192	1269	1135	1244	1366
LL0000000129	acacb	1845	2006	1652	1851	1592	2080	1306	1825	1856	2920	2543	2436	2164	2060	1925
LL0000000130	acad11	342	317	196	236	198	253	153	244	187	216	165	156	179	224	162
LL0000000131	acad8	519	490	520	498	436	443	450	566	496	507	495	479	441	524	503
LL0000000132	acad9	249	234	220	168	184	206	132	206	185	258	253	264	321	343	309
LL0000000133	acadl	1005	914	1000	971	907	817	801	887	849	1221	1102	1102	912	871	985
LL0000000134	acadm	3347	2977	2787	2779	2650	2849	2369	2678	2611	4052	3542	3862	2951	3191	3011
LL0000000135	acads	577	495	555	499	446	445	405	513	445	631	599	612	458	484	484
LL0000000136	acadsb	4	0	0	5	4	2	3	1	1	0	0	2	3	2	1
LL0000000137	acadvl	2817	2314	1999	2170	2119	2204	1714	2127	2349	4635	3824	3580	2981	3015	2906
LL0000000138	acana	320	349	319	343	346	289	252	279	173	182	200	219	242	238	218
LL0000000139	acanb	221	161	171	213	153	175	192	127	184	234	207	124	437	386	404
LL0000000140	acap1	247	184	175	150	146	169	120	190	137	178	237	197	191	194	240
LL0000000141	acap2	79	52	51	65	53	62	24	61	62	86	65	54	58	56	46
LL0000000142	acap3a	275	219	233	260	245	283	199	254	252	326	268	270	253	324	312
LL0000000143	acap3b	443	456	505	629	523	676	349	567	650	596	497	540	649	641	592
LL0000000144	acat1	2608	2212	2088	2215	2259	2214	1872	1982	2060	2419	2077	2086	1939	2061	2071
LL0000000145	acat2	312	304	365	339	407	394	422	334	352	381	359	335	344	344	394
LL0000000146	acbd3	657	537	833	696	486	708	785	771	754	882	744	921	705	828	739
LL0000000147	acbd4	32	85	65	72	74	76	71	84	72	43	47	49	48	50	48
LL0000000148	acbd5a	580	564	584	569	554	568	471	557	533	738	674	726	682	676	663
LL0000000149	acbd5b	51	41	57	39	49	48	21	36	43	34	48	56	41	38	49
LL0000000150	acbd6	346	326	254	344	319	341	322	390	330	357	365	377	334	382	275
LL0000000151	acbd7	516	414	686	535	570	580	604	530	496	478	505	537	504	480	524
LL0000000152	accs	222	234	185	224	189	240	235	272	271	306	299	311	288	266	248
LL0000000153	acd	94	93	125	102	131	123	110	126	168	166	104	116	94	125	99
LL0000000154	ace	684	549	292	417	306	297	259	348	340	656	569	366	416	280	501
LL0000000155	ace2	2632	2632	1236	1723	1493	1590	658	1424	915	2263	1991	1076	1534	1019	1679
LL0000000156	acer1	27	23	28	16	20	23	10	22	19	23	11	24	27	30	26
LL0000000157	acer2	180	174	225	181	175	145	116	137	151	236	197	223	217	201	231
LL0000000158	acer3	70	30	38	26	15	41	3	29	28	49	48	40	37	32	46
LL0000000159	ache	2017	2190	2116	2114	2147	2230	1689	1955	2281	1684	1652	1647	2020	1983	1866
LL0000000160	acin1a	7084	6415	8395	7311	6867	8251	8451	8476	8563	8428	8238	8087	3923	4088	4179
LL0000000161	acin1b	2493	2417	2707	2676	2486	2865	2722	2947	3130	3389	3200	2949	2758	2956	2648
LL0000000162	ACKR2	8	7	9	9	8	13	7	18	8	11	14	9	11	8	13
LL0000000163	ackr3a	41	47	37	59	39	38	40	31	39	55	53	43	54	52	64
LL0000000164	ackr3b	497	409	410	397	352	404	353	362	376	415	353	439	439	456	396
LL0000000165	ackr4a	17	4	8	5	10	10	11	6	9	24	20	20	13	21	13
LL0000000166	ackr4b	128	117	89	98	85	114	120	122	87	126	133	126	209	259	175
LL0000000167	aclya	1445	1309	1306	1279	1155	1257	1245	1241	1399	1878	1468	1415	1514	1520	1465
LL0000000168	aclyb	136	100	118	125	106	152	86	123	164	150	184	155	160	168	176
LL0000000169	acmsd	289	220	89	118	144	104	43	92	90	229	150	151	164	177	148
LL0000000170	aco1	1378	1266	1363	791	1046	1206	740	782	900	763	886	1105	1596	1538	1654
LL0000000171	aco2	6327	5862	5665	5693	5674	6022	5525	5837	6422	6841	7274	6874	7390	7578	7174
LL0000000172	acod1	18	13	14	28	14	18	13	21	16	21	16	26	24	25	18
LL0000000173	acot11a	81	90	53	82	41	49	23	42	53	96	67	61	88	73	103
LL0000000174	acot11b	102	120	96	102	92	139	87	100	89	180	133	155	125	139	136
LL0000000175	ACOT12	56	50	54	48	33	32	47	72	36	49	42	37	66	76	69
LL0000000176	acot13	49	55	26	48	34	36	37	28	51	52	41	53	43	38	37
LL0000000177	acot14	191	172	130	139	147	124	128	144	183	223	184	199	189	214	194
LL0000000178	acot15	784	795	680	614	663	722	556	707	585	726	570	674	506	624	565
LL0000000179	acot16	182	138	78	103	132	86	39	59	87	119	127	133	90	88	64
LL0000000180	acot17	0	1	5	1	2	3	3	3	1	12	6	2	17	11	5
LL0000000181	acot18	250	224	228	195	174	204	194	208	174	293	281	219	271	277	257
LL0000000182	acot19	98	72	51	98	82	55	25	45	30	134	78	73	72	64	133
LL0000000183	acot20	202	171	176	132	96	170	123	148	107	188	215	208	208	196	243
LL0000000184	acot21	1	6	4	7	9	0	2	0	2	6	2	0	2	3	0
LL0000000185	acot22	0	0	0	0	0	0	1	0	0	0	0	0	1	2	0
LL0000000186	acot7	139	143	168	178	138	129	107	144	152	157	151	126	212	153	214
LL0000000187	acot8	52	72	48	33	56	45	50	55	43	77	77	67	59	84	67
LL0000000188	acot9.1	338	407	518	351	381	454	360	425	365	277	297	330	315	377	290
LL0000000189	acot9.2	76	50	72	59	62	71	82	68	68	71	81	73	79	70	87
LL0000000190	acox1	1522	1322	1075	920	950	1039	830	886	966	1197	1246	1195	1173	1172	1298
LL0000000191	acox3	502	367	227	290	249	286	194	238	279	307	312	290	349	325	330
LL0000000192	acoxl	516	421	341	337	279	313	199	326	255	350	365	301	479	545	428
LL0000000193	acp1	483	415	444	391	419	390	385	493	435	486	481	491	497	657	446
LL0000000194	acp2	429	418	263	335	268	355	230	355	263	528	449	444	373	341	355
LL0000000195	acp5a	41	21	11	22	12	20	30	40	22	33	15	14	15	28	15
LL0000000196	acp5b	63	68	57	43	45	39	32	44	37	49	61	61	57	51	36
LL0000000197	acp6	94	79	68	33	68	79	82	69	83	112	148	136	154	161	132
LL0000000198	acp7	163	92	108	96	115	64	49	82	76	101	69	71	53	40	55
LL0000000199	acsbg1	455	352	184	251	201	209	92	168	184	232	207	326	272	292	178
LL0000000200	acsbg2	1571	1530	1650	1542	1646	1627	1536	1580	1596	1621	1434	1502	1538	1419	1610
LL0000000201	acsf2	958	762	533	535	507	503	433	467	464	487	516	462	536	561	512
LL0000000202	ACSF3	133	97	73	60	74	70	48	71	62	96	93	68	103	65	69
LL0000000203	acsl1a	597	500	609	702	622	780	626	817	822	757	725	674	686	795	750
LL0000000204	acsl1b	941	874	778	716	647	763	578	806	664	1282	1264	1013	1495	1307	1488
LL0000000205	acsl2	266	200	280	265	259	271	216	290	333	301	251	250	244	226	308
LL0000000206	acsl3a	269	228	242	184	192	174	141	201	204	302	272	285	350	368	301
LL0000000207	acsl3b	1088	1101	1034	1084	1093	1096	923	1166	1275	1311	1244	1234	1424	1386	1220
LL0000000208	acsl4a	1293	1089	1115	927	1029	967	696	929	925	890	863	745	797	953	800
LL0000000209	acsl4b	296	337	375	302	241	298	245	241	260	282	291	251	293	345	280
LL0000000210	acsl5	1335	1214	671	731	711	739	342	671	548	734	858	447	714	587	687
LL0000000211	acsm3	237	125	119	170	140	166	121	99	115	218	160	190	225	178	213
LL0000000212	acss1	250	265	207	188	164	215	144	226	167	335	229	244	218	232	231
LL0000000213	acss2	781	709	682	651	670	687	665	673	715	741	761	690	753	742	689
LL0000000214	acss2l	181	160	210	178	189	186	109	167	206	326	221	222	246	231	247
LL0000000215	acss3	166	151	123	118	119	135	129	108	122	179	163	148	149	155	173
LL0000000216	acta1a	3866	3573	3441	3952	4429	4947	3449	4076	4111	2344	2439	2474	2158	2155	1823
LL0000000217	acta1b	13659	12810	10918	14071	18130	17723	14960	15820	15645	18678	18881	15209	15503	14322	15328
LL0000000218	acta2	2302	2138	936	2209	1912	1649	1592	1417	1362	1447	1251	1154	1234	901	1226
LL0000000219	actb1	31754	29606	27004	28329	24890	27528	32555	29623	29072	33617	29272	29428	32920	36450	31253
LL0000000220	actb2	64413	60383	55917	64550	56354	60920	57656	60317	57545	75349	58923	59623	67480	75256	70491
LL0000000222	actc1b	295699	286543	236535	357065	340671	322705	300830	300715	356674	450901	393914	361319	372352	385790	394854
LL0000000223	actc1c	2062	1821	1692	2129	2290	2362	1672	2092	2130	2363	2115	1869	1638	1754	1540
LL0000000224	actl6a	790	767	713	682	772	749	688	744	771	738	727	823	748	810	706
LL0000000225	actl6b	29	29	23	7	32	29	44	45	44	40	37	38	31	35	19
LL0000000226	actn1	1137	973	795	903	670	863	872	953	1023	1124	1030	1011	1239	1421	1210
LL0000000227	actn2a	139	149	131	160	152	205	214	200	169	193	133	156	188	223	203
LL0000000228	actn2b	775	711	625	718	661	795	581	697	801	649	520	550	593	665	586
LL0000000229	actn3a	26672	25302	24156	29757	27036	30393	27619	30567	32067	34573	33832	30481	31033	30658	27188
LL0000000230	actn3b	9706	9470	8753	11051	10085	10675	7994	10374	11791	9997	10747	9327	12185	12101	12200
LL0000000231	actn4	4950	4197	3879	4173	3487	4054	3611	4394	4366	5041	5061	4500	5487	5730	5066
LL0000000232	actr1	1584	1580	1653	1659	1660	1785	1856	1809	1954	1840	1743	1627	1781	1959	1749
LL0000000233	actr10	1000	1022	953	1009	982	1093	959	1070	1034	1144	1112	1036	1229	1172	1148
LL0000000234	actr2a	1191	1006	1164	879	918	1107	915	1026	1049	1147	1174	1114	1638	1779	1506
LL0000000235	actr2b	191	109	153	117	121	98	73	96	123	162	172	179	206	197	195
LL0000000236	actr3	1750	1356	1017	1427	1157	1264	1057	1296	1232	1520	1495	1331	1347	1529	1464
LL0000000237	actr3b	331	341	382	336	339	406	311	329	405	292	211	237	217	227	210
LL0000000238	actr5	129	87	82	94	92	108	79	122	134	181	185	160	133	109	147
LL0000000239	actr6	293	247	244	244	216	224	195	218	241	281	279	309	275	325	238
LL0000000240	actr8	298	228	292	221	283	266	298	270	311	331	286	336	231	221	251
LL0000000241	acvr1ba	1310	1278	1436	1292	1326	1485	1300	1449	1391	1427	1336	1379	1459	1525	1363
LL0000000242	acvr1bb	299	306	225	287	232	303	98	227	336	357	310	343	302	302	300
LL0000000243	ACVR1C	100	69	85	105	95	62	52	105	76	74	73	77	54	92	68
LL0000000244	acvr1l	953	904	1014	1009	879	983	887	1031	1021	1147	1120	1212	1315	1301	1291
LL0000000245	acvr2aa	1707	1725	1635	1759	1742	1833	1675	1852	2031	1945	1621	1763	1937	1768	1748
LL0000000246	acvr2ab	1104	1123	1227	1157	1098	1298	1093	1270	1324	1416	1388	1365	1413	1301	1199
LL0000000247	acvr2ba	60	100	69	82	88	104	60	84	89	110	81	71	361	299	402
LL0000000248	acvr2bb	882	629	776	743	646	875	633	895	805	969	1015	994	1239	1447	1211
LL0000000249	acvrl1	297	237	219	308	242	226	262	251	182	311	271	292	308	281	290
LL0000000250	acy1	1935	2009	1374	1846	1520	1899	1211	1789	1423	2768	2142	2174	2080	2067	1708
LL0000000251	acy3.1	24	26	37	11	27	27	20	34	37	25	38	36	37	37	40
LL0000000252	acy3.2	333	247	274	272	302	309	241	277	242	306	293	331	320	311	230
LL0000000253	acyp1	153	125	167	171	92	149	128	98	145	117	109	126	111	154	85
LL0000000254	acyp2	6	12	8	4	9	3	3	4	7	7	7	4	11	13	12
LL0000000255	ada	3823	3383	2267	2218	1904	2421	1101	2123	1330	2218	2215	1587	2348	2045	2013
LL0000000256	ada2a	328	387	371	343	292	356	344	374	423	386	309	318	271	293	281
LL0000000257	ada2b	21	4	10	19	14	19	9	18	16	26	20	18	16	19	9
LL0000000258	adad1	2	4	2	9	4	7	1	11	4	12	0	1	7	11	7
LL0000000259	adad2	0	0	1	4	2	6	3	2	1	7	1	0	3	2	2
LL0000000260	adal	61	31	46	44	44	20	54	42	57	59	73	65	43	75	40
LL0000000261	adam10a	1831	1778	1638	1615	1492	1764	1400	1629	1609	1567	1612	1451	1738	1772	1518
LL0000000262	adam10b	721	611	631	676	724	703	605	725	737	1075	824	788	668	656	641
LL0000000263	adam11	1140	1039	1252	1126	1104	1297	1121	1038	1158	919	960	959	1040	1108	963
LL0000000264	adam12	74	78	99	83	78	77	73	116	102	83	59	87	74	79	77
LL0000000265	ADAM12 (1 of many)	15	9	23	19	15	10	15	17	19	35	12	22	21	21	23
LL0000000266	adam15	254	249	295	243	238	272	222	262	287	371	303	334	324	310	299
LL0000000267	adam17a	921	879	969	704	781	947	757	867	851	884	804	892	1094	1105	934
LL0000000268	adam17b	646	633	658	597	598	721	581	672	617	787	689	773	1026	1060	878
LL0000000269	adam19a	260	221	187	241	199	247	296	256	281	280	207	246	203	244	207
LL0000000270	adam19b	240	254	230	269	255	243	249	276	261	273	262	250	267	234	251
LL0000000271	adam22	1442	1365	1493	1626	1439	1752	1276	1776	1649	1660	1531	1513	1833	1802	1808
LL0000000272	adam23a	1896	1801	2190	2286	2266	2444	2191	2492	2419	2943	2296	2320	1864	2000	1865
LL0000000273	adam28	62	75	46	60	69	84	70	66	95	139	112	84	89	90	95
LL0000000274	adam8a	71	83	84	49	70	41	50	61	45	100	90	61	78	88	73
LL0000000275	adam8b	125	140	80	101	85	67	129	79	75	85	129	98	93	172	118
LL0000000276	adam9	530	433	424	460	436	429	345	424	433	457	399	450	481	536	451
LL0000000277	adamts1	382	314	366	385	410	340	422	376	446	445	373	370	373	416	453
LL0000000278	adamts10	178	123	202	166	106	164	108	154	144	167	172	181	214	186	202
LL0000000279	adamts12	83	79	86	52	63	76	73	109	105	79	72	82	89	125	113
LL0000000280	adamts13	227	144	92	100	111	83	66	75	77	112	103	142	114	125	60
LL0000000281	adamts14	253	235	192	236	183	199	138	206	221	196	181	189	198	175	222
LL0000000282	adamts15a	181	144	111	152	137	115	104	111	101	86	89	106	152	166	162
LL0000000283	adamts15b	300	265	268	269	237	245	208	242	212	192	156	190	212	203	176
LL0000000284	adamts16	25	28	35	46	54	21	35	31	45	31	23	32	49	54	46
LL0000000285	adamts17	24	16	22	9	24	9	14	25	14	18	20	22	28	19	32
LL0000000286	adamts18	271	230	338	307	323	350	267	334	277	329	332	281	286	267	359
LL0000000287	adamts2	142	145	105	127	108	148	105	147	127	135	115	91	144	127	142
LL0000000288	adamts3	154	128	164	94	174	142	122	152	150	113	109	133	205	165	154
LL0000000289	adamts5	257	204	182	196	210	202	155	187	251	192	182	199	219	242	219
LL0000000290	adamts6	28	23	30	19	32	21	13	26	27	25	17	29	16	18	31
LL0000000291	ADAMTS7	18	35	23	22	19	20	24	12	40	13	14	16	22	26	27
LL0000000292	adamts8a	182	239	204	267	143	172	98	136	113	122	132	117	133	181	111
LL0000000293	adamts9	150	142	142	162	149	114	145	118	100	135	126	115	161	170	195
LL0000000294	adamtsl2	32	35	22	39	38	20	17	19	34	20	22	38	28	30	30
LL0000000295	adamtsl3	102	65	51	63	74	68	23	45	91	65	59	77	42	54	58
LL0000000296	adamtsl5	81	61	49	83	34	79	40	48	93	84	82	85	104	108	106
LL0000000297	adamtsl7	73	87	84	103	80	103	104	122	111	104	80	94	87	119	91
LL0000000298	adap2	65	42	68	67	65	58	58	65	70	60	45	53	55	50	54
LL0000000299	adar	898	763	816	804	824	900	765	858	866	1070	1005	981	1047	1041	997
LL0000000300	adarb1a	463	608	541	550	543	644	572	662	606	769	703	689	594	633	571
LL0000000301	adarb1b	277	171	190	218	211	206	66	157	209	310	281	201	238	201	250
LL0000000302	adarb2	98	88	94	123	115	116	58	143	121	145	102	118	128	109	127
LL0000000303	adat1	106	84	51	73	95	90	75	56	104	99	61	65	63	67	77
LL0000000304	adat2	115	82	73	56	82	99	71	90	71	118	80	116	97	106	87
LL0000000305	adat3	42	31	36	24	27	26	29	37	38	40	25	36	47	45	32
LL0000000306	adck1	78	79	100	70	72	102	60	96	108	195	173	199	147	223	157
LL0000000307	adck2	148	135	128	148	82	168	100	148	144	163	161	156	194	214	185
LL0000000308	adck5	181	145	169	157	164	138	147	148	226	232	179	208	176	190	191
LL0000000309	adcy1a	102	68	92	106	67	81	41	103	104	100	82	76	62	68	88
LL0000000310	adcy1b	838	839	1025	930	1182	1158	815	1138	1161	972	807	825	877	805	928
LL0000000311	adcy2a	176	190	169	218	162	213	169	244	212	193	168	177	164	154	123
LL0000000312	adcy2b	315	327	317	366	338	377	334	324	331	398	315	335	320	363	289
LL0000000313	adcy3a	665	707	684	801	750	761	677	778	862	1036	896	938	844	828	868
LL0000000314	adcy3b	31	23	27	38	29	19	7	14	15	28	37	19	34	21	21
LL0000000315	adcy5	268	319	357	284	345	333	305	352	344	343	334	289	348	316	305
LL0000000316	adcy6a	341	298	251	331	283	362	213	330	298	489	387	358	346	367	323
LL0000000317	adcy6b	410	397	377	450	396	432	313	371	398	451	465	459	466	488	487
LL0000000318	adcy7	346	298	284	381	316	298	263	318	323	338	318	358	341	326	323
LL0000000319	adcy8	342	285	330	397	418	335	329	416	379	349	248	286	249	243	223
LL0000000320	adcy9	610	557	388	503	397	466	356	446	441	418	399	422	480	484	484
LL0000000321	adcyap1a	136	117	121	143	114	86	101	135	120	152	113	107	100	129	84
LL0000000322	adcyap1b	1919	2055	2236	2231	2188	2358	2029	2148	2042	1974	1764	1933	1614	1758	1486
LL0000000324	add1	952	801	772	867	796	858	540	847	942	963	936	914	872	949	977
LL0000000325	add2	1246	1212	1287	1224	1311	1611	1221	1551	1387	1215	1134	1184	1252	1218	1072
LL0000000326	add3a	1881	1740	1824	1578	1494	1731	1430	1706	1644	1738	1473	1502	1987	1975	1732
LL0000000327	add3b	424	393	413	531	433	472	317	453	395	416	379	385	474	425	362
LL0000000328	adgb	90	65	69	66	51	67	39	63	92	79	48	79	78	63	74
LL0000000329	adgra1a	303	253	337	369	387	421	359	423	386	410	313	369	360	406	370
LL0000000330	adgra2	403	447	436	460	413	328	306	372	365	391	371	301	350	390	340
LL0000000331	adgra3	424	376	357	469	360	459	371	441	422	524	465	398	381	427	463
LL0000000332	adgrb1a	841	943	1004	1297	1308	1154	1273	1392	1435	1655	1196	1379	1163	1226	1161
LL0000000333	adgrb1b	1557	1542	1690	1978	2069	1984	1593	1844	1922	1656	1332	1245	759	975	958
LL0000000334	adgrb2	136	160	163	206	226	203	208	253	271	248	217	195	182	158	224
LL0000000335	adgrb3	1236	1207	1647	1435	1510	1463	1371	1596	1652	1750	1502	1441	1211	1392	1193
LL0000000336	adgrd1	50	88	52	66	51	110	56	69	89	109	62	74	89	112	82
LL0000000337	adgrd2	266	300	215	316	299	307	265	373	321	467	348	334	413	408	421
LL0000000338	adgre10	3	5	0	0	2	0	0	0	0	2	1	2	0	1	5
LL0000000339	adgre13	3	1	1	10	2	0	0	0	1	2	0	5	13	0	4
LL0000000340	adgre14	0	2	0	0	3	0	2	0	8	10	7	8	2	7	1
LL0000000341	adgre15	6	0	0	0	0	0	1	2	0	0	1	1	0	1	0
LL0000000342	adgre16	1	0	1	0	0	0	0	0	1	2	0	0	0	0	0
LL0000000343	adgre17	3	1	3	0	3	1	0	4	1	4	4	1	1	3	2
LL0000000344	adgre19	0	2	2	0	1	3	2	1	2	2	1	0	0	0	0
LL0000000345	adgre5a	17	0	0	13	0	0	1	3	0	4	4	3	4	4	1
LL0000000346	adgre5b.2	82	104	95	89	84	141	94	109	107	58	36	70	66	60	44
LL0000000347	adgre5b.3	294	305	232	300	252	275	256	225	267	238	231	223	253	272	227
LL0000000348	adgre7	0	0	0	0	0	1	0	1	0	0	0	1	0	0	0
LL0000000349	adgre8	0	0	0	0	0	0	0	0	0	0	0	0	0	0	0
LL0000000350	adgre9	0	3	3	3	0	3	3	0	1	4	3	1	0	1	0
LL0000000351	adgrf11	0	0	0	0	0	0	0	0	0	0	0	0	0	0	0
LL0000000352	adgrf3a	15	8	5	5	4	2	5	15	6	6	5	3	2	1	2
LL0000000353	adgrf3b	84	64	125	103	47	67	64	92	73	85	38	67	54	56	48
LL0000000354	adgrf6	395	427	467	429	255	328	255	432	442	374	390	487	500	402	372
LL0000000355	adgrf7	47	46	78	59	47	53	64	67	75	67	51	72	61	57	50
LL0000000356	adgrf8	55	72	49	43	47	60	15	68	44	38	47	48	52	46	43
LL0000000357	adgrg1	287	234	241	230	188	199	171	206	187	273	291	262	228	240	262
LL0000000358	adgrg11	11	8	24	26	19	14	17	21	25	12	17	10	14	11	6
LL0000000359	adgrg2a	314	327	274	322	256	302	292	363	353	242	225	339	280	262	239
LL0000000360	adgrg3	11	15	17	12	20	8	19	4	12	6	7	3	5	7	14
LL0000000361	adgrg4a	337	322	166	236	182	193	102	162	139	177	180	119	165	98	168
LL0000000362	adgrg4b	61	54	11	23	10	10	22	34	9	26	28	23	23	17	17
LL0000000363	adgrg6	398	417	370	419	396	352	325	363	398	365	364	408	327	275	289
LL0000000364	adgrg7.1	3	5	2	4	1	5	4	1	0	3	3	0	2	1	9
LL0000000365	adgrg7.2	1	0	0	0	0	0	0	0	0	0	0	0	0	2	0
LL0000000366	adgrl1.1	428	284	174	187	227	169	127	106	153	149	156	218	132	194	67
LL0000000367	adgrl1a	153	121	136	199	131	171	130	196	219	167	107	164	155	149	161
LL0000000368	adgrl2a	897	913	864	923	982	1045	814	980	1019	1120	971	1168	897	1025	884
LL0000000369	adgrl2b.1	0	0	0	0	0	0	0	0	0	0	0	0	0	0	0
LL0000000370	ADGRL3	609	503	593	642	725	681	649	716	691	701	666	673	641	809	654
LL0000000371	adgrl3.1	1262	1295	1172	1744	1848	1696	1477	1855	1707	1861	1737	1717	1531	1611	1554
LL0000000372	adgrl4	41	43	46	24	43	45	22	18	29	41	32	35	32	38	21
LL0000000373	adgrv1	418	426	507	539	634	603	435	576	670	652	542	576	438	450	537
LL0000000374	adh5	2061	1937	1637	2053	1956	1957	1557	1772	1663	2048	1764	1533	1695	1871	1515
LL0000000375	adh8a	30	84	24	28	45	40	26	32	23	127	84	135	47	26	26
LL0000000376	adh8b	1990	1687	1284	1296	1243	1250	876	1121	1008	1086	892	810	1074	1094	1129
LL0000000377	adhfe1	126	130	88	126	126	147	92	170	124	120	89	101	93	115	100
LL0000000378	adi1	252	224	251	188	234	234	274	262	207	463	357	456	369	568	422
LL0000000379	adipoqa	0	0	2	0	3	3	3	5	0	11	6	6	4	5	3
LL0000000380	adipoqb	23	27	23	12	5	12	13	6	9	8	2	7	7	6	4
LL0000000381	adipor1a	651	780	921	836	841	885	842	847	972	1231	1158	1196	1013	1161	1048
LL0000000382	adipor1b	343	360	338	314	321	369	340	321	256	371	325	465	433	522	405
LL0000000383	adipor2	2030	1895	1772	1972	1877	2059	1248	1913	1591	2037	1959	1815	1061	1047	961
LL0000000384	adka	1071	956	1056	763	774	870	754	837	800	709	764	693	727	763	733
LL0000000385	adkb	701	569	642	673	563	576	486	583	570	747	617	669	559	561	624
LL0000000386	adm2a	100	74	38	59	55	58	32	50	32	73	48	77	83	93	51
LL0000000387	adm2b	14	20	13	14	28	11	22	14	11	29	21	27	33	31	37
LL0000000388	adma	151	142	160	125	164	139	125	142	146	185	179	212	167	248	140
LL0000000389	admb	86	118	82	90	90	99	97	96	101	155	109	137	101	189	109
LL0000000390	admp	2	0	0	0	0	0	0	2	1	5	7	0	2	3	2
LL0000000391	adnp2a	219	201	190	299	260	262	235	250	228	286	260	242	270	315	280
LL0000000392	adnp2b	749	664	667	599	754	692	559	691	651	728	667	703	732	808	635
LL0000000393	adnpa	0	0	0	0	0	0	0	0	0	0	0	0	0	0	0
LL0000000394	adnpb	571	481	499	573	602	596	583	612	620	734	660	722	721	708	705
LL0000000395	adoa	213	144	212	180	204	235	199	221	219	271	184	242	224	232	153
LL0000000396	adob	289	225	190	233	231	258	243	230	198	212	239	229	259	242	156
LL0000000397	adora1a	12	10	32	13	17	24	16	11	15	13	25	17	22	33	18
LL0000000398	adora1b	332	287	343	314	326	318	302	348	307	312	256	259	320	339	276
LL0000000399	adora2aa	33	34	36	22	17	58	41	56	33	60	37	41	43	62	56
LL0000000400	adora2ab	71	74	44	66	64	62	35	53	63	37	53	53	49	79	50
LL0000000401	adora2b	246	309	254	270	279	325	249	248	282	284	276	348	410	416	351
LL0000000402	adpgk	302	332	320	267	304	292	344	322	315	316	348	354	461	496	494
LL0000000403	adpgk2	82	73	52	28	45	65	38	48	30	62	65	52	533	411	410
LL0000000404	adprh	135	98	101	105	75	74	97	75	95	111	117	95	127	101	127
LL0000000405	adprhl1	72	67	53	63	60	77	40	66	30	57	45	61	61	55	64
LL0000000406	adprhl2	378	315	329	304	317	340	281	286	361	366	363	360	339	331	325
LL0000000407	adprm	59	78	69	106	133	91	73	97	59	96	95	94	79	105	63
LL0000000408	adra1aa	44	47	30	51	37	38	19	21	53	43	45	58	61	47	47
LL0000000409	adra1ab	46	52	42	38	50	43	52	33	48	56	36	20	36	33	39
LL0000000410	adra1ba	39	48	60	46	60	48	56	55	44	67	50	56	87	77	52
LL0000000411	adra1bb	23	21	18	18	22	29	23	36	11	15	25	21	26	27	17
LL0000000412	adra1d	113	98	160	125	143	116	128	108	120	95	84	104	112	135	107
LL0000000413	adra2a	72	67	63	82	78	81	55	67	69	76	46	71	42	64	82
LL0000000414	adra2b	202	197	206	207	210	247	150	209	228	218	196	224	242	242	215
LL0000000415	adra2c	168	159	136	187	178	146	152	189	203	193	140	187	144	159	139
LL0000000416	adra2da	66	70	88	84	101	89	77	96	88	103	107	77	137	122	134
LL0000000417	adra2db	28	21	12	38	26	40	21	35	40	32	25	24	28	39	21
LL0000000418	adrb1	145	116	140	181	120	190	139	128	102	187	121	103	136	145	122
LL0000000419	adrb2a	132	127	114	113	96	121	81	106	90	104	100	126	164	193	147
LL0000000420	adrb2b	176	156	104	119	99	152	85	95	104	92	73	101	91	95	85
LL0000000421	adrb3a	103	71	81	92	65	55	52	65	67	96	100	111	101	99	74
LL0000000422	adrb3b	0	0	0	0	0	0	0	0	1	1	2	2	0	1	0
LL0000000423	adrm1	1037	939	868	1043	822	940	838	921	861	1590	1228	1296	1011	1135	1072
LL0000000424	adsl	873	915	970	859	895	871	916	853	940	1377	1487	1381	1187	1118	1146
LL0000000425	adss	1618	1531	1829	1476	1391	1785	1335	1476	1844	1557	1576	1613	2294	2217	2154
LL0000000426	adssl	764	738	776	675	705	655	673	722	758	1098	1009	981	866	962	986
LL0000000427	adssl1	2722	2809	2495	2939	3033	3155	2429	3000	3514	3636	3458	3343	3743	3568	3876
LL0000000428	adtrp1	402	320	182	278	199	237	123	202	183	337	319	352	440	468	454
LL0000000429	aebp1	207	181	204	168	235	186	148	147	192	188	200	194	262	197	222
LL0000000430	aebp2	472	428	453	468	439	428	433	456	462	530	511	510	449	511	451
LL0000000431	aep1	415	162	335	350	192	297	510	415	325	355	148	200	455	453	407
LL0000000432	aes	248	268	239	282	266	283	154	201	241	247	259	293	364	339	333
LL0000000433	afap1	444	356	348	378	365	438	379	425	387	436	396	362	424	418	379
LL0000000434	afap1l1a	132	127	121	118	121	114	99	107	97	183	170	165	143	170	185
LL0000000435	afap1l1b	70	72	69	63	70	69	37	50	85	105	91	101	67	79	82
LL0000000436	afap1l2	343	294	252	261	258	264	291	273	280	338	263	338	292	310	261
LL0000000437	afdna	1016	951	936	963	936	1054	928	1046	1083	1127	1084	1185	1195	1327	1100
LL0000000438	aff1	0	0	0	0	0	0	0	0	0	0	0	0	0	0	0
LL0000000439	aff2	433	448	584	578	538	607	517	502	616	454	436	510	619	635	552
LL0000000440	aff3	241	205	235	255	196	216	159	273	247	110	142	156	177	127	150
LL0000000441	aff4	1248	1302	1352	1279	1098	1441	1028	1414	1387	1613	1370	1458	1689	1790	1555
LL0000000442	afg1la	83	120	131	107	119	117	121	92	101	236	146	218	167	189	144
LL0000000443	afg1lb	51	42	68	60	46	49	69	43	52	66	70	69	55	56	69
LL0000000444	afg3l2	652	637	590	593	589	568	453	641	717	1301	1034	1186	921	923	921
LL0000000445	afmid	81	78	107	99	96	110	114	107	116	106	93	97	93	75	100
LL0000000446	afp4	1520	1664	1022	1497	1787	1379	1125	1644	1298	2656	2647	1854	1982	1873	1924
LL0000000447	aftpha	660	600	621	695	673	763	623	719	678	808	723	768	745	774	768
LL0000000448	aftphb	206	165	178	177	143	185	165	154	203	376	370	331	349	368	326
LL0000000449	aga	148	112	134	138	113	102	125	124	127	174	176	175	113	139	134
LL0000000450	agap1	1409	1425	1666	1717	1607	1904	1409	1722	1777	1599	1628	1657	1538	1546	1500
LL0000000451	agap2	537	528	496	573	608	665	574	685	664	599	565	539	404	423	383
LL0000000452	agap3	603	583	615	598	617	691	413	681	769	959	754	691	768	828	698
LL0000000453	AGBL1	123	93	89	100	107	80	40	78	115	79	91	75	94	91	96
LL0000000454	agbl2	49	30	28	49	27	51	37	31	49	58	38	45	35	37	43
LL0000000455	agbl4	75	48	58	53	63	62	39	69	71	33	65	63	53	54	53
LL0000000456	agbl5	463	313	385	424	568	510	421	481	434	636	488	489	416	465	433
LL0000000457	agfg1a	321	275	249	306	289	307	262	357	295	340	219	347	243	286	222
LL0000000458	agfg1b	357	320	349	370	369	305	331	426	310	497	410	413	380	430	376
LL0000000459	aggf1	176	189	211	217	204	245	191	233	221	328	322	281	221	262	294
LL0000000460	agk	306	280	291	285	306	280	256	272	307	280	355	371	365	388	323
LL0000000461	agla	1605	1593	1324	1764	1613	1474	1357	1453	1689	1536	1329	1434	1392	1395	1422
LL0000000462	aglb	1723	1633	1795	1721	1587	2201	1088	1838	2305	1860	1904	1711	2240	2059	2326
LL0000000463	agmat	223	178	59	63	78	81	44	32	49	153	114	87	120	92	125
LL0000000464	agmo	744	679	441	495	403	468	289	463	391	651	640	544	620	538	488
LL0000000465	ago1	329	347	342	373	351	385	219	377	371	262	298	288	399	419	373
LL0000000466	ago2	907	832	854	880	793	940	782	977	916	862	1022	1022	1336	1197	1111
LL0000000467	ago3a	79	95	50	100	77	63	42	59	94	131	70	82	102	70	99
LL0000000468	ago3b	205	185	160	155	132	188	146	131	197	203	195	183	327	339	297
LL0000000469	ago4	2678	2489	2613	2834	2903	3066	2798	3119	3078	3781	3019	3270	2854	3078	2968
LL0000000470	agpat2	786	752	654	600	607	577	515	677	558	661	625	552	722	701	784
LL0000000471	agpat3	4156	3688	3796	4371	3882	4305	3483	4339	4160	4653	4314	4254	4918	4858	4696
LL0000000472	agpat4	144	114	111	118	100	146	92	134	127	115	132	126	128	145	145
LL0000000473	agpat5	450	372	389	372	299	428	310	417	328	498	487	528	560	660	609
LL0000000474	agpat9l	292	221	179	171	163	208	162	176	149	321	314	266	315	228	259
LL0000000475	agps	448	438	440	367	382	400	361	369	474	551	528	542	696	693	589
LL0000000476	agr1	650	663	559	665	348	636	483	608	658	733	754	723	937	849	817
LL0000000477	agr2	250	190	166	143	143	156	175	169	126	342	379	297	391	526	483
LL0000000478	agrn	1706	1737	1950	1838	1845	2150	1864	2279	2203	2063	2122	2077	2399	2386	2645
LL0000000479	agrp	21	18	21	14	30	29	6	10	17	35	20	19	20	18	12
LL0000000480	agt	563	570	203	279	308	296	165	261	203	809	698	917	415	1030	380
LL0000000481	agtpbp1	252	244	169	250	196	273	135	217	214	383	260	265	308	311	312
LL0000000482	agtr1a	20	5	4	2	7	5	4	1	7	10	9	5	6	12	5
LL0000000483	agtr1b	49	44	43	55	33	68	35	46	53	41	50	43	51	44	29
LL0000000484	agtr2	143	111	97	133	94	123	113	95	111	132	140	126	129	135	172
LL0000000485	agtrap	155	100	106	103	112	123	118	119	134	151	126	133	185	166	128
LL0000000486	agxt2	671	438	304	297	393	323	217	280	253	442	544	443	508	622	326
LL0000000487	agxta	722	734	416	495	652	540	290	355	405	738	592	621	518	401	334
LL0000000488	agxtb	3043	3379	1992	2841	2574	1828	1055	1269	1564	4027	3983	3606	2044	1772	1688
LL0000000489	ahctf1	963	918	1101	943	922	1059	898	1137	1087	1323	1183	1247	1054	1138	1141
LL0000000490	ahcy	12074	10678	7067	9627	8791	9284	6769	9241	7640	12462	10465	10106	9035	8993	8784
LL0000000491	ahcyl1	1546	1545	1612	1422	1426	1563	1189	1387	1414	1813	1617	1791	1869	1957	1725
LL0000000492	ahcyl2	1421	1528	1293	1459	1330	1432	1139	1386	1420	2074	1742	1622	1478	1578	1542
LL0000000493	ahdc1	509	518	516	641	605	609	531	673	678	784	566	607	474	519	469
LL0000000494	ahi1	356	293	283	358	288	394	232	354	368	570	460	487	459	396	394
LL0000000495	ahnak	6582	7627	7911	6453	4466	6270	4990	5604	6567	4429	5178	5986	7810	7637	7568
LL0000000496	ahr1a	35	44	20	13	15	21	1	6	12	25	37	18	26	18	9
LL0000000497	ahr1b	534	596	654	629	556	673	528	674	720	671	764	754	827	801	761
LL0000000498	ahr2	1255	1138	1034	1161	1007	1085	816	1004	1048	1129	1104	1181	1368	1355	1330
LL0000000499	ahrra	109	90	98	106	119	116	94	99	140	202	132	172	132	141	135
LL0000000500	ahrrb	6	7	4	4	9	12	13	11	7	15	11	14	24	16	18
LL0000000501	ahsa1a	190	192	164	248	215	265	230	163	205	178	166	115	15	178	182
LL0000000502	ahsa1b	386	390	421	429	403	435	410	447	393	569	527	566	453	530	411
LL0000000503	ahsg1	389	349	120	190	283	260	89	98	91	203	190	147	73	52	33
LL0000000504	ahsg2	176	45	49	65	96	92	27	41	43	235	268	215	105	72	46
LL0000000505	aicda	0	1	0	0	0	0	0	0	0	1	0	0	0	1	1
LL0000000506	aida	196	201	161	198	147	224	224	199	215	140	146	201	216	226	172
LL0000000507	aif1l	1057	1028	1170	1100	1102	1146	1089	1166	1107	1091	960	1127	1146	1168	1026
LL0000000508	aifm1	1253	941	868	844	873	870	805	925	864	1359	1238	1163	1043	1161	1223
LL0000000509	aifm2	329	294	278	233	220	195	188	219	188	421	335	386	396	400	379
LL0000000510	aifm3	132	113	62	113	67	106	72	90	73	98	69	65	89	105	97
LL0000000511	aifm4	260	243	199	256	178	182	130	218	172	196	183	176	182	201	247
LL0000000512	aifm5	135	172	263	251	201	246	241	231	218	160	121	161	164	150	135
LL0000000513	aig1	210	164	174	176	197	184	176	140	185	147	101	136	115	105	82
LL0000000514	aimp1	868	786	871	894	890	834	812	745	813	1121	951	859	740	816	777
LL0000000515	aimp2	1332	1195	942	1265	1269	1149	1226	1290	1225	1727	1395	1425	1112	1341	1204
LL0000000516	aip	1034	1029	877	889	894	979	979	985	944	1014	978	1103	872	976	863
LL0000000517	aipl1	68	93	87	130	83	111	88	72	112	145	108	117	144	127	125
LL0000000518	aipl2	446	384	485	473	369	434	344	447	419	370	381	355	418	445	369
LL0000000519	aire	4	6	7	7	15	8	4	14	7	6	0	5	8	0	3
LL0000000520	ajap1	1064	1029	1308	1059	1086	1324	1006	1284	1268	1066	965	1013	1234	1226	1135
LL0000000521	ajuba	435	420	376	416	365	405	412	503	409	539	373	511	459	471	445
LL0000000522	ak1	16586	17753	18542	18895	18841	20056	21401	20052	19050	21549	18909	19827	16384	17151	15328
LL0000000523	ak2	1826	1932	1692	1795	1717	1759	1327	1725	1537	1933	1405	1566	1348	1363	1236
LL0000000524	ak3	428	351	349	316	272	338	277	289	249	382	382	339	523	605	509
LL0000000525	ak4	573	564	658	580	533	594	472	612	543	508	469	480	604	593	545
LL0000000526	ak5	243	299	253	287	276	315	330	323	335	364	337	333	296	306	264
LL0000000527	ak5l	149	163	158	179	127	189	146	167	139	157	104	117	135	136	129
LL0000000528	AK6	229	236	217	192	231	229	210	236	215	298	277	331	255	358	201
LL0000000529	ak7a	80	91	102	126	110	134	91	101	122	129	119	146	122	153	128
LL0000000530	ak7b	38	66	61	42	44	42	45	49	38	71	77	71	72	66	52
LL0000000531	ak8	43	24	22	15	22	32	27	27	11	23	34	26	33	34	31
LL0000000532	ak9	58	54	55	59	46	59	42	49	69	97	92	78	106	62	70
LL0000000533	akap10	588	565	541	575	577	560	545	535	557	622	592	624	666	700	656
LL0000000534	akap11	1150	1125	1332	1260	1190	1305	1128	1417	1413	1379	1155	1262	1360	1403	1280
LL0000000535	akap12a	610	538	538	645	534	518	439	666	483	488	532	567	505	412	403
LL0000000536	akap12b	2074	1944	2301	2156	1742	2190	1843	2067	2168	1827	1588	1719	1723	1850	1666
LL0000000537	akap13	0	0	0	0	0	0	0	0	0	0	0	0	0	0	0
LL0000000538	akap17a	259	256	251	289	313	283	186	312	274	444	365	329	369	332	317
LL0000000539	akap1a	3	18	8	2	3	1	7	17	7	16	18	11	7	8	8
LL0000000540	akap1b	1028	1043	884	1046	1049	1126	900	1172	1232	1581	1347	1290	1186	1199	1172
LL0000000541	akap6	594	651	555	741	712	749	596	680	735	664	670	674	590	625	592
LL0000000542	akap7	1461	1371	882	1418	1319	1294	1090	1346	1376	1299	1092	911	1118	1026	784
LL0000000543	akap8l	3138	2814	3003	3398	3322	3277	3402	3406	3594	4415	3664	3656	2737	2960	2825
LL0000000544	akap9	2525	2256	2181	2658	2517	2705	2347	2627	2687	3451	2963	2957	2273	2343	2961
LL0000000545	akip1	10	4	13	18	10	5	20	9	4	31	26	23	15	22	13
LL0000000546	akirin1	567	562	548	517	595	563	610	582	546	653	574	684	601	585	468
LL0000000547	akirin2	833	766	729	787	786	793	822	789	771	968	829	919	838	894	827
LL0000000548	akna	247	151	207	195	185	257	137	259	265	234	180	190	187	167	161
LL0000000549	aknad1	5	3	3	14	2	1	1	8	0	8	13	6	5	11	3
LL0000000550	akr1a1a	152	111	108	131	158	130	101	47	116	101	70	71	63	70	61
LL0000000551	akr1a1b	263	255	263	226	259	208	231	257	250	356	254	304	278	273	233
LL0000000552	akr1b1	1081	1015	606	856	776	813	413	663	393	1387	1084	1000	970	950	995
LL0000000553	akr7a3	450	344	268	310	292	300	229	334	270	453	342	350	239	235	206
LL0000000554	akt1	62	58	67	44	57	45	20	56	56	30	38	48	62	37	65
LL0000000555	akt1s1	2041	1989	2134	2226	1972	2346	1799	2128	2006	2549	2213	2174	1932	1951	1854
LL0000000556	akt2	1620	1450	1340	1597	1430	1655	1309	1495	1518	2036	1710	1843	1543	1637	1515
LL0000000557	akt2l	2460	2122	1854	1987	2016	2087	1507	1884	1665	2087	1883	1950	1734	1651	2121
LL0000000558	akt3a	129	155	183	149	137	195	102	157	202	182	168	166	188	219	160
LL0000000559	akt3b	886	858	949	1012	946	1071	858	1107	1123	1140	1069	975	991	1101	1007
LL0000000560	aktip	735	774	705	684	658	831	633	821	659	949	770	839	838	869	708
LL0000000561	AL590134.1	2	0	2	1	3	2	3	3	2	3	4	4	0	1	1
LL0000000562	AL590145.1	6	10	10	7	2	6	2	7	6	4	10	5	5	8	7
LL0000000563	AL590146.1	2	2	0	0	2	0	2	0	5	5	0	0	3	1	2
LL0000000564	AL590149.1	179	215	368	222	218	330	285	307	271	257	266	276	321	384	287
LL0000000565	AL590150.1	16	9	22	18	20	17	13	23	11	12	10	8	19	13	4
LL0000000566	AL590151.1	90	67	74	53	49	59	31	36	55	97	63	80	93	120	102
LL0000000567	AL590151.2	0	4	4	1	0	1	2	16	1	1	2	0	4	4	2
LL0000000568	AL590152.1	3	0	0	1	1	0	1	2	0	0	1	0	1	1	1
LL0000000569	AL627088.1	1	4	2	2	2	9	1	9	1	12	3	10	6	8	1
LL0000000570	AL627126.1	0	0	0	0	0	0	0	0	0	0	0	0	0	0	0
LL0000000571	AL627164.1	0	0	0	0	0	0	0	0	0	0	0	0	0	0	0
LL0000000572	AL627258.1	0	0	0	0	0	0	0	0	1	0	3	0	1	0	0
LL0000000573	AL627305.1	54	52	42	67	32	42	28	42	58	44	55	42	30	27	30
LL0000000574	AL627305.2	0	0	0	0	0	0	0	0	0	0	0	0	0	0	0
LL0000000575	AL627305.3	33	63	46	72	43	71	52	77	50	75	74	38	65	84	84
LL0000000576	AL645691.1	4	1	5	9	6	10	6	5	12	8	2	6	6	7	2
LL0000000577	AL645691.2	66	40	47	48	24	61	49	44	55	87	69	51	50	60	56
LL0000000578	AL645792.1	0	0	0	0	0	0	0	0	0	0	0	0	0	0	0
LL0000000579	AL645792.2	1	3	7	0	5	1	0	2	3	0	0	2	7	7	4
LL0000000580	AL732488.1	253	254	255	272	187	218	181	214	219	222	226	217	258	305	219
LL0000000581	AL732515.1	0	0	0	0	0	0	0	1	0	0	1	0	0	0	0
LL0000000582	AL732567.1	19	22	13	9	17	24	4	2	8	1	5	6	3	1	1
LL0000000583	AL732629.1	0	0	0	0	0	0	0	0	0	0	0	0	0	0	0
LL0000000584	AL772146.1	0	0	0	0	0	0	0	0	0	0	0	1	0	0	0
LL0000000585	AL772146.2	6	3	9	7	6	16	7	2	9	3	8	6	14	9	7
LL0000000586	AL772219.1	0	0	0	1	0	0	0	0	0	0	1	1	0	0	0
LL0000000587	AL772298.1	2	2	0	0	0	1	0	0	1	0	1	0	0	0	0
LL0000000588	AL772298.3	0	0	0	0	0	0	0	0	0	0	0	0	0	0	0
LL0000000589	AL772300.1	20	8	5	7	7	16	3	14	6	7	8	18	11	6	14
LL0000000590	AL772300.2	2	11	0	2	8	13	6	8	6	8	5	6	9	11	10
LL0000000591	AL772314.1	12	16	23	23	18	9	15	7	9	9	9	15	14	20	12
LL0000000592	AL772362.1	0	2	1	2	2	0	3	1	6	2	0	0	1	3	0
LL0000000593	AL772373.1	55	60	54	67	62	44	44	65	57	98	59	46	70	84	54
LL0000000594	AL772382.1	0	2	0	0	2	2	0	0	0	0	0	2	1	0	1
LL0000000595	AL773558.1	8	13	27	27	13	12	11	18	9	18	16	27	21	17	19
LL0000000596	AL805905.1	1	0	3	0	0	2	0	0	0	0	1	0	0	1	0
LL0000000597	AL807389.1	0	0	0	0	0	0	0	0	0	0	0	0	0	0	0
LL0000000598	AL807749.1	0	0	0	0	0	0	0	0	0	0	0	1	0	0	1
LL0000000599	AL807749.2	0	1	0	0	0	0	0	0	0	0	3	4	1	0	0
LL0000000600	AL807792.1	19	12	23	24	18	27	24	17	21	16	12	11	14	11	14
LL0000000601	AL808121.1	0	0	0	1	1	0	0	0	0	0	0	0	1	0	0
LL0000000602	AL808129.1	319	332	520	375	347	505	423	503	403	464	347	491	377	444	320
LL0000000603	AL808129.2	0	0	0	0	0	0	0	0	0	0	0	0	0	0	0
LL0000000604	AL831726.1	4	0	1	11	11	2	4	4	5	2	4	4	7	4	10
LL0000000605	AL831726.2	2	0	1	0	0	0	0	1	1	1	0	0	1	3	2
LL0000000606	AL831726.3	0	2	1	0	0	0	0	0	0	0	0	0	0	1	2
LL0000000607	AL831745.1	386	405	187	269	201	219	106	282	178	322	289	185	186	147	123
LL0000000608	AL831745.2	0	11	0	4	4	10	5	4	7	10	6	13	6	1	7
LL0000000609	AL831745.3	0	0	0	0	3	4	2	1	1	2	0	1	0	1	2
LL0000000610	AL831768.1	0	0	0	7	0	1	0	0	0	1	0	0	0	0	0
LL0000000611	AL833789.1	0	0	0	0	0	0	1	1	1	0	4	0	0	3	0
LL0000000612	AL840638.1	193	168	231	191	203	260	230	270	202	263	194	279	306	300	276
LL0000000613	AL840638.2	3	0	1	2	1	3	2	3	2	2	0	3	1	4	4
LL0000000614	AL844141.1	26	23	25	12	31	28	1	12	11	9	11	12	17	15	11
LL0000000615	AL844172.1	12	1	11	4	6	7	3	7	6	11	1	7	3	14	8
LL0000000616	AL844185.1	0	0	0	0	0	0	0	0	0	0	0	0	0	0	0
LL0000000617	AL844186.1	38	34	40	30	41	42	30	32	38	16	22	44	41	27	32
LL0000000618	AL844192.1	18	17	5	4	8	3	3	20	14	7	8	8	11	12	16
LL0000000619	AL844518.1	13	9	16	16	18	11	10	15	14	17	8	18	8	13	16
LL0000000620	AL844563.1	0	0	0	0	0	0	0	0	0	0	0	0	0	0	0
LL0000000621	AL845295.1	0	0	0	0	0	0	0	0	0	0	0	0	0	1	0
LL0000000622	AL845295.2	0	1	1	2	1	3	0	2	4	7	0	6	0	5	0
LL0000000623	AL845306.1	0	0	3	0	1	0	0	0	0	0	0	0	1	4	1
LL0000000624	AL845312.1	0	0	0	0	0	0	0	0	0	0	0	0	0	0	0
LL0000000625	AL845320.1	0	0	0	0	1	0	1	0	0	4	1	2	0	1	0
LL0000000626	AL845320.2	0	0	4	0	2	1	2	0	0	1	0	2	1	1	0
LL0000000627	AL845324.1	0	0	0	0	0	0	0	0	1	0	0	0	0	0	0
LL0000000628	AL845324.2	0	0	0	0	0	0	0	0	0	0	0	2	0	0	0
LL0000000629	AL845330.1	25	13	5	14	21	10	23	7	17	2	0	1	4	2	4
LL0000000630	AL845357.1	0	0	0	0	0	0	0	0	0	0	0	0	0	0	0
LL0000000631	AL845362.1	0	2	4	0	4	2	0	3	0	4	2	1	1	0	2
LL0000000632	AL845365.1	0	0	0	4	0	0	0	0	0	0	0	0	0	0	0
LL0000000633	AL845369.1	5	4	0	0	0	0	2	0	0	1	1	1	1	3	0
LL0000000634	AL845369.2	0	0	0	0	0	0	0	0	0	0	0	0	0	0	0
LL0000000635	AL845419.1	10	5	7	5	3	4	0	5	7	5	3	0	6	1	6
LL0000000636	AL845428.1	18	25	40	18	46	35	19	19	47	22	18	18	40	31	31
LL0000000637	AL845428.2	0	0	0	0	0	0	0	0	0	0	0	0	0	0	0
LL0000000638	AL845428.3	0	3	2	0	0	4	0	3	0	0	1	2	1	2	3
LL0000000639	AL845435.1	2	0	2	4	0	2	5	2	1	1	0	0	2	0	0
LL0000000640	AL845550.1	0	1	0	0	1	3	0	0	1	0	0	0	0	0	1
LL0000000641	AL928650.1	0	0	0	0	0	0	0	0	1	0	0	0	0	1	0
LL0000000642	AL928650.2	4	0	8	7	4	0	2	5	3	1	1	4	1	1	0
LL0000000643	AL928650.3	90	76	107	60	126	101	99	177	92	55	65	63	58	84	25
LL0000000644	AL928650.4	84	90	91	101	85	64	71	147	95	55	87	51	66	56	37
LL0000000645	AL928657.1	56	46	56	49	57	69	58	41	56	116	78	85	70	70	72
LL0000000646	AL928657.2	2	1	4	0	0	0	0	0	3	0	0	0	5	0	0
LL0000000647	AL928685.1	0	0	3	0	1	1	0	0	0	1	0	0	1	0	2
LL0000000648	AL928685.2	0	0	0	0	0	0	0	0	0	0	0	0	0	0	0
LL0000000649	AL928685.3	0	0	0	0	0	0	0	0	0	0	0	0	0	0	1
LL0000000650	AL928685.4	0	1	0	0	0	8	2	0	0	0	0	0	1	0	0
LL0000000651	AL928707.1	0	3	0	0	0	0	0	0	0	0	0	0	0	0	0
LL0000000652	AL928707.2	0	0	0	0	0	0	0	1	0	0	0	0	0	0	0
LL0000000653	AL928707.3	0	0	0	7	0	2	8	0	1	3	0	9	1	4	1
LL0000000654	AL928714.1	0	0	1	0	2	1	0	0	1	0	0	0	0	0	0
LL0000000655	AL928716.1	0	0	0	0	0	0	0	0	0	0	0	0	0	0	0
LL0000000656	AL928724.1	0	2	1	0	1	0	0	3	3	0	0	1	5	0	0
LL0000000657	AL928725.1	0	0	0	0	0	0	0	0	0	0	0	0	0	0	0
LL0000000658	AL928808.1	1	1	3	4	3	3	0	1	2	4	1	6	4	5	7
LL0000000659	AL928824.1	13	6	2	16	5	7	3	8	15	28	23	34	44	47	33
LL0000000660	AL928824.2	30	18	26	16	17	13	16	18	21	28	9	10	12	12	19
LL0000000661	AL928824.3	47	48	73	34	36	72	57	33	52	31	23	29	46	38	50
LL0000000662	AL928835.1	3	0	1	1	0	2	1	0	4	7	0	0	1	5	0
LL0000000663	AL928845.1	2	1	2	1	2	5	2	6	4	3	2	0	3	0	3
LL0000000664	AL928851.1	0	0	0	0	0	0	0	0	0	0	0	0	0	0	0
LL0000000665	AL928854.1	23	21	21	7	17	25	14	18	21	57	34	60	53	40	21
LL0000000666	AL928866.1	0	0	3	0	0	0	0	0	0	0	0	1	0	1	0
LL0000000667	AL928866.2	0	0	0	0	0	4	0	0	0	0	0	0	0	2	0
LL0000000668	AL928870.1	0	0	0	0	1	0	1	0	4	0	1	1	1	0	0
LL0000000669	AL928875.1	1	0	1	0	0	3	0	1	5	0	1	0	0	1	1
LL0000000670	AL928881.1	0	0	0	0	0	0	0	0	0	0	0	0	0	0	0
LL0000000671	AL928908.1	0	0	0	0	0	0	0	0	0	0	0	0	0	0	0
LL0000000672	AL928908.2	0	0	0	0	0	0	0	0	0	0	0	0	0	0	0
LL0000000673	AL928908.3	0	15	8	5	1	2	6	3	4	11	1	4	4	3	2
LL0000000674	AL928920.1	0	0	0	0	0	0	0	0	0	0	0	0	0	0	0
LL0000000675	AL928920.2	0	4	2	0	0	2	0	2	0	2	0	1	2	0	0
LL0000000676	AL928920.3	2	5	1	0	2	0	4	0	1	6	0	3	0	2	1
LL0000000677	AL928920.4	1	6	8	0	11	0	1	2	7	3	4	2	6	4	0
LL0000000678	AL928927.1	0	0	0	0	0	0	0	0	0	0	0	0	0	0	0
LL0000000679	AL928951.1	0	1	0	0	5	0	0	0	0	2	0	0	0	0	3
LL0000000680	AL928977.1	0	0	2	2	2	0	4	2	2	4	0	0	0	1	0
LL0000000681	AL929009.1	0	0	0	0	0	0	0	0	0	0	0	0	0	0	0
LL0000000682	AL929009.2	2	3	3	2	1	4	3	2	4	0	3	2	2	2	1
LL0000000683	AL929017.1	0	0	0	0	0	0	0	0	0	0	0	0	0	0	0
LL0000000684	AL929017.2	0	0	0	0	0	0	0	0	0	0	0	0	0	0	0
LL0000000685	AL929023.1	1	0	0	0	0	0	0	0	0	3	0	2	1	3	2
LL0000000686	AL929028.1	22	24	33	20	45	53	21	31	26	32	40	30	25	25	53
LL0000000687	AL929032.1	0	0	0	0	3	0	3	0	2	1	1	0	0	1	3
LL0000000688	AL929048.1	27	12	14	7	14	21	8	9	27	25	32	17	33	34	27
LL0000000689	AL929058.1	0	0	0	0	0	0	0	0	0	0	0	0	0	0	0
LL0000000690	AL929092.1	0	2	2	3	1	11	0	10	1	4	10	4	2	0	2
LL0000000691	AL929105.1	0	0	0	0	0	0	0	0	0	0	0	0	1	1	0
LL0000000692	AL929114.1	0	0	2	0	0	3	2	0	0	0	0	0	0	0	0
LL0000000693	AL929114.2	17	22	7	20	19	16	12	28	24	29	19	38	14	17	18
LL0000000694	AL929171.1	22	13	24	17	32	13	10	13	12	28	19	3	19	24	11
LL0000000695	AL929182.1	4	0	1	0	1	0	0	0	0	4	0	0	0	1	0
LL0000000696	AL929192.1	0	0	0	0	0	0	0	0	0	0	0	0	0	0	0
LL0000000697	AL929208.1	0	0	0	0	0	0	0	0	0	0	0	0	0	0	0
LL0000000698	AL929210.1	0	0	0	0	0	0	1	0	2	0	2	1	2	0	1
LL0000000699	AL929210.2	16	28	25	17	15	14	20	20	13	14	3	10	22	10	15
LL0000000700	AL929216.1	0	1	0	3	0	0	0	0	1	0	0	2	2	0	0
LL0000000701	AL929217.1	63	44	47	87	93	85	27	65	63	84	68	64	76	105	114
LL0000000702	AL929220.1	0	0	0	0	0	0	0	0	2	1	0	0	2	1	0
LL0000000703	AL929222.1	9	3	8	2	6	6	1	6	4	6	7	10	3	12	3
LL0000000704	AL929222.2	28	37	28	38	33	36	35	26	30	25	26	31	17	24	27
LL0000000705	AL929229.1	3	3	10	5	3	2	1	1	1	5	3	2	1	2	2
LL0000000706	AL929237.1	82	40	58	56	81	133	102	29	80	32	44	52	103	78	10
LL0000000707	AL929237.3	0	0	3	2	1	1	0	0	1	6	7	0	0	2	1
LL0000000708	AL929237.4	0	0	0	0	0	0	0	0	0	1	0	0	0	0	0
LL0000000709	AL929243.1	60	48	79	77	57	57	70	72	87	89	66	70	83	102	80
LL0000000710	AL929266.1	0	0	0	0	0	0	0	0	0	0	0	0	0	0	0
LL0000000711	AL929276.1	7	0	2	0	1	0	0	1	2	0	0	0	0	0	0
LL0000000712	AL929276.2	1	1	0	0	1	2	1	1	1	1	1	2	2	5	4
LL0000000713	AL929294.1	0	0	0	0	0	0	1	0	5	0	0	0	0	0	0
LL0000000714	AL929304.1	0	8	1	1	0	0	2	4	0	4	3	2	1	1	1
LL0000000715	AL929305.1	15	16	20	5	13	19	19	11	9	8	18	14	12	35	30
LL0000000716	AL929307.1	0	0	0	0	0	0	0	0	0	0	0	0	0	0	0
LL0000000717	AL929309.1	0	2	0	1	7	3	2	0	0	3	0	3	1	2	0
LL0000000718	AL929315.1	0	1	3	0	0	0	0	1	2	1	0	2	0	2	0
LL0000000719	AL929321.1	0	0	0	0	0	0	0	0	0	0	0	0	0	0	0
LL0000000720	AL929321.2	4	0	0	0	0	0	0	0	0	0	0	0	0	0	0
LL0000000721	AL929321.3	0	0	0	0	0	0	0	0	0	0	0	0	0	0	0
LL0000000722	AL929321.4	0	0	0	0	0	0	0	0	0	0	0	0	0	0	0
LL0000000723	AL929334.1	52	46	98	54	57	66	81	67	47	58	60	70	64	74	66
LL0000000724	AL929345.1	2	2	0	0	0	1	0	2	0	0	2	0	2	1	3
LL0000000725	AL929349.1	0	0	0	0	0	0	0	0	0	0	0	0	0	0	0
LL0000000726	AL929378.1	0	2	4	0	0	0	4	2	0	1	0	0	2	0	1
LL0000000727	AL929396.1	6	7	4	0	2	1	1	5	6	7	4	5	4	5	2
LL0000000728	AL929435.1	3	0	0	0	0	1	3	0	1	2	0	8	1	2	0
LL0000000729	AL929435.2	0	0	0	0	0	0	0	0	0	0	0	0	0	0	0
LL0000000730	AL929453.1	2	5	1	0	4	0	0	5	0	0	2	2	2	1	0
LL0000000731	AL929457.1	0	0	0	0	1	2	0	0	0	0	0	2	0	0	2
LL0000000732	AL929457.2	3	0	3	0	4	3	3	0	2	0	0	2	0	1	4
LL0000000733	AL929493.1	1	0	0	0	0	0	0	0	0	0	0	0	1	0	0
LL0000000734	AL929493.2	12	7	11	20	25	28	22	19	14	9	2	3	12	20	13
LL0000000735	AL929520.1	0	2	0	0	0	0	0	0	2	0	8	4	2	1	3
LL0000000736	AL929520.2	4	6	0	1	6	4	0	10	1	1	3	3	0	2	3
LL0000000737	AL929520.3	0	0	0	0	0	0	0	2	0	0	0	0	0	1	0
LL0000000738	AL929523.1	11	4	10	9	2	4	2	5	8	3	0	3	3	4	2
LL0000000739	AL929536.3	620	538	307	349	304	394	180	558	513	592	320	168	368	437	498
LL0000000740	AL929536.5	115	119	85	111	89	147	70	152	132	157	108	107	103	134	143
LL0000000741	AL929536.6	122	164	119	171	169	144	132	121	233	209	196	153	147	156	189
LL0000000742	AL929576.1	3	3	0	2	2	0	1	1	4	3	1	3	7	8	3
LL0000000743	AL929586.1	0	0	0	0	5	3	0	0	0	0	1	0	0	0	1
LL0000000744	AL935044.1	34	41	57	44	43	60	30	51	39	32	41	35	47	48	44
LL0000000745	AL935044.2	1	7	4	2	10	12	8	6	18	11	10	16	16	9	29
LL0000000746	AL935044.3	5	5	10	15	15	7	12	14	10	1	4	5	3	7	4
LL0000000747	AL935044.4	1	1	4	0	0	4	0	0	0	2	0	2	1	0	4
LL0000000748	AL935053.1	6	1	0	5	0	7	2	3	1	5	2	2	1	3	0
LL0000000749	AL935065.1	1	1	1	0	8	2	4	0	0	1	0	0	0	0	1
LL0000000750	AL935115.1	0	0	0	0	0	0	0	0	0	0	0	0	0	0	0
LL0000000751	AL935117.1	0	0	0	0	0	0	0	0	0	0	0	0	0	0	0
LL0000000752	AL935126.1	0	0	0	0	0	0	0	0	0	0	0	0	0	0	0
LL0000000753	AL935126.2	0	0	0	1	1	0	0	1	2	3	0	0	1	0	1
LL0000000754	AL935144.1	0	0	0	0	0	0	0	0	0	0	0	0	1	0	0
LL0000000755	AL935145.1	0	0	0	0	0	0	0	4	0	0	0	0	0	2	0
LL0000000756	AL935145.2	0	0	2	0	3	0	0	1	1	0	0	0	0	3	1
LL0000000757	AL935153.1	0	1	0	0	0	2	0	2	0	0	0	0	0	1	1
LL0000000758	AL935166.1	98	132	145	135	164	139	148	144	122	114	111	155	156	188	179
LL0000000759	AL935174.2	504	480	409	473	490	481	473	557	530	645	551	570	573	601	602
LL0000000760	AL935174.3	9	13	9	5	13	9	15	9	5	25	20	13	29	24	30
LL0000000761	AL935174.5	626	537	553	567	541	582	438	602	585	793	747	779	522	641	552
LL0000000762	AL935183.1	0	0	0	0	0	0	0	0	0	0	0	0	0	0	0
LL0000000763	AL935184.1	1	0	1	0	0	0	0	0	0	4	0	0	1	0	0
LL0000000764	AL935184.2	3	1	4	0	1	0	4	2	0	8	0	1	1	4	3
LL0000000765	AL935186.1	7	4	2	3	0	3	2	2	4	0	2	1	2	1	3
LL0000000766	AL935186.2	0	0	0	0	0	0	0	0	0	0	0	3	0	0	0
LL0000000767	AL935186.6	545	529	440	860	547	645	772	534	599	844	438	310	1138	2236	753
LL0000000768	AL935186.9	1344	1505	960	1783	1269	1496	1977	1487	1508	2387	1136	864	2987	6463	1772
LL0000000769	AL935195.1	6	0	5	0	0	6	1	4	5	4	5	3	8	10	0
LL0000000770	AL935198.1	27	31	25	28	21	14	26	17	28	9	33	36	29	27	16
LL0000000771	AL935198.2	0	1	1	0	3	2	2	1	0	0	0	0	0	1	1
LL0000000772	AL935199.1	98	72	61	96	97	93	76	59	108	49	42	48	75	37	48
LL0000000773	AL935269.1	2	0	0	2	0	0	0	0	0	1	0	0	0	1	0
LL0000000774	AL935279.1	0	0	0	0	0	0	0	0	0	0	0	0	0	0	0
LL0000000775	AL935292.1	5	2	5	4	7	1	2	3	2	3	10	4	4	5	10
LL0000000776	AL935294.1	0	0	0	0	0	0	0	0	0	0	0	1	0	0	1
LL0000000777	AL935294.2	16	18	23	28	11	33	12	24	16	18	25	11	20	14	24
LL0000000778	AL935295.1	28	29	32	25	16	34	24	30	19	42	34	38	39	38	43
LL0000000779	AL935295.2	22	18	19	24	12	17	12	16	7	19	12	11	19	28	12
LL0000000780	AL935299.1	0	0	0	0	0	0	0	0	0	3	0	0	1	3	1
LL0000000781	AL935300.1	0	0	0	0	0	0	0	0	0	0	0	0	0	0	0
LL0000000782	AL935300.2	0	4	0	6	2	1	5	2	6	12	1	5	8	1	3
LL0000000783	AL935300.3	118	92	121	117	86	91	62	124	95	104	118	104	108	116	102
LL0000000784	AL935303.1	0	0	0	0	0	0	0	0	0	0	0	0	0	0	0
LL0000000785	AL935322.1	0	0	0	0	0	0	0	0	0	1	5	0	0	0	0
LL0000000786	AL935334.1	0	0	0	0	0	0	0	0	0	0	0	0	0	0	0
LL0000000787	AL953841.1	4	0	1	0	0	1	1	0	3	2	0	4	2	0	0
LL0000000788	AL953841.2	0	1	3	0	4	5	0	5	3	0	1	2	5	1	2
LL0000000789	AL953848.2	0	0	0	0	0	0	0	0	0	0	0	0	0	0	0
LL0000000790	AL953855.1	0	0	1	0	0	0	0	0	0	0	0	0	0	2	0
LL0000000791	AL953858.1	0	0	0	0	0	0	0	0	0	0	0	0	0	0	1
LL0000000792	AL953865.1	0	0	2	0	0	0	0	0	0	0	0	0	0	0	0
LL0000000793	AL953866.1	5	2	0	0	8	4	0	5	0	2	0	1	4	4	0
LL0000000794	AL953867.1	21	22	32	10	17	21	12	21	18	13	12	24	6	16	9
LL0000000795	AL953867.2	0	0	0	0	0	0	0	0	0	0	0	0	0	0	0
LL0000000796	AL953875.1	2	1	0	0	0	1	0	0	2	0	0	0	0	0	2
LL0000000797	AL953886.1	115	140	102	94	102	75	31	112	109	154	86	125	183	140	148
LL0000000798	AL953886.2	0	0	0	4	0	0	0	0	0	0	1	0	0	1	0
LL0000000799	AL953893.1	0	0	3	0	0	0	1	0	0	0	0	0	0	0	0
LL0000000800	AL953894.1	13	3	13	11	13	17	12	11	5	22	7	12	14	14	21
LL0000000801	AL953896.1	0	2	0	1	4	6	1	4	8	6	9	13	7	6	2
LL0000000802	AL953903.1	0	0	0	0	0	0	0	0	0	0	0	0	0	0	0
LL0000000803	AL953903.2	0	0	0	0	0	0	0	0	0	0	0	0	0	0	0
LL0000000804	AL953903.3	0	0	0	0	0	0	0	0	0	0	0	0	0	0	0
LL0000000805	AL953907.1	11	10	21	11	11	28	17	10	11	9	12	17	5	11	8
LL0000000806	AL953907.2	26	11	37	24	16	37	21	5	13	22	15	19	7	11	7
LL0000000807	AL953910.1	0	0	0	0	0	0	0	0	0	0	0	1	0	0	0
LL0000000808	AL954129.1	21	8	14	20	12	20	15	14	12	19	22	11	14	12	17
LL0000000809	AL954134.1	11	5	10	3	6	5	6	4	0	5	3	3	2	4	4
LL0000000810	AL954134.2	0	0	1	0	0	0	0	0	0	0	0	0	0	0	0
LL0000000811	AL954137.1	0	5	0	0	0	0	0	0	0	0	0	0	0	0	0
LL0000000812	AL954137.2	16	12	17	12	8	29	6	7	25	17	17	14	21	19	21
LL0000000813	AL954138.1	2	3	1	2	0	1	3	0	3	0	2	8	2	2	1
LL0000000814	AL954142.1	9	3	1	0	5	4	6	1	7	6	1	5	4	3	5
LL0000000815	AL954142.2	0	0	0	0	0	0	0	0	0	1	2	2	2	1	1
LL0000000816	AL954142.3	1	0	0	3	0	0	0	1	0	2	0	0	1	0	0
LL0000000817	AL954145.1	1	2	2	0	2	0	0	0	1	0	0	2	0	1	1
LL0000000818	AL954145.2	0	1	0	0	0	5	0	0	3	5	3	0	4	2	0
LL0000000819	AL954146.1	91	45	66	30	66	46	53	54	51	130	139	146	98	96	120
LL0000000820	AL954149.1	0	0	0	0	0	0	0	0	0	0	0	0	0	0	0
LL0000000821	AL954149.2	0	11	0	23	0	4	1	1	0	0	2	3	0	1	2
LL0000000822	AL954187.1	0	0	0	0	0	0	0	0	0	1	0	0	0	0	0
LL0000000823	AL954191.1	152	137	174	111	119	131	82	108	148	141	100	141	140	177	159
LL0000000824	AL954317.1	0	0	0	0	0	0	0	0	0	0	0	0	0	0	0
LL0000000825	AL954320.1	1	0	3	0	0	0	0	1	2	0	2	3	0	1	0
LL0000000826	AL954322.2	90	76	74	74	87	46	102	80	48	78	76	95	61	71	75
LL0000000827	AL954322.3	55	81	128	84	50	52	62	96	75	41	61	60	77	98	41
LL0000000828	AL954327.1	31	6	7	3	5	36	7	10	9	25	13	10	26	20	15
LL0000000829	AL954359.1	128	194	168	121	125	133	94	120	131	187	193	187	196	208	133
LL0000000830	AL954361.1	2	4	4	2	1	7	0	8	3	0	4	0	1	3	0
LL0000000831	AL954387.1	0	0	0	0	0	0	0	0	0	1	0	0	0	0	0
LL0000000832	AL954655.1	0	0	0	0	0	0	0	0	0	0	0	0	0	0	0
LL0000000833	AL954655.2	12	22	35	27	31	24	17	41	34	80	44	59	56	82	50
LL0000000834	AL954666.1	21	11	22	31	31	19	12	25	27	24	13	15	23	14	20
LL0000000835	AL954669.1	49	47	55	51	51	46	59	43	42	40	51	26	35	48	34
LL0000000836	AL954672.1	0	0	1	1	0	0	1	1	0	0	0	0	0	0	1
LL0000000837	AL954682.1	180	140	109	129	115	136	113	102	120	90	86	104	120	105	158
LL0000000838	AL954694.1	4	6	12	2	5	15	8	9	13	6	5	8	4	6	7
LL0000000839	AL954694.2	0	0	0	0	0	0	0	0	0	0	0	0	0	1	0
LL0000000840	AL954695.1	0	0	0	0	0	0	0	0	0	0	0	0	0	0	0
LL0000000841	AL954695.2	0	1	0	0	3	0	0	0	0	0	0	2	0	0	0
LL0000000842	AL954695.3	0	3	0	0	0	0	0	3	0	0	0	3	0	3	1
LL0000000843	AL954696.1	199	159	142	100	164	128	136	147	145	282	227	160	160	196	183
LL0000000844	AL954696.2	9	0	1	0	5	0	0	0	0	4	2	0	1	1	1
LL0000000845	AL954698.1	0	0	0	0	0	0	0	0	0	0	0	0	0	0	0
LL0000000846	AL954698.2	0	0	0	0	0	0	1	0	0	0	0	0	0	1	0
LL0000000847	AL954703.1	0	0	0	0	0	0	0	0	0	1	0	0	0	1	0
LL0000000848	AL954741.1	0	0	0	0	0	0	0	0	0	0	0	1	0	0	0
LL0000000849	AL954741.2	137	171	173	174	148	155	180	193	162	171	147	170	146	166	145
LL0000000850	AL954767.1	0	0	0	0	0	0	0	0	0	0	0	0	0	0	0
LL0000000851	AL954831.1	0	1	0	2	0	1	0	0	0	1	1	3	1	2	0
LL0000000852	AL954832.1	6	6	5	5	2	3	0	6	5	19	5	8	2	2	4
LL0000000853	AL954848.1	2	3	2	6	2	13	8	0	1	1	0	4	3	2	2
LL0000000854	AL954861.1	0	0	3	0	1	0	0	1	0	4	4	0	4	1	2
LL0000000855	AL954861.2	0	1	0	1	1	0	0	0	0	0	0	2	1	2	0
LL0000000856	alad	279	216	196	183	212	187	165	223	140	188	180	214	230	219	250
LL0000000857	alas1	3256	3179	2403	2999	2624	2857	2437	3053	2830	3379	2917	2556	2865	3234	3001
LL0000000858	alas2	514	355	295	319	373	353	343	476	227	355	371	373	368	296	385
LL0000000859	alcama	1002	895	971	987	996	1122	986	1041	1094	1039	859	944	758	799	668
LL0000000860	alcamb	936	991	1016	919	825	756	841	963	941	926	931	994	942	1156	974
LL0000000861	aldh16a1	464	363	349	306	360	303	298	231	252	345	365	343	324	357	312
LL0000000862	aldh18a1	648	631	692	648	653	658	592	639	724	827	737	676	859	952	774
LL0000000863	aldh1a2	854	562	410	544	554	476	594	534	577	727	711	639	589	643	570
LL0000000864	aldh1a3	79	50	68	73	55	72	77	66	81	109	107	116	79	86	84
LL0000000865	aldh1l1	2534	2092	1174	1424	1442	1220	695	1044	1002	1377	1741	1556	1310	1522	1204
LL0000000866	aldh1l2	246	220	267	181	198	241	118	242	238	279	304	270	340	477	406
LL0000000867	aldh2.1	605	705	596	651	607	620	602	665	612	588	536	580	624	604	546
LL0000000868	aldh2.2	944	843	656	760	670	674	664	755	651	1131	890	1013	1030	1232	1070
LL0000000869	aldh3a1	179	184	180	154	150	128	103	151	111	150	123	119	184	159	131
LL0000000870	aldh3a2a	170	145	139	116	127	136	135	95	138	144	151	160	128	166	136
LL0000000871	aldh3a2b	659	626	323	478	403	469	301	349	351	386	456	388	593	489	553
LL0000000872	aldh3b1	121	103	117	112	78	101	102	88	108	238	220	232	205	253	199
LL0000000873	aldh3b2	155	120	173	143	181	154	167	169	191	186	190	211	285	209	227
LL0000000874	aldh4a1	1234	946	885	955	872	877	647	805	899	1138	1050	885	1035	1165	1037
LL0000000875	aldh5a1	475	544	450	510	468	442	391	467	476	490	439	503	536	495	577
LL0000000876	aldh6a1	7034	6369	4919	6182	5509	5775	4712	5530	5126	6266	5219	5406	4795	4810	3920
LL0000000877	aldh7a1	2953	2289	2423	2374	2411	2375	2162	2240	2368	2540	2383	2158	2071	2185	2159
LL0000000878	aldh8a1	333	126	81	131	132	110	79	133	88	270	226	236	162	214	196
LL0000000879	aldh9a1a.1	12141	13014	9106	11188	8451	10303	6669	9211	7215	11562	9664	8540	9895	8807	10235
LL0000000880	aldh9a1a.2	230	248	136	255	92	139	108	138	130	183	165	156	147	198	189
LL0000000881	aldh9a1b	307	237	224	265	189	196	166	173	209	242	213	224	258	244	282
LL0000000882	aldoaa	12315	12259	9753	11691	12480	12932	10892	12415	12738	13907	13542	12311	12350	11384	11524
LL0000000883	aldoab	10209	9174	6715	10899	10633	10223	10661	10441	11392	12449	10989	11057	10936	10432	9296
LL0000000884	aldob	24157	27491	12239	19164	14455	16728	7113	14804	9819	20942	16964	14283	14824	12441	12170
LL0000000885	aldoca	401	326	393	379	347	434	417	423	401	464	387	383	283	360	389
LL0000000886	aldocb	9076	9182	8585	10574	10261	10249	10647	10052	11042	13606	11316	11553	10149	9632	9653
LL0000000887	alg1	140	136	119	90	143	135	124	104	150	182	144	139	140	146	114
LL0000000888	alg10	153	137	146	87	136	206	154	125	141	175	105	154	188	205	201
LL0000000889	alg11	161	138	200	167	156	143	172	164	120	225	199	149	185	184	160
LL0000000890	alg12	129	117	108	93	96	99	112	108	140	122	106	143	120	157	106
LL0000000891	alg13	11	5	0	0	3	11	0	2	10	1	12	1	3	6	2
LL0000000892	alg14	47	40	37	42	34	47	34	44	18	38	38	35	46	62	40
LL0000000893	alg2	137	142	128	144	102	131	164	153	140	199	153	157	177	213	186
LL0000000894	alg3	276	291	285	219	240	291	211	276	262	364	302	292	327	347	356
LL0000000895	alg5	457	357	380	321	330	350	317	405	343	523	500	443	429	529	422
LL0000000896	alg6	178	213	155	140	157	140	103	174	156	267	218	214	263	287	262
LL0000000897	alg8	85	74	94	76	80	106	89	68	102	88	81	70	77	81	73
LL0000000898	alg9	521	434	414	431	423	465	452	436	478	478	445	471	463	494	376
LL0000000899	alk	284	205	292	265	296	407	287	318	354	310	247	291	259	233	270
LL0000000900	alkal1	43	29	52	26	47	37	38	37	15	26	35	39	39	28	28
LL0000000901	alkal2a	23	19	19	21	20	14	17	14	11	40	25	23	15	21	27
LL0000000902	alkal2b	34	39	42	29	37	44	40	48	37	30	39	52	35	46	48
LL0000000903	alkbh1	54	95	82	84	80	91	66	72	83	75	78	95	60	65	71
LL0000000904	alkbh2	75	44	60	31	34	60	41	26	55	66	46	58	57	68	47
LL0000000905	alkbh3	143	126	157	116	103	145	119	130	119	208	152	202	178	198	166
LL0000000906	alkbh4	80	99	91	83	120	109	97	126	94	154	119	131	103	113	121
LL0000000907	alkbh5	303	320	265	274	280	286	242	281	252	313	272	304	278	320	225
LL0000000908	alkbh6	67	65	37	50	54	71	52	46	39	86	55	100	64	87	56
LL0000000909	alkbh7	118	97	137	137	102	116	111	130	121	131	114	125	105	131	124
LL0000000910	alkbh8	106	83	95	75	128	75	88	103	82	107	115	100	109	118	102
LL0000000911	allc	178	109	127	100	113	136	86	71	79	151	136	121	110	134	121
LL0000000912	alms1	485	411	369	515	427	466	366	414	499	572	500	449	387	375	341
LL0000000913	alox12	348	281	370	317	250	308	296	348	353	444	388	488	453	455	378
LL0000000914	alox5a	86	72	82	70	46	87	64	46	57	38	55	49	74	59	100
LL0000000915	alox5ap	10	11	15	9	8	14	4	23	19	21	17	25	26	23	19
LL0000000916	alox5b.1	47	40	34	43	29	35	56	73	33	9	33	23	26	9	36
LL0000000917	alox5b.2	161	88	124	91	91	117	134	228	131	16	69	15	44	2	46
LL0000000918	alox5b.3	19	16	20	12	10	9	11	2	4	14	0	9	13	21	11
LL0000000919	ALOXE3	3	1	1	2	3	2	4	2	4	0	1	1	1	0	2
LL0000000920	alp3	169	220	54	172	80	102	40	101	73	238	158	108	127	76	119
LL0000000921	alpi.1	179	136	113	145	149	146	166	164	132	117	137	123	139	113	104
LL0000000922	alpi.2	247	316	170	246	237	236	101	219	162	240	242	133	228	138	203
LL0000000923	alpk2	441	586	518	522	433	564	376	473	533	398	368	418	384	431	346
LL0000000924	alpk3a	312	420	460	352	390	482	279	404	461	377	338	391	231	324	200
LL0000000925	alpk3b	43	36	37	28	47	50	20	39	49	22	10	21	22	27	13
LL0000000926	alpl	750	628	578	604	561	623	470	606	596	776	655	705	874	910	831
LL0000000927	als2a	95	80	59	67	47	86	46	84	92	92	88	118	91	99	104
LL0000000928	als2b	570	582	521	633	568	627	437	538	540	763	656	716	572	571	608
LL0000000929	alx1	98	97	119	76	92	115	72	105	88	107	106	105	120	89	81
LL0000000930	alx4a	246	190	214	239	189	207	200	228	181	189	198	259	237	239	239
LL0000000931	alx4b	51	66	56	37	47	68	47	59	58	61	77	77	54	50	41
LL0000000932	alyref	2574	2320	2516	2511	2614	2403	2933	2700	2650	3746	3156	3175	2457	2817	2400
LL0000000933	amacr	104	93	93	70	66	68	56	81	56	92	116	110	120	121	163
LL0000000934	ambn	0	0	0	0	0	2	0	0	0	0	0	0	0	0	0
LL0000000935	ambp	2499	1808	1119	1431	1545	1177	570	694	957	1491	1387	1379	1134	1201	836
LL0000000936	ambra1a	296	285	290	304	303	293	254	332	280	477	347	376	366	321	335
LL0000000937	ambra1b	380	376	397	359	385	456	415	497	468	621	516	540	604	679	632
LL0000000938	amd1	3833	3887	4114	3798	3595	4439	3699	4155	4128	2904	2742	3013	3169	3393	3268
LL0000000939	AMDHD1	0	0	1	5	0	2	2	2	6	3	0	1	1	2	1
LL0000000940	amdhd2	389	400	344	373	286	374	275	301	296	536	457	438	401	363	365
LL0000000941	amer1	590	629	611	651	542	640	434	613	602	546	563	614	742	754	590
LL0000000942	amer2	676	710	656	725	749	793	693	842	716	1012	780	886	893	940	821
LL0000000943	amfra	988	1071	1002	1119	989	1167	909	999	1088	1387	1351	1251	1386	1492	1292
LL0000000944	amfrb	101	83	84	108	133	114	121	117	86	96	118	98	87	97	81
LL0000000945	amh	19	5	4	0	5	3	4	4	6	5	7	12	18	13	3
LL0000000946	amigo1	1047	1022	1155	1027	996	1154	919	1048	1113	1052	842	1007	1241	1268	1002
LL0000000947	amigo3	246	244	241	294	260	291	254	260	281	294	280	270	253	266	232
LL0000000948	ammecr1	1750	1701	1953	1668	1706	1835	1756	1858	1878	2186	1906	1976	2165	2199	2148
LL0000000949	amn	81	77	81	58	55	36	26	72	53	84	47	80	84	97	78
LL0000000950	amn1	104	130	132	147	187	188	163	171	170	154	144	139	115	143	92
LL0000000951	amot	306	242	230	229	241	223	157	226	242	331	291	267	297	292	245
LL0000000952	amotl2a	1408	1399	1351	1602	1388	1588	1184	1680	1514	1645	1289	1571	1348	1252	1195
LL0000000953	amotl2b	428	483	430	461	379	546	436	465	522	592	576	600	490	516	416
LL0000000954	ampd1	15098	14993	12436	16982	15203	17045	15211	16879	16643	17045	14399	13582	12802	14115	11609
LL0000000955	ampd2a	301	229	146	295	239	265	135	219	219	421	300	271	261	267	265
LL0000000956	ampd2b	623	593	698	725	705	693	576	724	829	763	627	713	646	716	585
LL0000000957	ampd3a	334	338	280	325	319	376	182	315	340	362	282	264	290	362	278
LL0000000958	ampd3b	486	524	475	563	521	712	419	766	511	741	559	644	295	358	295
LL0000000959	amph	2028	2250	2440	2454	2455	2763	2563	2618	2576	2265	2116	2223	2049	2078	2197
LL0000000960	amt	568	536	352	360	392	348	243	348	279	530	450	382	493	494	496
LL0000000961	amy2a	568	1005	188	1374	1270	488	605	518	544	939	412	1029	445	349	270
LL0000000962	anapc1	274	214	198	238	222	219	243	227	291	316	311	306	257	298	271
LL0000000963	anapc10	62	60	84	105	116	63	82	114	89	93	75	91	90	103	87
LL0000000964	anapc11	171	154	203	147	164	181	201	199	156	153	154	174	151	167	156
LL0000000965	anapc13	172	133	143	169	139	124	189	129	141	160	121	127	158	120	171
LL0000000966	anapc15	361	395	364	395	388	408	388	371	333	388	367	381	310	276	336
LL0000000967	anapc16	315	348	298	312	339	324	316	328	293	411	317	392	271	341	309
LL0000000968	anapc2	206	159	171	143	197	157	179	160	198	194	204	211	193	235	201
LL0000000969	anapc4	150	142	166	153	152	140	164	168	135	179	231	202	184	226	204
LL0000000970	anapc5	128	112	97	83	120	101	119	126	105	126	140	122	136	158	151
LL0000000971	anapc7	255	266	248	258	247	290	237	251	251	340	289	309	311	327	279
LL0000000972	and1	2175	1551	2027	1833	1455	2168	1696	2770	2119	1556	1450	1552	1700	1177	1131
LL0000000973	and2	1850	1487	2200	1839	1322	2194	1532	2531	1700	1876	1673	2085	2611	1936	2079
LL0000000974	and3	448	323	286	391	336	439	517	667	463	400	303	414	434	202	257
LL0000000975	and4	87	27	26	30	29	51	27	59	41	48	95	71	75	85	118
LL0000000976	angel1	136	100	110	129	135	134	89	109	147	108	127	96	80	89	64
LL0000000977	angel2	297	293	238	298	297	313	344	326	291	443	368	414	370	342	285
LL0000000978	angpt1	101	98	92	77	92	103	87	91	105	84	83	58	78	131	104
LL0000000979	angpt2a	18	6	3	5	3	5	8	11	9	20	16	21	7	18	6
LL0000000980	angpt2b	25	18	25	27	37	19	28	30	19	12	9	17	18	28	8
LL0000000981	angpt4	51	38	52	29	40	28	23	60	45	49	31	46	54	56	50
LL0000000982	angptl1a	172	229	179	233	145	139	117	143	154	141	111	160	160	156	143
LL0000000983	angptl1b	17	15	11	19	12	16	4	5	11	7	9	15	5	18	8
LL0000000984	angptl2a	191	187	131	158	145	179	156	212	163	182	181	150	247	228	237
LL0000000985	angptl2b	312	275	314	252	201	302	238	295	216	246	241	230	300	344	303
LL0000000986	angptl3	826	825	503	469	504	594	383	487	455	469	577	611	568	506	414
LL0000000987	angptl4	1171	1551	1281	1488	1400	1257	1094	1304	1342	1446	1583	1393	981	1057	1201
LL0000000988	angptl5	159	204	192	170	200	224	189	267	170	293	249	257	211	251	171
LL0000000989	angptl6	18	18	8	20	33	7	6	10	4	19	8	12	9	17	5
LL0000000990	angptl7	471	535	525	588	466	491	497	547	574	356	319	351	294	336	289
LL0000000991	ank1a	1776	1765	1854	1829	1753	2001	1525	1990	2077	1953	1921	1844	1970	1820	1882
LL0000000992	ank1b	1381	1106	1271	1588	1583	1621	1051	1570	1707	1741	1555	1563	1272	1379	1455
LL0000000993	ank2a	1297	1262	1288	1603	1326	1456	1294	1524	1586	1654	1313	1498	1442	1527	1458
LL0000000994	ank2b	6831	6525	7713	7687	7978	8831	6857	8760	10171	9022	8095	8321	6880	7013	6912
LL0000000995	ank3a	2909	2482	2485	3197	2912	3162	2327	3171	3509	3404	2850	3017	2572	2463	2518
LL0000000996	ank3b	4521	4307	4872	4881	4976	5224	4340	5132	6063	5108	4568	4798	4227	4396	4200
LL0000000997	ankar	24	22	22	7	8	11	16	12	14	18	9	18	15	17	17
LL0000000998	ankdd1a	113	101	120	134	112	145	98	156	152	155	132	162	157	165	142
LL0000000999	ankdd1b	53	48	38	78	63	66	85	53	68	49	36	44	68	66	55
LL0000001000	ankef1a	9	17	8	8	6	19	6	10	15	24	23	20	21	11	23
LL0000001001	ankef1b	5	1	0	0	0	0	0	3	0	0	0	0	3	2	2
LL0000001002	ANKFN1	67	108	149	97	100	137	49	110	154	105	102	96	112	126	135
LL0000001003	ankfy1	871	765	764	791	748	793	652	865	773	977	908	930	927	832	820
LL0000001004	ankha	128	123	121	123	143	182	142	141	119	167	143	135	114	102	91
LL0000001005	ankhb	835	1050	941	985	896	862	862	815	885	1016	848	951	871	854	765
LL0000001006	ankhd1	1822	1571	1388	1849	1629	1756	1316	1868	1721	2598	2213	2215	1697	1881	2008
LL0000001007	ankib1a	401	449	470	470	397	484	390	473	490	545	546	534	605	573	559
LL0000001008	ankib1b	711	766	729	787	785	865	709	910	801	1028	893	862	736	768	741
LL0000001009	ankk1	266	240	278	241	140	261	195	244	275	176	243	264	342	275	318
LL0000001010	ankle2	277	275	306	238	231	262	204	291	281	287	316	283	339	340	373
LL0000001011	ankmy1	31	14	14	9	20	18	9	26	12	13	19	29	20	12	27
LL0000001012	ankmy2a	176	174	205	142	149	197	149	161	161	285	181	251	245	245	233
LL0000001013	ankmy2b	1	1	0	2	0	0	1	0	5	2	0	2	0	0	1
LL0000001014	ankra2	402	383	481	412	447	534	534	447	469	396	388	464	414	405	391
LL0000001015	ankrd10a	171	208	234	179	202	205	188	222	199	200	169	241	203	190	168
LL0000001016	ankrd10b	576	633	752	522	633	647	647	597	640	645	566	694	618	631	564
LL0000001017	ankrd11	1860	1779	2037	2302	1945	2236	1800	2211	2410	2147	1961	1947	1868	1929	1875
LL0000001018	ankrd12	2147	2099	2176	2440	2320	2430	1786	2475	2461	2349	2106	2206	1944	1806	1781
LL0000001019	ankrd13a	384	400	315	336	283	319	300	359	340	372	361	357	451	476	465
LL0000001020	ankrd13b	239	280	199	218	233	252	184	250	276	308	214	260	283	255	280
LL0000001021	ankrd13c	1093	994	1039	1076	1176	1139	1173	1189	1152	1493	1285	1361	1234	1299	1249
LL0000001022	ankrd13d	370	397	435	460	391	405	424	460	439	502	421	412	342	351	367
LL0000001023	ankrd16	89	69	64	79	69	86	81	106	96	82	85	87	69	64	72
LL0000001024	ankrd1a	109	75	71	89	64	64	49	69	67	61	41	86	77	105	74
LL0000001025	ankrd1b	1050	979	1225	971	1007	1258	925	1357	1060	1316	1432	1522	845	631	789
LL0000001026	ankrd2	7	0	1	7	0	1	0	0	0	4	15	5	4	0	5
LL0000001027	ankrd22	48	87	88	77	56	106	79	68	69	47	45	58	54	53	49
LL0000001028	ankrd24	214	175	143	139	159	176	111	123	127	94	105	111	88	95	112
LL0000001029	ankrd27	322	336	329	404	331	372	254	428	398	490	386	388	339	323	341
LL0000001030	ankrd28b	560	686	535	571	651	595	621	676	720	883	781	861	725	713	627
LL0000001031	ankrd29	148	129	155	197	121	141	176	150	114	152	131	170	104	126	119
LL0000001032	ankrd31	10	5	3	0	1	1	5	1	1	0	0	1	3	2	1
LL0000001033	ankrd33aa	410	352	484	350	324	454	380	412	408	226	235	259	200	263	231
LL0000001034	ankrd33ab	82	64	44	62	99	68	40	72	83	84	107	97	53	56	42
LL0000001035	ankrd33ba	330	300	344	317	322	373	331	421	383	479	386	449	484	550	491
LL0000001036	ankrd33bb	107	100	98	120	107	124	98	117	89	60	84	79	73	64	63
LL0000001037	ankrd34a	7	4	7	6	12	0	3	2	2	10	3	6	4	2	2
LL0000001038	ankrd34ba	31	13	19	30	21	31	8	19	24	16	20	8	19	15	15
LL0000001039	ankrd34bb	28	25	16	17	18	23	19	11	22	23	21	13	10	20	8
LL0000001040	ankrd37	41	50	49	43	69	64	39	55	51	50	48	35	70	59	42
LL0000001041	ankrd39	44	57	60	90	48	72	62	66	71	81	60	71	54	37	33
LL0000001042	ankrd40	368	378	329	325	350	394	344	369	365	432	350	404	348	452	412
LL0000001043	ankrd44	549	611	721	647	707	797	508	727	692	721	714	821	634	790	589
LL0000001044	ankrd45	5	11	6	13	9	4	10	7	3	7	3	12	8	6	15
LL0000001045	ankrd46a	785	908	990	884	960	953	804	969	979	1132	995	1035	1053	1101	995
LL0000001046	ankrd46b	324	349	379	412	386	385	421	324	379	428	313	382	323	308	407
LL0000001047	ankrd49	107	116	118	66	97	107	93	106	86	118	103	110	116	114	118
LL0000001048	ANKRD50	513	471	523	556	493	529	480	560	530	594	604	598	576	605	587
LL0000001049	ankrd50l	330	289	319	311	293	266	357	343	394	403	363	396	368	404	378
LL0000001050	ankrd52a	1180	1247	1401	1231	1385	1383	1183	1533	1368	1695	1466	1596	1789	2045	1940
LL0000001051	ankrd52b	30	12	8	11	12	16	7	19	9	7	23	17	9	17	16
LL0000001052	ankrd54	437	441	392	355	371	381	369	420	382	463	414	385	370	399	422
LL0000001053	ankrd55	157	117	123	116	159	117	109	149	114	140	125	128	113	116	90
LL0000001054	ankrd63	20	32	36	32	39	26	15	21	31	29	27	33	26	34	30
LL0000001055	ANKRD66	3	3	0	2	0	0	0	1	0	3	6	4	1	6	0
LL0000001056	ankrd6a	198	209	226	209	252	262	247	296	287	159	205	176	191	188	149
LL0000001057	ankrd6b	456	521	435	508	454	532	438	508	516	518	397	444	411	373	450
LL0000001058	ankrd9	695	776	702	696	714	665	624	632	736	767	667	663	417	328	420
LL0000001059	anks1aa	28	18	29	33	18	25	30	36	45	43	37	35	31	49	44
LL0000001060	anks1ab	416	485	607	520	475	548	505	548	614	452	531	512	530	574	536
LL0000001061	anks1b	1683	1677	1731	1939	1991	2035	2147	2430	2095	2479	2053	2137	1742	1729	1539
LL0000001062	anks3	92	97	97	80	67	112	95	93	135	213	125	167	141	157	147
LL0000001063	anks4b	373	334	239	295	256	279	169	300	214	307	277	198	300	272	243
LL0000001064	anks6	34	26	37	34	28	30	27	45	39	21	18	47	13	24	42
LL0000001065	ankzf1	198	129	178	159	163	163	152	206	171	220	215	243	172	188	167
LL0000001066	anln	525	530	534	434	402	406	503	402	509	363	313	390	412	364	421
LL0000001067	ano1	281	243	227	277	299	385	241	327	289	276	255	319	259	285	233
LL0000001068	ano10a	452	410	359	310	381	398	305	392	374	348	362	300	374	366	335
LL0000001069	ano10b	259	278	231	251	159	264	243	238	248	184	179	216	198	177	216
LL0000001070	ano11	197	219	252	233	262	262	215	258	295	292	237	246	221	257	218
LL0000001071	ano2	274	269	261	316	282	301	244	307	325	419	436	419	480	477	353
LL0000001072	ANO2 (1 of many)	293	244	285	274	326	334	221	284	384	426	314	342	280	275	398
LL0000001073	ano3	390	434	559	537	586	588	448	521	622	636	490	583	487	512	552
LL0000001074	ano5a	745	610	506	484	418	574	282	400	402	457	523	399	587	467	595
LL0000001075	ano5b	534	503	438	408	387	519	454	497	457	485	457	471	533	555	475
LL0000001076	ano6	85	73	47	60	47	45	39	55	29	104	93	81	102	87	78
LL0000001077	ANO7	48	60	49	45	40	42	43	46	75	68	64	74	86	63	82
LL0000001078	ano8a	153	129	153	148	178	205	117	145	137	199	190	229	211	263	161
LL0000001079	ano8b	520	436	681	574	624	685	494	665	639	742	669	777	709	863	943
LL0000001080	ano9a	67	49	59	57	52	46	58	62	46	68	62	62	60	63	50
LL0000001081	ano9b	287	280	246	246	163	198	174	208	202	246	231	275	308	311	277
LL0000001082	anos1a	669	672	670	868	728	824	729	754	931	862	745	775	662	723	538
LL0000001083	anos1b	228	217	228	174	206	244	215	256	241	223	195	210	237	258	205
LL0000001084	anp32a	5081	4656	6176	5389	4782	5694	5343	5477	5300	5590	5407	5392	4317	4528	4204
LL0000001085	anp32b	2444	1957	2240	2096	2212	2177	2366	2231	2315	2340	2341	2511	1993	2483	2349
LL0000001086	anp32e	6190	6102	7250	7105	6512	7151	6599	7141	7089	9013	7799	7944	7909	8226	8165
LL0000001087	ANPEP	55	39	15	39	26	24	19	38	16	36	40	22	31	26	28
LL0000001088	anpepa	579	441	199	288	226	292	101	225	162	276	288	167	212	202	233
LL0000001089	anpepb	2622	2146	1019	1249	1001	1225	587	1164	890	1666	1126	1090	1154	868	1935
LL0000001090	antxr1a	42	39	49	44	41	41	26	43	37	55	34	46	40	44	38
LL0000001091	antxr1b	49	45	35	46	42	40	41	48	50	68	80	71	72	57	68
LL0000001092	antxr1c	363	364	429	437	361	478	289	492	394	343	290	330	422	344	296
LL0000001093	antxr1d	41	14	32	12	46	45	28	29	45	29	25	30	33	54	43
LL0000001094	antxr2a	248	230	243	212	194	229	152	235	221	174	184	269	269	304	250
LL0000001095	antxr2b	86	59	105	85	76	95	64	72	73	70	81	70	62	71	76
LL0000001096	ANXA1 (1 of many)	304	256	495	328	248	356	325	386	288	262	232	354	281	221	268
LL0000001097	anxa11a	1852	1520	1345	1492	1405	1491	1176	1347	1321	1650	1610	1494	1722	1734	1639
LL0000001098	anxa11b	2070	1904	1822	1798	1524	1757	1460	1740	1704	2195	1885	2092	2567	2801	2627
LL0000001099	anxa13	1400	1426	1518	1420	1429	1484	1570	1373	1450	1258	1179	1239	1406	1609	1273
LL0000001100	anxa13l	524	449	429	482	457	539	422	435	368	484	428	480	487	439	385
LL0000001101	anxa1a	2935	2643	2626	3218	2146	2814	2543	3162	2293	2783	2750	3236	2979	3081	2491
LL0000001102	anxa1b	1681	1638	1810	1487	991	1593	1485	1624	1562	1309	1106	1545	1572	1464	1526
LL0000001103	anxa1c	341	200	334	278	194	222	257	205	214	387	408	474	423	383	448
LL0000001104	anxa2a	1612	1662	1581	1364	1065	1416	1519	1534	1484	1754	1850	1574	1883	2257	1883
LL0000001105	anxa2b	618	481	291	363	338	368	286	359	321	315	303	364	364	361	503
LL0000001106	anxa3a	34	35	52	43	31	44	33	54	63	96	61	81	79	114	116
LL0000001107	anxa3b	428	458	544	370	411	417	400	434	363	388	329	386	412	544	401
LL0000001108	anxa4	2149	1942	1550	1730	1648	1518	1246	1462	1161	1795	1602	1728	1637	1698	1309
LL0000001109	anxa5a	122	113	123	149	112	152	105	149	107	213	143	124	123	156	152
LL0000001110	anxa5b	768	866	792	593	535	722	591	509	508	475	519	535	596	541	581
LL0000001111	anxa6	834	898	1012	1075	982	1015	1080	746	995	421	319	326	497	263	243
LL0000001112	aoc1	1561	1478	509	954	737	832	441	681	626	1225	966	564	837	709	947
LL0000001113	aoc2	2924	2492	1812	2359	1954	2098	1830	2029	1701	2276	1907	1988	1961	2000	1725
LL0000001114	aox5	253	329	265	349	249	259	260	298	300	222	297	187	227	214	263
LL0000001115	aox6	287	381	297	340	228	249	185	226	295	431	337	309	385	304	425
LL0000001116	ap1ar	245	216	278	285	272	245	230	277	279	252	277	297	482	548	478
LL0000001117	ap1b1	1175	1045	1114	1103	1055	1152	968	1119	1083	1359	1377	1334	1451	1531	1450
LL0000001118	ap1g1	1475	1430	1603	1361	1300	1612	1300	1585	1721	1512	1515	1554	1527	1751	1716
LL0000001119	ap1g2	429	394	369	352	407	412	362	409	462	573	519	517	464	536	503
LL0000001120	ap1m1	1143	985	1144	1044	970	1221	993	1052	1044	956	957	1035	1503	1520	1335
LL0000001121	ap1m2	413	426	335	319	255	308	197	330	279	528	393	360	379	452	371
LL0000001122	ap1m3	240	238	232	199	117	217	140	176	207	234	280	301	336	345	295
LL0000001123	ap1s1	671	607	669	473	509	562	587	588	482	715	652	735	805	843	666
LL0000001124	ap1s2	652	617	660	562	579	602	621	586	641	414	485	558	591	603	574
LL0000001125	ap1s3a	194	159	136	161	177	119	99	99	116	94	88	104	118	104	122
LL0000001126	ap1s3b	194	164	141	135	139	137	136	123	106	132	151	175	105	184	138
LL0000001127	ap2a1	3150	3263	3247	3140	3130	3260	2722	3519	3257	4030	3880	3715	3513	3620	3643
LL0000001128	ap2b1	2157	2172	1961	2579	2326	2203	2060	2244	2411	2459	2176	2347	2304	2291	2182
LL0000001129	ap2m1a	3894	3624	3636	3851	3823	3934	3849	4071	3793	4570	3851	4223	3596	4050	3492
LL0000001130	ap2m1b	3070	2912	3227	3085	3144	3044	2916	3345	3332	3989	3789	3703	3545	3818	3347
LL0000001131	ap2s1	1445	1262	1406	1362	1379	1426	1316	1501	1273	1420	1447	1395	1645	1743	1655
LL0000001132	ap3b1a	212	189	148	189	158	168	118	187	177	283	228	198	222	197	208
LL0000001133	AP3B2	672	562	593	675	619	625	345	577	746	880	765	677	630	648	743
LL0000001134	ap3d1	1017	914	1059	1081	1013	980	794	1079	952	1439	1196	1213	1201	1268	1245
LL0000001135	ap3m1	267	200	243	201	129	217	184	198	182	165	164	161	211	284	181
LL0000001136	ap3m2	569	514	580	542	519	551	532	550	676	695	573	679	596	650	522
LL0000001138	ap3s2	505	461	402	512	507	456	473	541	472	408	441	479	393	456	337
LL0000001139	ap4b1	245	232	224	242	291	224	263	235	220	370	354	246	290	272	208
LL0000001140	ap4e1	224	167	229	239	225	223	221	264	224	406	341	345	260	300	317
LL0000001141	ap4m1	114	99	107	63	106	72	80	108	94	112	118	130	91	68	103
LL0000001142	ap4s1	108	130	143	176	143	131	174	159	120	193	159	157	132	155	114
LL0000001143	ap5b1	136	132	124	154	124	149	135	141	112	204	142	164	134	157	140
LL0000001144	ap5m1	104	80	99	79	75	80	81	66	82	127	130	127	101	103	103
LL0000001145	ap5s1	186	171	163	163	183	114	166	170	123	218	166	194	151	144	146
LL0000001146	ap5z1	106	88	117	107	151	106	109	119	130	141	131	129	129	122	107
LL0000001147	apaf1	362	385	414	394	400	425	407	439	446	757	649	649	548	691	642
LL0000001148	apba1a	357	381	365	389	442	325	306	394	365	410	352	394	387	415	453
LL0000001149	apba1b	747	765	711	962	814	885	864	829	950	1203	939	966	872	840	855
LL0000001150	apba2a	432	401	390	408	482	538	377	498	453	512	452	459	429	449	389
LL0000001151	apba2b	1183	1256	1415	1548	1634	1699	1563	1697	1724	1892	1661	1580	1417	1526	1459
LL0000001152	APBA3	0	0	0	0	0	0	0	0	0	0	0	0	0	0	0
LL0000001153	apbb1	1442	1662	1787	1463	1575	1856	1409	1607	1641	1375	1647	1559	2271	2066	1819
LL0000001154	apbb1ip	94	100	74	65	64	90	61	113	79	128	104	164	151	162	147
LL0000001155	apbb2b	1125	1003	1223	1239	1163	1384	1043	1215	1292	1219	1095	1235	1470	1423	1131
LL0000001156	apbb3	298	234	282	274	301	260	161	300	278	293	300	248	251	238	300
LL0000001157	apc	3672	3463	3581	4244	4179	4316	3446	4309	4657	4868	4084	4262	3754	3762	3571
LL0000001158	apc2	1251	1142	1169	1524	1270	1316	697	1165	1463	1261	1246	1207	1348	1151	1171
LL0000001159	apcdd1l	174	123	143	148	145	178	154	165	195	165	176	168	272	302	220
LL0000001160	apeh	434	448	442	360	443	475	346	370	356	494	404	444	405	437	350
LL0000001161	apela	13	20	4	11	6	10	9	17	9	13	17	14	23	9	15
LL0000001162	apex1	922	787	809	799	751	799	824	845	882	1238	1224	1205	1126	1177	1244
LL0000001163	apex2	127	117	113	133	107	94	105	114	85	172	123	123	69	110	93
LL0000001164	aph1b	515	447	499	538	474	561	499	542	494	664	676	641	621	699	604
LL0000001165	api5	1455	1257	1253	1185	1170	1271	1211	1308	1353	1580	1504	1517	1506	1753	1446
LL0000001166	apip	426	407	452	407	437	477	413	415	381	629	459	523	417	415	463
LL0000001167	apln	1750	1598	1552	1690	1790	1918	1523	1801	1810	1675	1449	1640	1649	1885	1434
LL0000001168	aplnr2	54	33	43	57	42	34	45	34	58	66	43	63	56	65	59
LL0000001169	aplnra	209	212	234	215	251	173	267	236	232	381	259	320	287	273	257
LL0000001170	aplnrb	157	170	147	176	180	163	185	119	173	222	211	196	172	177	141
LL0000001171	aplp1	5030	4965	5712	5887	5498	6165	5224	5994	6273	4590	4909	4776	5309	5563	5214
LL0000001172	aplp2	2521	2464	3158	3073	2597	3248	2846	3206	3144	3742	3148	3716	5426	5674	5260
LL0000001173	apmap	676	610	549	523	498	581	399	446	480	672	648	610	717	713	668
LL0000001174	apnl	1	0	2	0	5	0	1	2	0	1	0	0	0	0	3
LL0000001175	apoa1a	13591	15353	5900	11051	9388	10007	6285	14493	6547	18493	14903	12791	8422	7292	10450
LL0000001176	apoa1b	90466	76332	36877	63208	64305	55092	37322	40724	41287	69109	60007	59989	48075	54424	27129
LL0000001177	apoa2	49048	36224	24583	26712	30103	24438	15412	17946	19133	27538	24619	24812	18985	25856	14374
LL0000001178	apoa4a	99	129	56	36	76	83	45	84	45	61	109	44	37	61	58
LL0000001179	apoa4b.1	13571	13668	6196	8852	9260	8470	5114	7401	6181	9338	8363	5585	4700	4352	4462
LL0000001180	apoa4b.2	8167	8715	3218	6028	6349	5738	3620	5526	4135	7751	7196	4258	3053	2811	2657
LL0000001181	apoba	2612	2316	966	1177	1046	907	551	1032	774	1270	1624	1329	1033	1307	811
LL0000001182	apobb.1	42402	44327	16979	23541	18263	21487	8527	18227	12271	22053	27369	18327	15316	13700	13963
LL0000001183	apobb.2	339	288	134	114	112	158	117	151	139	52	55	50	28	64	18
LL0000001184	apobec2a	344	336	377	380	509	310	447	396	484	271	333	245	315	291	316
LL0000001185	apobec2b	7	4	3	4	7	2	1	0	6	1	7	10	2	2	4
LL0000001186	apoc1	14259	12889	8212	10081	10415	9611	7009	8496	7600	11324	10688	10810	7118	7860	4900
LL0000001187	apoc2	5231	4701	2136	3061	3098	3209	1728	3295	2021	4633	4325	3527	3103	3408	2461
LL0000001188	apoc4	11	12	2	2	5	5	1	6	1	8	6	20	7	9	2
LL0000001189	apoda.1	227	156	283	188	227	219	215	246	218	210	265	263	260	232	249
LL0000001190	apoda.2	651	798	170	1200	1104	392	663	542	481	1002	419	1154	659	556	382
LL0000001191	apodb	321	367	326	341	247	397	360	261	277	606	491	622	593	564	466
LL0000001192	apoea	2987	3517	1716	1917	2514	2614	923	2210	1294	2603	2874	2067	1719	1372	1219
LL0000001193	apoeb	11957	12876	6925	8784	6940	8232	7007	10673	7292	14333	12950	11984	8631	10554	9145
LL0000001194	apof	561	541	615	683	607	611	523	586	648	623	536	509	545	601	497
LL0000001195	apol1	183	269	152	168	155	202	179	172	184	241	200	229	210	202	177
LL0000001196	apom	2140	1450	814	1284	1261	1067	625	737	740	1303	1389	1236	1003	1084	695
LL0000001197	apooa	177	184	170	190	205	201	212	165	204	228	237	252	225	242	241
LL0000001198	apoob	245	168	227	221	219	191	233	217	216	235	226	221	175	240	168
LL0000001199	apool	203	200	202	198	230	186	152	212	258	356	276	276	261	263	302
LL0000001200	apopt1	193	178	182	214	202	253	234	191	185	238	221	270	216	202	185
LL0000001201	appa	5104	4920	5684	5040	5367	5690	4782	5809	5845	5432	5115	5583	5559	5631	5620
LL0000001202	appb	4231	4093	4146	4758	4774	4892	3866	4407	5010	5192	4439	4623	4381	4423	4460
LL0000001203	appbp2	1323	1235	1319	1316	1220	1419	1118	1257	1257	1429	1413	1379	1372	1413	1236
LL0000001204	appl1	188	138	228	150	165	174	169	160	140	140	103	158	229	205	164
LL0000001205	appl2	846	765	858	734	876	869	776	902	800	1021	895	995	942	1015	897
LL0000001206	aprt	187	148	130	106	127	161	117	169	140	126	144	150	184	194	183
LL0000001207	aptx	74	79	90	62	66	74	49	96	67	131	111	130	89	90	77
LL0000001208	aqp10a	250	213	87	124	139	121	42	51	65	118	136	150	128	86	82
LL0000001209	aqp10b	30	23	17	40	30	16	16	18	33	55	35	29	49	17	34
LL0000001210	aqp11	535	397	395	382	346	396	331	308	317	308	265	247	307	315	263
LL0000001211	aqp12	389	286	133	284	309	186	148	164	153	245	183	219	189	241	152
LL0000001212	aqp1a.1	954	862	707	815	783	690	812	793	691	801	676	784	682	790	653
LL0000001213	aqp1a.2	3	2	0	6	1	3	4	1	0	3	2	4	5	6	3
LL0000001214	aqp3a	2489	2325	2226	2029	1542	2278	2268	2399	2034	2058	2093	2014	2350	2552	2251
LL0000001215	aqp3b	10	13	14	15	10	19	4	20	19	16	12	16	14	16	15
LL0000001216	aqp4	187	139	128	121	148	142	69	118	147	81	138	120	210	185	155
LL0000001217	aqp7	63	90	57	62	48	45	20	41	39	92	91	69	81	94	91
LL0000001218	aqp8a.1	659	530	495	553	453	489	424	469	491	1194	847	784	776	766	778
LL0000001219	aqp8a.2	419	439	226	269	277	275	228	296	205	528	421	282	377	312	420
LL0000001220	aqp8b	90	39	37	13	61	25	15	39	29	24	34	24	61	31	20
LL0000001221	aqp9a	17	20	4	17	19	22	19	14	28	45	28	9	6	11	23
LL0000001222	aqp9b	2236	2364	2557	2414	2473	2867	2181	2094	2345	1643	1595	1597	1925	2086	1717
LL0000001223	aqr	757	559	413	595	523	656	584	686	581	823	675	621	624	670	600
LL0000001224	ar	242	228	173	229	215	278	207	166	249	309	343	378	325	270	291
LL0000001225	araf	726	774	874	689	749	815	746	762	856	863	754	820	991	1044	867
LL0000001226	arap1	25	15	21	7	16	19	14	29	17	34	19	19	28	31	25
LL0000001227	arap1a	122	146	105	106	107	78	78	142	101	171	110	158	114	129	115
LL0000001228	arap3	150	131	159	147	122	130	95	141	143	140	131	175	215	210	184
LL0000001229	arcn1a	804	658	651	564	660	685	586	718	707	691	740	706	734	769	662
LL0000001230	arcn1b	897	904	771	825	825	862	847	801	739	882	868	847	966	1069	896
LL0000001231	areg	23	17	44	28	24	29	20	51	26	52	73	67	72	61	66
LL0000001232	AREL1	485	409	452	494	426	531	398	515	498	637	588	587	585	641	528
LL0000001233	arf1	1245	1129	1112	834	860	1170	872	991	1020	925	1062	1057	1160	1260	1115
LL0000001234	arf2a	3642	3580	4082	3408	3397	3802	3281	3734	3467	4144	3935	4166	4111	4597	3996
LL0000001235	arf2b	1726	1469	1638	1470	1437	1448	1641	1412	1440	2230	1958	2006	1805	2111	2129
LL0000001236	arf3a	288	265	271	268	307	261	274	243	266	345	291	292	271	261	306
LL0000001237	arf3b	199	166	143	254	187	215	71	214	208	239	200	197	221	225	221
LL0000001238	arf4a	539	517	374	342	324	322	267	323	292	292	266	299	407	430	329
LL0000001239	arf4b	31	45	87	27	31	21	21	30	50	18	43	18	36	20	29
LL0000001240	arf5	1769	1699	1900	1683	1690	1785	1672	1909	1809	1745	1613	1726	1697	1927	1599
LL0000001241	ARF5 (1 of many)	77	54	58	65	58	63	34	37	56	46	53	68	53	51	23
LL0000001242	arf6a	483	467	384	372	515	419	461	551	430	553	515	541	470	534	466
LL0000001243	arf6b	1071	964	905	831	786	798	778	846	927	953	860	933	939	953	858
LL0000001244	arfgap1	563	633	463	525	395	471	404	540	631	930	707	615	675	707	678
LL0000001245	arfgap2	1777	1665	1600	1914	1722	1865	1569	1955	1828	2191	2140	2129	2210	2569	2204
LL0000001246	arfgap3	139	247	257	252	220	236	231	256	256	293	243	273	191	206	163
LL0000001247	arfgef1	1011	884	860	991	900	924	810	1053	1011	1076	929	944	946	892	995
LL0000001248	arfgef2	923	847	857	803	780	764	619	841	832	1306	1052	1110	976	1021	1002
LL0000001249	arfgef3	353	321	379	412	436	464	219	501	480	538	397	417	357	322	412
LL0000001250	arfip1	518	482	469	481	411	493	435	429	424	597	601	634	769	798	722
LL0000001251	arfip2a	513	469	538	590	515	564	563	568	518	620	556	662	534	547	570
LL0000001252	arfip2b	14	3	4	5	2	9	10	16	10	9	4	6	12	7	5
LL0000001253	arfrp1	434	352	447	363	362	343	389	451	392	471	433	469	411	441	405
LL0000001254	arg1	234	178	197	162	141	212	137	115	195	154	135	138	154	124	136
LL0000001255	arg2	2264	2583	2306	2326	2060	2676	1368	2100	2346	1897	1249	1420	971	1189	768
LL0000001256	arglu1a	5134	5381	5912	5440	5282	5842	4905	5604	6276	5382	4775	5247	4066	4190	3720
LL0000001257	arglu1b	1817	1905	2176	1779	1837	2012	2048	2081	2111	1655	1526	1758	1555	1641	1340
LL0000001258	arhgap1	1610	1397	1493	1478	1390	1583	1364	1616	1619	1527	1420	1513	1635	1571	1476
LL0000001259	arhgap10	394	364	339	417	326	506	354	336	354	387	343	405	362	376	309
LL0000001260	arhgap11a	232	160	186	95	144	153	160	166	180	175	159	229	169	211	202
LL0000001261	arhgap12a	544	596	523	593	560	639	498	642	587	703	623	573	539	624	585
LL0000001262	arhgap12b	773	859	894	904	944	1034	964	997	997	997	894	899	846	950	854
LL0000001263	arhgap15	34	23	14	5	8	14	17	11	32	17	16	11	15	21	17
LL0000001264	arhgap17a	373	318	328	345	322	391	289	340	364	393	322	311	409	488	375
LL0000001265	arhgap17b	401	325	322	285	135	295	183	310	272	343	305	302	339	351	328
LL0000001266	arhgap18	429	344	258	310	301	395	251	269	355	394	333	384	357	354	400
LL0000001267	arhgap19	371	412	357	354	337	364	345	389	396	282	341	333	308	312	290
LL0000001268	arhgap20	166	133	151	131	154	162	121	154	188	162	160	147	184	137	171
LL0000001269	arhgap20b	249	203	169	167	193	165	126	137	149	123	129	170	141	140	109
LL0000001270	arhgap21a	1068	997	1084	1083	1089	1066	901	1247	1335	1305	1155	1076	891	955	953
LL0000001271	arhgap21b	1975	2068	2080	2248	2142	2220	1934	2260	2519	2489	2217	2285	1765	1804	1917
LL0000001272	arhgap22	93	118	112	123	144	173	110	125	174	112	118	140	121	112	119
LL0000001273	ARHGAP22 (1 of many)	592	532	678	613	663	692	571	666	760	617	542	583	623	649	550
LL0000001274	arhgap23a	1192	1205	1218	1200	1180	1281	1051	1310	1245	1255	1148	1281	1234	1292	1138
LL0000001275	arhgap23b	189	223	198	233	189	285	181	243	234	205	216	181	176	192	161
LL0000001276	arhgap24	275	218	210	245	243	248	212	245	290	281	263	316	292	296	274
LL0000001277	arhgap25	15	11	19	20	15	16	8	14	14	13	26	20	20	22	19
LL0000001278	arhgap27	254	271	343	322	317	307	324	411	414	410	333	427	372	364	420
LL0000001279	arhgap27l	185	202	250	183	215	231	200	238	210	361	337	337	344	337	357
LL0000001280	arhgap28	82	79	66	67	70	67	71	83	103	119	95	91	92	112	67
LL0000001281	arhgap29a	238	235	198	247	192	232	243	259	239	227	181	209	206	192	186
LL0000001282	arhgap29b	403	423	373	403	337	383	283	391	346	472	310	376	402	415	352
LL0000001283	arhgap31	283	258	243	299	217	239	240	279	288	365	336	360	400	427	372
LL0000001284	arhgap32a	649	679	668	697	719	847	699	730	841	936	810	817	844	799	658
LL0000001285	arhgap32b	944	901	826	973	904	1033	889	1126	1071	994	905	970	930	977	881
LL0000001286	arhgap33	587	500	609	640	663	708	535	741	673	843	756	724	675	709	734
LL0000001287	arhgap35a	1168	1166	1330	1335	1148	1407	1097	1417	1395	1120	1171	1147	973	937	1132
LL0000001288	arhgap35b	869	1049	1133	1033	1166	1298	1191	1223	1228	1303	1270	1325	1461	1456	1496
LL0000001289	arhgap36	143	167	136	179	170	173	138	163	162	205	148	200	187	219	161
LL0000001290	arhgap39	550	477	503	573	701	649	470	687	609	638	538	521	508	487	523
LL0000001291	arhgap42a	287	275	237	253	215	222	224	266	250	400	296	280	358	406	366
LL0000001292	arhgap42b	134	63	91	61	67	94	60	85	86	109	87	87	105	114	97
LL0000001293	arhgap44	371	342	352	384	377	397	295	376	388	351	279	311	347	377	400
LL0000001294	arhgap4a	52	39	42	33	38	29	57	61	54	62	16	47	52	47	41
LL0000001295	arhgap4b	818	852	772	912	912	1001	932	1069	1195	879	803	825	891	869	712
LL0000001296	arhgap5	1087	1092	1020	1179	1108	1257	996	1257	1106	1313	1191	1348	1267	1312	1242
LL0000001297	ARHGAP6	14	14	8	18	6	11	4	5	13	17	16	11	12	8	15
LL0000001298	arhgdia	2726	2127	2051	2349	2092	2002	2068	2369	2345	2545	2748	2687	2556	2718	2610
LL0000001299	arhgdig	1733	1492	1671	1379	1350	1637	1442	1616	1374	1132	1083	1237	1448	1491	1378
LL0000001300	arhgef10	155	146	159	197	162	197	136	172	184	185	177	211	207	197	196
LL0000001301	arhgef10la	207	224	295	218	197	293	215	256	205	175	186	164	225	208	210
LL0000001302	arhgef10lb	352	290	335	371	352	351	219	356	408	422	294	348	318	315	379
LL0000001303	arhgef11	1484	1477	1618	1592	1684	1817	1331	1933	1800	1900	1669	1863	1659	1686	1673
LL0000001304	arhgef12a	582	508	481	610	497	592	503	673	614	836	746	721	639	653	636
LL0000001305	arhgef12b	885	918	785	792	825	847	763	989	977	811	720	903	688	767	758
LL0000001306	arhgef15	38	60	62	48	31	48	43	66	66	46	67	72	61	51	57
LL0000001307	arhgef16	315	240	180	198	139	140	162	279	213	300	265	277	226	240	164
LL0000001308	ARHGEF17	385	370	418	546	550	521	401	478	511	599	435	489	466	468	484
LL0000001309	arhgef18a	522	533	386	423	298	384	313	398	426	529	542	595	492	480	501
LL0000001310	arhgef18b	266	210	225	281	286	258	219	279	276	347	298	253	289	300	299
LL0000001311	arhgef19	122	79	80	92	66	91	88	118	135	141	131	162	136	106	114
LL0000001312	arhgef1a	383	319	280	321	307	261	234	336	299	424	347	364	352	376	331
LL0000001313	arhgef1b	1104	1011	1024	918	942	1101	884	931	971	1183	1060	1122	1241	1342	1158
LL0000001314	arhgef2	1070	1080	1129	1087	1009	1023	788	1094	1078	751	885	979	899	962	785
LL0000001315	arhgef25b	274	343	332	314	392	402	358	379	379	318	314	380	312	327	270
LL0000001316	arhgef28	239	163	226	206	230	207	179	208	227	298	267	233	251	237	252
LL0000001317	arhgef3	57	72	68	101	67	97	74	89	68	97	89	111	87	106	103
LL0000001318	arhgef33	113	97	73	77	66	74	98	92	95	92	92	100	88	82	83
LL0000001319	arhgef37	175	187	151	188	145	208	121	223	174	213	222	209	250	229	225
LL0000001320	arhgef38	68	59	77	63	67	52	55	72	79	72	60	73	73	94	65
LL0000001321	arhgef39	96	94	85	50	99	89	102	67	72	29	58	21	47	35	53
LL0000001322	arhgef3l	53	40	53	32	25	41	34	32	44	36	30	53	43	31	30
LL0000001323	arhgef4	1856	1797	1733	2124	1851	2080	1821	2209	2252	2637	2270	2297	1949	1805	1735
LL0000001324	arhgef40	56	43	21	17	23	31	14	29	44	28	14	24	37	29	29
LL0000001325	arhgef5	617	528	701	565	427	644	553	570	549	667	585	659	584	526	566
LL0000001326	arhgef6	463	459	423	436	474	461	419	516	460	510	525	582	623	673	615
LL0000001327	arhgef7a	1070	1152	1244	1196	1304	1427	1157	1411	1279	1585	1216	1276	1333	1388	1167
LL0000001328	arhgef7b	705	665	705	687	700	852	674	800	790	741	732	771	661	756	734
LL0000001329	arhgef9a	604	610	595	737	678	618	643	649	749	698	644	628	689	675	584
LL0000001330	arhgef9b	870	859	939	924	837	1011	823	1012	974	1049	889	848	1033	1041	891
LL0000001331	arid1aa	1723	1570	1503	1800	2035	2017	1812	2106	1997	2788	2324	2231	1876	1991	1997
LL0000001332	arid1ab	1685	1617	1604	1705	1931	1784	1564	2021	1934	2388	1984	2038	1548	1761	1607
LL0000001333	arid1b	796	710	805	913	832	936	838	962	985	1257	1023	932	820	867	874
LL0000001334	arid2	788	798	776	922	883	897	755	968	871	1288	1085	1103	854	1059	946
LL0000001335	arid3a	758	779	726	647	615	787	590	649	611	763	771	827	960	855	830
LL0000001336	arid3b	802	759	742	710	725	829	653	835	732	901	846	837	881	933	858
LL0000001337	arid3c	1069	928	939	870	778	893	748	818	879	985	1004	989	1207	1277	1124
LL0000001338	arid4a	1553	1421	1520	1549	1497	1635	1387	1749	1674	2041	1672	1763	1426	1412	1485
LL0000001339	arid5a	9	10	21	16	14	8	2	13	3	7	7	14	27	23	32
LL0000001340	arid5b	481	473	480	528	499	518	474	590	598	841	711	732	659	649	585
LL0000001341	arid6	150	187	167	141	130	154	114	155	137	152	173	163	171	180	140
LL0000001342	arih1	704	716	770	749	750	759	745	734	802	955	890	1040	925	1007	975
LL0000001343	arih1l	424	440	439	371	428	433	400	474	495	533	549	565	594	603	502
LL0000001344	arih2	1548	1367	1213	1539	1464	1474	1443	1518	1576	1933	1685	1721	1303	1264	1061
LL0000001345	arl1	554	643	698	546	579	664	568	637	652	607	597	618	546	578	595
LL0000001346	arl11	63	49	51	27	44	24	33	55	31	43	46	83	37	40	43
LL0000001347	arl13a	331	227	271	232	289	244	191	260	246	248	183	247	175	230	247
LL0000001348	arl13b	386	332	387	360	379	389	385	402	421	502	361	430	409	386	371
LL0000001349	arl14	161	148	141	132	137	97	97	90	116	145	115	80	148	163	133
LL0000001350	arl14ep	312	261	295	244	284	267	277	303	270	329	258	291	234	276	274
LL0000001351	arl15a	47	55	63	52	55	43	61	66	83	75	48	48	63	65	48
LL0000001352	arl15b	259	237	183	251	269	231	185	249	266	280	196	198	215	241	223
LL0000001353	arl16	138	234	191	257	178	215	205	227	228	314	211	296	207	213	206
LL0000001354	arl2	283	286	298	318	274	291	294	339	294	344	355	304	312	356	303
LL0000001355	arl2bp	135	143	187	170	173	160	133	155	146	165	144	128	164	157	134
LL0000001356	arl3	947	901	1082	1035	965	1174	977	1153	946	839	865	986	1119	1143	949
LL0000001357	arl3l1	606	575	720	563	714	813	690	752	790	715	630	736	733	711	602
LL0000001358	arl3l2	345	335	406	380	448	492	311	466	421	460	418	368	356	346	405
LL0000001359	arl4aa	201	139	115	141	153	212	150	175	168	243	196	203	154	168	129
LL0000001360	arl4ab	327	338	268	309	269	267	211	281	282	324	281	301	258	322	329
LL0000001361	arl4ca	613	491	665	562	570	756	601	767	669	704	589	664	753	774	679
LL0000001362	arl4cb	415	413	416	374	430	461	469	407	437	561	407	416	407	377	380
LL0000001363	arl4d	565	577	667	657	657	791	647	621	701	704	678	696	605	628	589
LL0000001364	arl5a	269	268	181	250	242	228	261	307	215	305	296	309	265	295	260
LL0000001365	arl5c	253	327	237	320	344	295	208	289	232	157	117	142	87	92	120
LL0000001366	arl6	412	420	394	446	443	489	427	393	453	439	450	481	472	457	470
LL0000001367	arl6ip1	2268	2146	1734	1979	2028	2008	2063	2041	2152	2178	1823	1918	1818	1872	1623
LL0000001368	arl6ip4	215	210	216	205	225	292	230	275	175	204	250	300	203	208	212
LL0000001369	arl6ip5a	108	103	121	90	96	105	95	93	74	108	113	111	102	91	64
LL0000001370	arl6ip5b	653	711	666	735	665	714	764	667	627	850	753	831	753	808	725
LL0000001371	arl6ip6	315	269	244	220	232	237	179	204	195	252	327	273	267	300	325
LL0000001372	arl8	761	779	722	714	674	689	681	819	747	791	746	806	841	826	637
LL0000001373	arl8a	1811	1735	1870	1866	1825	1863	1759	1964	1909	1557	1554	1307	1581	1662	1244
LL0000001374	arl8ba	501	433	442	388	382	516	415	547	383	510	447	527	434	450	368
LL0000001375	arl8bb	131	203	165	181	186	176	165	131	193	210	200	216	285	286	190
LL0000001376	arl9	355	293	292	372	347	396	357	359	340	386	353	399	343	350	391
LL0000001377	armc1	538	537	591	559	440	592	502	519	600	536	612	596	693	756	668
LL0000001378	armc10	177	207	193	199	162	213	182	179	218	204	202	240	228	236	199
LL0000001379	armc1l	156	141	158	120	146	136	184	195	158	168	155	215	134	172	107
LL0000001380	armc2	54	56	60	61	66	53	41	55	63	94	70	53	50	55	37
LL0000001381	armc3	25	27	19	32	28	15	28	19	30	40	30	40	34	41	23
LL0000001382	armc4	58	53	40	31	42	54	47	38	50	56	64	59	63	91	59
LL0000001383	armc5	225	178	218	255	228	229	200	255	236	289	351	299	259	264	279
LL0000001384	ARMC6	178	153	166	114	121	114	95	126	146	159	135	170	242	214	172
LL0000001385	armc7	58	39	39	29	34	40	51	33	29	47	37	45	44	47	47
LL0000001386	armc8	333	316	309	297	305	351	282	341	369	418	428	419	357	357	331
LL0000001387	armc9	138	131	103	139	120	160	172	146	129	167	130	138	121	123	121
LL0000001388	armh1	47	29	31	30	8	18	29	9	18	36	29	36	31	33	17
LL0000001389	armh3	388	312	385	357	383	470	312	444	411	435	441	403	460	532	481
LL0000001390	armt1	346	311	263	291	291	354	242	317	278	410	386	408	422	497	350
LL0000001391	arnt	528	426	292	506	321	426	209	479	452	671	535	473	510	525	402
LL0000001392	arnt2	1527	1593	1768	1957	1644	1917	1681	1846	1762	1719	1758	1723	1733	1990	1611
LL0000001393	arntl1a	461	443	618	501	534	529	533	591	637	841	651	711	674	666	661
LL0000001394	arntl1b	611	511	608	646	653	766	532	691	660	940	823	1033	997	1056	987
LL0000001395	arntl2	233	240	227	202	257	246	165	235	236	435	411	439	385	447	485
LL0000001396	arpc1a	1895	1850	1909	1700	1705	1724	1686	1790	1713	2320	2355	2219	2100	2290	1929
LL0000001397	arpc1b	518	417	463	387	397	426	368	438	408	401	363	412	441	465	416
LL0000001398	arpc2	1967	1835	1485	1846	1743	1734	1917	1899	1793	2039	1902	1880	1733	1891	1415
LL0000001399	arpc3	1109	1155	1099	1031	926	1051	1068	1123	962	1036	1070	1125	985	1144	946
LL0000001400	arpc4	689	650	729	702	608	687	770	712	705	759	820	890	874	978	932
LL0000001401	arpc4l	838	830	967	909	882	980	1014	810	827	990	874	985	900	1079	838
LL0000001402	arpc5a	825	729	634	517	494	568	468	624	573	607	611	736	982	1166	791
LL0000001403	arpc5b	618	590	667	560	633	650	645	699	650	606	552	561	628	682	502
LL0000001404	arpc5la	519	489	431	480	527	488	547	516	497	648	585	602	500	533	561
LL0000001405	arpc5lb	328	334	397	349	378	365	360	362	409	491	394	496	298	380	300
LL0000001406	arpin	166	124	145	110	113	149	118	131	111	151	103	139	128	149	157
LL0000001407	arpp19a	1500	1448	1407	1475	1263	1581	1139	1535	1390	1423	1528	1704	2032	2199	1766
LL0000001408	arpp19b	450	381	413	473	467	361	600	455	490	438	477	450	367	480	411
LL0000001409	arpp21	373	334	290	288	295	330	324	298	303	435	416	412	358	425	270
LL0000001410	arr3a	7513	7524	7593	7934	7815	7716	5798	7413	7085	20012	15641	15905	12004	11158	12314
LL0000001411	arr3b	2897	2867	3263	2873	3123	3046	2426	3009	3147	3936	3169	2705	2739	2502	2442
LL0000001412	arrb1	309	253	293	323	316	299	171	273	293	302	284	262	293	316	270
LL0000001413	arrb2a	439	400	411	414	442	385	438	491	427	434	379	439	412	458	363
LL0000001414	arrb2b	1522	1479	1374	1507	1353	1533	1369	1559	1565	1599	1361	1471	1486	1597	1295
LL0000001415	arrdc1a	225	228	153	142	111	113	129	135	190	205	185	207	213	264	185
LL0000001416	arrdc1b	324	333	314	272	227	311	208	291	277	191	177	179	230	334	186
LL0000001417	arrdc2	705	1127	1209	1030	932	927	738	747	739	1443	1144	1325	655	692	838
LL0000001418	arrdc3a	2031	2933	2886	2692	2711	2514	2404	2340	2654	3085	2508	2819	2510	2905	2980
LL0000001419	arrdc3b	1275	1846	1380	1807	1782	1679	1651	1626	1870	1891	1214	1656	1239	1860	1624
LL0000001420	arsa	288	253	309	207	238	302	240	315	322	434	377	387	379	377	351
LL0000001421	ARSB	62	83	39	69	58	73	67	78	99	60	70	88	74	89	87
LL0000001422	arsg	30	28	25	24	24	37	35	45	48	26	35	31	21	32	26
LL0000001423	arsh	355	215	165	178	158	159	98	144	151	226	231	182	272	236	238
LL0000001424	arsia	13	16	11	14	40	26	12	15	17	10	21	19	15	12	16
LL0000001425	arsib	32	11	16	18	13	3	6	18	8	31	14	22	31	23	26
LL0000001426	arsj	57	50	70	61	84	66	58	59	73	82	74	77	83	100	99
LL0000001427	arsk	61	75	57	48	59	52	61	31	47	64	55	57	63	34	58
LL0000001428	art4	1	0	0	0	0	0	2	0	1	2	0	3	1	2	1
LL0000001429	artna	5	1	6	0	2	5	0	3	4	6	1	6	5	7	5
LL0000001430	artna	0	0	0	0	0	0	0	0	0	0	0	0	0	0	0
LL0000001431	artnb	31	27	30	32	28	22	20	23	14	18	16	33	29	30	27
LL0000001432	arv1	165	164	241	143	158	163	185	166	135	156	156	185	175	160	216
LL0000001433	arvcfa	423	427	472	507	528	582	482	547	603	598	587	517	488	475	473
LL0000001434	arvcfb	1499	1495	1680	1635	1587	1861	1518	1709	1812	1788	1557	1619	1684	1586	1529
LL0000001435	arxa	217	172	224	210	224	219	318	224	238	334	307	273	255	292	221
LL0000001436	arxb	24	30	30	29	35	74	40	40	29	57	14	23	16	23	35
LL0000001437	as3mt	266	234	195	225	187	172	127	171	144	205	213	174	161	164	159
LL0000001438	asah1a	245	184	220	224	181	226	198	223	183	189	206	266	243	274	228
LL0000001439	asah1b	393	372	281	264	282	334	262	300	283	394	336	359	335	364	335
LL0000001440	asah2	887	869	509	571	524	647	295	469	356	494	478	315	490	304	450
LL0000001441	asap1a	1223	1178	1303	1453	1513	1460	1211	1610	1571	1616	1431	1453	1352	1471	1355
LL0000001442	asap1b	866	989	977	1038	1117	1157	839	1102	1197	1194	1028	1118	1068	1205	910
LL0000001443	asap2a	461	394	423	450	441	460	440	447	526	456	428	439	456	433	428
LL0000001444	asap2b	472	450	324	369	341	434	311	399	390	470	506	467	606	564	554
LL0000001445	asap3	270	213	248	226	236	235	244	247	239	386	312	323	325	406	326
LL0000001446	asb1	37	41	26	39	17	52	36	23	26	30	44	48	40	44	36
LL0000001447	asb10	153	170	158	235	139	186	143	190	192	171	165	190	123	147	116
LL0000001448	asb11	9	6	3	2	4	1	9	8	2	3	5	4	8	5	5
LL0000001449	asb12a	308	240	248	289	235	243	246	276	228	318	297	329	282	283	237
LL0000001450	asb12b	52	19	27	17	30	39	36	34	29	23	31	39	28	27	39
LL0000001451	asb13a.1	87	163	112	142	149	147	137	133	113	87	101	117	101	99	111
LL0000001452	asb13a.2	34	25	49	22	21	33	25	16	20	33	32	24	25	26	26
LL0000001453	asb13b	110	148	135	149	142	188	132	169	149	219	231	202	199	223	181
LL0000001454	asb14a	1	0	1	4	0	3	0	1	0	3	0	0	0	0	0
LL0000001455	asb14b	56	52	82	93	92	73	96	94	86	68	46	52	69	58	67
LL0000001456	asb15a	138	129	113	129	149	164	212	176	131	92	81	106	129	148	136
LL0000001457	asb15b	14	27	21	44	18	31	21	31	32	43	35	41	15	24	22
LL0000001458	asb16	46	72	72	84	70	77	74	80	93	114	104	86	70	73	81
LL0000001459	asb18	50	50	40	70	41	34	53	45	49	80	52	77	52	42	45
LL0000001460	asb2a.1	303	316	408	422	358	476	362	354	399	368	407	354	300	327	405
LL0000001461	asb2b	449	432	355	484	551	501	505	415	536	750	491	547	454	522	403
LL0000001462	asb3	95	91	80	61	126	89	95	97	100	171	134	131	102	117	136
LL0000001463	asb4	56	51	26	29	50	67	50	48	54	66	70	70	46	60	67
LL0000001464	asb5a	105	137	95	169	122	162	134	166	147	189	167	196	150	141	134
LL0000001465	asb5b	370	464	369	451	427	440	425	421	425	366	361	382	354	357	236
LL0000001466	asb6	371	276	372	239	301	301	276	328	316	426	411	401	379	394	411
LL0000001467	asb7	269	203	244	233	200	317	243	220	267	218	254	246	316	357	300
LL0000001468	asb8	667	535	564	598	672	679	640	648	610	592	627	578	614	673	589
LL0000001469	ascc1	173	146	162	158	169	156	138	133	152	239	284	220	227	245	251
LL0000001470	ascc2	237	228	205	186	211	202	169	206	221	322	261	302	253	239	251
LL0000001471	ascc3	366	325	222	266	274	312	127	229	262	364	442	406	354	404	379
LL0000001472	ascl1a	117	148	130	123	175	136	154	170	153	215	231	210	168	182	144
LL0000001473	ascl1b	156	152	137	141	116	143	153	126	125	221	190	209	197	201	195
LL0000001474	asf1ba	97	95	131	90	97	75	135	95	97	67	73	98	88	127	78
LL0000001475	asf1bb	327	315	358	290	379	333	425	311	374	320	347	317	286	370	315
LL0000001476	ash1l	2227	2060	2281	2257	2387	2328	2166	2530	2539	3346	2675	2823	2204	2331	2346
LL0000001477	ash2l	865	823	713	837	816	786	852	837	889	1040	834	844	797	830	791
LL0000001478	asic1a	389	424	432	465	492	449	406	506	501	461	432	472	474	471	401
LL0000001479	asic1b	302	296	306	313	348	424	358	345	344	410	344	382	371	386	357
LL0000001480	asic1c	64	63	43	56	31	32	24	56	31	62	26	43	57	54	65
LL0000001481	asic2	461	375	432	411	437	437	287	355	450	405	345	342	353	385	378
LL0000001482	asic4a	138	164	148	226	237	266	224	171	208	166	175	121	137	142	124
LL0000001483	asic4b	83	62	48	81	46	56	45	75	76	77	49	49	78	68	52
LL0000001484	asip1	82	80	63	41	56	55	56	70	30	63	47	50	53	77	57
LL0000001485	asip2b	576	513	420	380	413	550	350	424	451	356	298	366	462	474	397
LL0000001486	asl	163	98	156	125	122	140	131	155	159	138	100	132	113	130	120
LL0000001487	asmt	102	111	124	164	157	140	162	157	178	100	79	89	75	105	112
LL0000001488	asmt2	285	272	248	272	287	307	236	250	234	268	349	280	283	254	328
LL0000001489	asmtl	290	301	210	202	206	226	158	210	170	339	282	260	216	271	147
LL0000001490	asna1	971	1009	994	836	874	1125	850	933	866	860	858	1012	1295	1412	1210
LL0000001491	asns	380	292	303	233	228	259	157	247	200	303	268	272	418	537	370
LL0000001492	asnsd1	273	314	352	257	240	353	248	340	298	396	379	428	326	363	315
LL0000001493	aspa	386	366	407	384	363	412	319	400	435	428	335	412	593	544	461
LL0000001494	aspdh	53	24	14	24	20	15	8	23	3	40	30	24	22	28	15
LL0000001495	aspg	626	438	517	483	545	593	350	538	546	864	628	706	569	610	563
LL0000001496	asph	1788	1687	2097	1658	1446	1924	1720	1835	1978	1684	1894	2111	2322	2330	2584
LL0000001497	asphd1	234	188	178	222	211	187	232	260	250	296	288	300	268	249	232
LL0000001498	asphd2	326	361	315	336	408	422	367	403	340	535	474	519	437	450	411
LL0000001499	aspm	647	589	699	626	635	624	583	680	739	685	728	740	546	518	531
LL0000001500	aspn	158	123	111	90	113	91	97	100	72	60	91	79	100	92	60
LL0000001501	aspscr1	504	449	327	435	471	475	427	437	394	646	439	414	362	424	337
LL0000001502	asrgl1	159	196	80	126	90	123	128	113	83	130	125	106	90	99	90
LL0000001503	ASS1	628	593	452	466	474	434	436	507	541	642	557	655	613	810	664
LL0000001504	ASTE1	77	48	91	67	52	89	50	65	61	86	62	87	103	91	84
LL0000001505	aste1a	5	8	12	4	4	4	7	4	1	3	7	7	8	6	4
LL0000001506	astn1	943	842	914	1226	1139	986	1108	1073	1084	905	876	947	707	788	785
LL0000001507	asxl1	1447	1293	1271	1423	1501	1526	1340	1593	1666	1941	1660	1717	1477	1470	1246
LL0000001508	asxl2	437	489	566	527	505	556	339	406	486	497	506	563	628	628	593
LL0000001509	asz1	8	6	4	4	12	5	7	8	3	4	2	1	3	1	3
LL0000001510	atad1a	411	402	376	383	396	445	357	398	461	347	364	361	497	528	456
LL0000001511	atad1b	606	599	622	615	500	586	449	599	574	708	789	722	831	864	843
LL0000001512	atad2	602	407	539	442	406	406	423	453	439	444	407	531	412	444	401
LL0000001513	atad2b	916	876	927	818	803	914	780	846	893	1080	1075	1126	1015	1085	1226
LL0000001514	atad3	295	228	193	195	251	180	155	258	244	460	460	366	255	305	333
LL0000001515	atad5a	362	235	271	257	253	245	239	258	268	286	304	316	259	298	298
LL0000001516	atad5b	39	39	61	30	41	46	41	62	25	33	50	49	38	42	40
LL0000001517	atat1	448	479	456	480	562	557	488	462	543	511	427	497	478	507	446
LL0000001518	atcaya	588	667	649	662	654	696	578	680	760	623	535	554	545	616	549
LL0000001519	atcayb	342	394	477	399	447	470	341	484	574	416	375	358	518	615	431
LL0000001520	ATE1	124	135	111	151	93	121	98	134	128	202	120	141	173	196	156
LL0000001521	atf1	620	472	500	529	538	546	497	596	527	766	627	590	674	663	576
LL0000001522	atf2	242	306	333	320	249	324	281	275	249	253	298	258	436	424	376
LL0000001523	atf3	389	423	380	408	341	390	310	505	337	241	212	237	223	402	156
LL0000001524	atf4a	5060	4681	4053	4753	4975	4597	4702	5392	4750	6852	5532	5814	4384	5117	4679
LL0000001525	atf4b	3402	3604	3362	3044	3151	3794	3197	3666	3271	4469	3711	4394	3502	4292	3285
LL0000001526	atf5a	1253	1225	1388	1334	1262	1392	1056	1242	1292	1457	1308	1290	1412	1433	1324
LL0000001527	atf5b	732	762	734	682	669	792	618	731	648	953	700	794	739	933	734
LL0000001528	atf6	482	589	340	414	490	451	301	404	489	485	524	428	538	608	407
LL0000001529	atf6b	108	75	69	85	121	67	94	131	70	139	103	116	86	114	85
LL0000001530	atf7a	183	96	136	188	123	100	75	113	148	216	157	165	210	205	189
LL0000001531	atf7b	856	898	904	973	903	979	915	986	988	1108	1022	994	942	977	948
LL0000001532	atf7ip	1914	1669	1456	1798	1788	1964	1557	2050	1989	2021	1840	1827	1482	1493	1367
LL0000001533	atf7ip2	153	147	168	179	198	150	192	216	179	190	222	236	157	196	188
LL0000001534	atg10	42	50	36	39	36	52	32	36	38	48	42	70	35	52	42
LL0000001535	atg101	256	256	283	260	323	267	324	315	259	385	271	285	212	225	204
LL0000001536	atg12	100	79	92	74	94	81	78	110	82	94	88	104	88	106	74
LL0000001537	atg13	1115	1101	973	1134	1112	1279	1151	1175	1096	1340	1169	1307	1227	1238	1010
LL0000001538	ATG14	505	462	531	523	451	512	427	519	493	767	612	718	539	556	518
LL0000001539	atg16l1	628	618	595	596	560	562	440	618	638	751	708	737	764	753	717
LL0000001540	atg16l2	17	14	18	20	11	26	16	18	15	12	22	21	17	16	23
LL0000001541	ATG2A	0	0	1	0	0	0	0	0	0	0	0	1	0	0	0
LL0000001542	atg2b	45	22	30	32	17	24	8	28	34	62	37	37	35	30	24
LL0000001543	atg3	540	500	463	464	465	525	603	479	537	609	529	645	509	628	558
LL0000001544	atg4a	317	277	336	251	260	338	236	269	339	353	323	400	361	311	307
LL0000001545	atg4b	333	271	309	296	229	285	277	287	323	426	422	409	328	315	337
LL0000001546	atg4c	265	318	363	287	270	299	273	308	242	266	319	332	322	366	314
LL0000001547	atg4da	343	336	342	353	310	409	356	376	365	434	418	349	502	537	505
LL0000001548	atg4db	16	12	15	16	8	14	9	17	9	17	5	16	7	16	28
LL0000001549	atg5	315	315	315	291	293	394	243	331	362	440	368	383	361	329	308
LL0000001550	atg7	316	327	288	334	317	382	273	296	318	361	326	282	301	312	305
LL0000001551	atg9a	858	853	733	829	841	1056	729	1000	819	1122	869	910	869	1001	789
LL0000001552	atg9b	974	970	887	984	916	1097	743	1067	1060	1603	1298	1426	1400	1488	1466
LL0000001553	atic	578	503	519	410	415	438	402	458	461	414	363	337	403	451	404
LL0000001554	atl1	715	668	751	792	742	757	761	834	934	923	668	736	628	677	620
LL0000001555	atl2	647	627	539	557	518	559	404	580	533	753	648	709	593	625	620
LL0000001556	atl3	612	689	520	673	534	649	628	621	607	671	783	675	759	702	697
LL0000001557	atm	263	197	152	202	181	186	154	235	162	179	154	203	218	150	197
LL0000001558	atmin	151	159	161	152	163	165	157	127	155	229	177	208	260	254	211
LL0000001559	atn1	832	702	805	996	1065	1025	921	1104	1084	1412	1026	1190	991	931	892
LL0000001560	atoh1a	30	29	25	47	32	36	20	47	25	82	38	30	57	47	41
LL0000001561	atoh1b	37	49	48	28	49	56	47	49	52	55	62	52	51	64	69
LL0000001562	atoh1c	10	7	8	12	7	7	24	21	13	23	14	24	13	9	8
LL0000001563	atoh7	31	35	49	42	61	54	61	54	36	63	49	69	59	47	85
LL0000001564	atoh8	297	313	305	382	346	317	333	331	343	272	259	287	279	337	255
LL0000001565	atox1	487	497	465	407	360	364	284	332	294	323	370	412	415	410	292
LL0000001566	atp10a	112	102	101	122	91	123	86	114	90	101	126	130	141	185	175
LL0000001567	atp10b	79	88	118	95	49	87	62	95	88	108	81	99	91	98	111
LL0000001568	atp10d	472	416	403	454	425	470	437	450	443	594	533	454	483	480	429
LL0000001569	atp11a	1465	1533	1606	1543	1464	1764	1151	1700	1682	1746	1623	1689	1927	2025	1694
LL0000001570	ATP11B	717	503	444	531	556	575	487	512	615	805	729	775	681	765	621
LL0000001571	atp11c	686	580	522	551	573	585	484	633	576	569	533	644	558	576	556
LL0000001572	atp13a1	462	453	385	412	421	410	436	443	501	812	651	691	594	735	648
LL0000001573	atp13a2	141	134	121	133	93	143	143	115	178	161	137	132	163	124	136
LL0000001574	atp13a3	302	334	340	251	283	389	331	316	390	298	332	291	509	516	436
LL0000001575	atp1a1a.1	8665	8144	6572	8419	7256	7468	5160	7133	7317	9807	8411	7782	8373	8676	8296
LL0000001576	atp1a1a.2	1829	1591	1171	1445	1077	1242	1072	1089	1206	2163	1681	1858	1910	1901	2112
LL0000001577	atp1a1a.3	420	373	359	361	215	314	301	419	273	981	610	688	686	531	719
LL0000001578	atp1a1a.4	7025	6104	3564	5389	4268	4645	2817	4445	3495	7732	6320	5461	5800	5775	6797
LL0000001579	atp1a1a.5	104	93	141	124	94	69	57	108	60	384	370	350	360	277	318
LL0000001580	atp1a1b	5015	4733	5107	5565	5317	5391	4869	4914	5762	4143	3875	3739	3855	3887	3950
LL0000001581	atp1a2a	1643	1515	1786	1794	1548	1540	1524	1714	2089	2497	2730	2401	2761	2964	2985
LL0000001582	atp1a3a	6265	6599	7681	8232	8493	8572	8154	8806	9403	9955	8971	9109	9094	9456	8742
LL0000001583	atp1a3b	3248	3107	3077	3417	3463	3317	2911	3131	3592	4462	3941	3732	4062	4209	3936
LL0000001584	atp1b1a	7080	6904	5859	6594	5697	6250	4863	6156	5794	7033	6554	6394	7014	7474	5973
LL0000001585	atp1b1b	3476	3633	2733	3110	2726	2980	2225	2670	2733	3591	3285	3807	4229	4445	3343
LL0000001586	atp1b2a	8277	8854	8522	9981	9893	10492	9546	10388	10865	12221	10799	10953	12025	12086	9840
LL0000001587	atp1b2b	979	879	974	982	927	934	812	994	953	1067	946	951	988	1045	896
LL0000001588	atp1b3a	1393	1451	1852	1591	1509	1753	1566	1659	1667	1852	1857	2014	1777	1792	1903
LL0000001589	atp1b3b	3386	3328	3180	3755	3722	3639	3607	3642	3656	3993	3678	3452	3240	3463	2953
LL0000001590	atp1b4	2178	2099	2475	2205	2149	2327	2352	2463	2479	1944	1931	2001	2518	2495	2292
LL0000001591	atp23	180	187	135	173	192	151	170	213	158	268	210	221	226	205	198
LL0000001592	atp2a1	129205	126179	133776	141363	132806	144194	111469	134628	144481	173800	163129	148730	133905	146403	147498
LL0000001593	atp2a1l	34360	37911	36603	39485	36384	41482	28362	35050	37859	47490	40166	38006	27195	31393	30187
LL0000001594	atp2a2a	1610	1361	1370	1422	1503	1486	1142	1224	1359	1631	1629	1378	1102	1271	1271
LL0000001595	atp2a2b	1539	1419	1234	1199	1271	1192	1011	1327	1201	1789	1727	1804	1743	2274	1996
LL0000001596	atp2a3	1300	1171	1483	1331	1276	1484	1112	1433	1351	1353	1194	1412	1199	1202	1156
LL0000001597	atp2b1a	1696	1587	1841	1814	1562	1962	1519	1718	1870	1579	1584	1500	1788	1802	1763
LL0000001598	atp2b1b	850	880	992	906	946	973	761	884	855	964	913	939	911	852	828
LL0000001599	atp2b2	5910	5785	6467	6858	7036	7500	6094	7341	7749	7678	6657	6990	6532	6931	6515
LL0000001600	atp2b3a	2777	2670	3321	3204	3436	3558	3055	3766	3801	4112	3647	3675	3320	3214	3868
LL0000001601	atp2b3b	2124	2063	2466	2533	2503	2915	2254	2557	2668	3284	2645	2986	2841	2992	2679
LL0000001602	atp2c1	613	739	726	705	588	653	469	606	528	526	631	547	740	678	749
LL0000001603	atp5f1b	26271	22996	24024	24477	24279	23044	21573	21984	24092	31212	28209	26731	24492	25053	26821
LL0000001604	atp5f1c	6427	5521	5420	5850	6190	5644	5679	5870	5585	7192	6128	6237	5331	5617	5113
LL0000001605	atp5f1d	3235	2866	2647	2975	3187	2669	2783	2878	2853	3845	3226	3308	3092	3213	2721
LL0000001606	atp5f1e	1420	1655	1020	1555	1671	1574	1633	1570	1426	1817	1580	1783	1731	1779	1279
LL0000001607	atp5fa1	20293	17611	16482	18108	18128	16651	15854	17151	18974	26190	23092	21534	19320	20260	22444
LL0000001608	atp5if1a	764	675	724	857	802	673	780	677	725	1141	987	1012	847	937	706
LL0000001609	atp5if1b	1430	1537	1853	1467	1452	1480	1437	1561	1394	1527	1544	1694	1441	1491	1289
LL0000001610	atp5l	3127	3277	2577	3334	3312	2968	3029	3054	2745	3967	3410	3637	3168	3195	3247
LL0000001611	atp5mc1	2983	2563	2598	2477	2856	2419	2649	2663	2693	3273	3177	3019	3161	3634	3279
LL0000001612	atp5mc3a	1768	1752	1996	1842	2002	1802	1942	1924	1992	2526	2200	2230	2254	2411	2054
LL0000001613	atp5mc3b	9193	9044	6648	9002	9125	8076	8117	8899	7872	11711	9041	9714	9537	9842	8337
LL0000001614	atp5md	774	891	998	908	880	861	796	891	817	1028	894	1040	1022	1132	761
LL0000001615	atp5mea	476	571	724	491	482	482	487	467	506	443	435	505	532	627	372
LL0000001616	atp5meb	1982	1747	1943	2031	1999	1917	2068	1905	1853	2302	2061	2295	2111	1938	1840
LL0000001617	atp5mf	1957	1823	1567	1851	1836	1819	1859	1888	1689	2249	1987	2226	2011	2083	1638
LL0000001618	atp5pb	6605	5712	6536	6187	6005	5810	5505	5889	5486	7493	6964	6736	5607	5994	4619
LL0000001619	atp5pd	4095	3600	3037	3795	3923	3759	3645	3921	3384	4595	4051	4100	3331	3638	3634
LL0000001620	atp5pf	2172	1986	2221	2120	2171	2136	2071	2026	1869	2526	2281	2506	2004	2155	1646
LL0000001621	atp5po	5364	4975	5466	4817	4874	4959	4397	4640	4521	6014	5248	5365	4853	5055	4821
LL0000001622	mt-atp6	61078	61022	57135	57133	61726	62013	59477	57054	57574	47585	50909	56048	58851	65470	31728
LL0000001623	atp6ap1a	2263	2488	2817	2816	2686	2925	2538	2993	3110	2720	2301	2431	2685	2734	2295
LL0000001624	atp6ap1b	589	440	463	354	344	373	234	349	287	522	376	507	630	633	498
LL0000001625	atp6ap1la	1045	925	1151	1006	1059	1229	972	1036	1296	1401	1239	1248	1155	1321	1228
LL0000001626	atp6ap1lb	527	498	538	551	571	677	578	571	618	705	567	655	648	623	504
LL0000001627	atp6ap2	1863	1763	1938	1853	1929	1968	1878	1692	1698	2063	1602	1823	1871	1913	1694
LL0000001628	atp6v0a1a	991	965	725	798	747	769	660	757	817	1152	946	1065	1151	1109	1085
LL0000001629	atp6v0a1b	2163	2329	2723	2428	2635	2869	2108	2519	2688	3034	2672	2883	3328	3237	3052
LL0000001630	atp6v0a2a	395	334	437	419	433	411	347	396	496	477	438	505	400	427	409
LL0000001631	atp6v0a2b	264	252	258	264	223	222	169	185	236	252	239	284	290	299	284
LL0000001632	atp6v0b	2130	2044	2127	2023	2050	2194	1931	2162	2023	1890	2070	2165	2543	2511	2172
LL0000001633	atp6v0ca	3561	3562	3888	3304	3533	3573	3665	3518	3520	4503	3823	4094	3901	4161	4002
LL0000001634	atp6v0cb	5705	5589	6612	6166	6717	6656	7075	6470	6832	7724	6676	6690	6226	6230	5558
LL0000001635	atp6v0d1	2069	2197	2189	2124	2272	2311	2289	2263	2239	2306	2147	2304	2178	2191	1912
LL0000001636	atp6v0e1	0	0	0	0	0	0	0	0	0	0	0	0	0	0	0
LL0000001637	atp6v1aa	2577	2642	2417	2472	2507	2587	2487	2569	2695	3494	2941	3071	2716	2560	2730
LL0000001638	atp6v1ab	1036	970	1089	1073	1035	969	1053	1069	1109	1153	1058	1120	1014	1009	862
LL0000001639	atp6v1b2	1875	1921	2432	2201	2138	2159	2159	2136	2262	1859	1671	1873	1884	1737	1695
LL0000001640	atp6v1ba	3058	2637	2669	2793	2781	2778	2794	2847	3156	3160	2836	2990	2761	2760	2439
LL0000001641	atp6v1c1a	1529	1356	1386	1392	1461	1532	1520	1456	1611	1600	1358	1435	1233	1352	1152
LL0000001642	atp6v1c1b	556	564	556	583	568	501	502	571	559	604	542	606	507	577	471
LL0000001643	atp6v1c2	6	3	5	8	8	3	4	9	4	8	6	12	5	4	11
LL0000001644	atp6v1d	2205	2062	2125	1976	2105	2208	2118	2060	2332	2690	2237	2303	1946	2136	2270
LL0000001645	atp6v1e1a	227	273	242	220	196	163	203	208	241	237	240	249	208	237	203
LL0000001646	atp6v1e1b	2611	2628	3014	2598	2942	2786	2947	2821	2894	3210	2628	2768	2255	2382	2373
LL0000001647	atp6v1f	690	851	1056	738	881	839	879	826	854	889	690	850	773	732	539
LL0000001648	atp6v1g1	2832	3038	3068	2905	3004	3098	3289	3071	3020	3188	2580	3091	2723	2858	2429
LL0000001649	atp6v1h	1809	1759	1818	1764	1922	1846	1921	1804	1884	2065	1761	1787	1589	1542	1815
LL0000001650	atp7a	289	344	372	347	307	382	282	409	343	474	400	464	498	514	475
LL0000001651	atp7b	44	46	39	71	57	62	36	34	33	64	42	50	47	46	49
LL0000001652	mt-atp8	548	435	577	557	466	468	348	382	326	254	279	329	336	353	168
LL0000001654	atp8a1	336	411	485	416	526	583	608	540	514	480	514	452	900	813	785
LL0000001655	atp8a2	1266	1104	1024	1369	1241	1204	1086	1233	1443	1696	1445	1469	1316	1329	1281
LL0000001656	atp8b1	402	368	342	365	256	318	253	352	318	441	417	405	480	450	495
LL0000001657	atp8b2	31	29	21	54	44	19	15	29	36	39	18	19	27	26	24
LL0000001658	atp8b3	121	121	81	102	110	96	58	104	92	126	99	109	107	97	75
LL0000001659	atp8b4	203	197	180	148	182	295	98	178	189	134	144	111	160	142	118
LL0000001660	atp8b5a	133	70	101	101	63	60	39	66	85	121	117	97	104	112	121
LL0000001661	ATP9A	119	66	101	71	89	133	50	87	103	105	67	73	150	102	146
LL0000001662	atp9b	328	316	348	319	289	422	325	353	371	396	374	390	503	519	507
LL0000001663	atpaf1	490	424	434	440	433	493	382	451	365	597	492	558	371	392	344
LL0000001664	atpaf2	191	166	240	164	160	217	160	196	156	237	247	225	249	220	215
LL0000001665	atpv0e2	724	926	1236	837	955	1063	1044	966	877	900	801	874	863	888	785
LL0000001666	atr	146	116	107	115	118	141	107	113	136	196	189	192	175	188	199
LL0000001667	atraid	0	0	0	0	0	0	0	0	0	0	0	0	0	0	0
LL0000001668	atrip	140	126	139	142	94	141	136	158	175	151	172	214	130	188	156
LL0000001669	atrn	944	845	902	905	897	1005	735	1004	963	1110	962	1067	988	1003	1007
LL0000001670	atrnl1a	154	130	170	163	160	160	80	144	169	163	130	93	116	113	103
LL0000001671	atrnl1b	1185	1257	1166	1356	1418	1357	1077	1392	1405	1667	1294	1300	1295	1323	1260
LL0000001672	atrx	3120	2856	2953	3043	2994	2980	2507	2993	3281	3832	3598	3714	3336	3510	3530
LL0000001673	atrxl	1372	1297	1393	1272	1270	1292	1074	1364	1429	1635	1488	1613	1601	1508	1488
LL0000001674	atxn10	65	99	87	105	72	79	92	97	62	119	156	101	100	94	95
LL0000001675	atxn1a	1178	1189	1261	1242	1158	1420	939	1317	1338	1809	1556	1862	1842	1893	1900
LL0000001676	atxn1b	1263	1340	1592	1529	1514	1666	1287	1643	1537	1310	1277	1360	1523	1302	1303
LL0000001677	atxn1l	173	175	159	135	172	214	71	198	239	247	250	228	285	290	319
LL0000001678	atxn2	437	311	322	317	383	354	331	407	401	612	418	566	482	523	426
LL0000001679	atxn2l	785	716	588	833	801	689	688	820	861	1110	812	924	700	760	719
LL0000001680	atxn3	253	229	238	257	281	222	273	226	218	369	312	352	233	214	252
LL0000001681	atxn7	292	254	351	264	262	296	252	300	317	284	258	323	332	334	360
LL0000001682	atxn7l1	57	95	59	71	100	110	65	90	83	134	105	93	121	127	114
LL0000001683	atxn7l2a	189	132	115	208	224	159	197	222	175	221	214	217	134	169	156
LL0000001684	atxn7l2b	260	289	245	313	295	245	293	359	287	300	260	323	228	301	225
LL0000001685	atxn7l3	317	296	317	293	307	347	319	329	332	474	369	355	330	351	285
LL0000001686	auh	465	351	507	342	328	391	336	369	383	454	402	358	355	408	335
LL0000001687	aup1	572	535	459	580	555	659	526	649	550	920	655	742	625	657	489
LL0000001688	aurka	134	137	103	102	95	122	144	154	124	109	130	105	93	84	99
LL0000001689	aurkaip1	287	317	206	233	313	239	277	221	220	404	386	415	363	440	349
LL0000001690	aurkb	443	338	327	338	404	346	450	330	418	311	259	295	274	261	224
LL0000001691	auts2a	1519	1560	1420	1715	1938	1890	1795	2184	1918	2587	2135	2189	1771	1831	1706
LL0000001692	auts2b	370	448	354	475	497	511	467	520	523	577	493	525	498	472	409
LL0000001693	avd	0	1	1	5	0	0	0	0	0	0	0	1	1	0	0
LL0000001694	aven	133	108	99	124	133	124	114	128	99	190	143	115	146	129	111
LL0000001695	avil	47	57	38	31	60	24	41	31	35	60	43	69	33	36	36
LL0000001696	avl9	468	486	590	487	504	592	474	570	526	569	484	556	565	575	511
LL0000001697	avp	13	28	34	21	38	50	37	22	16	27	28	43	27	12	20
LL0000001698	avpr1aa	50	56	37	77	63	31	38	59	66	49	81	58	71	64	65
LL0000001699	avpr1ab	83	89	80	67	94	66	66	78	65	86	71	72	130	104	83
LL0000001700	avpr2aa	33	53	48	51	57	60	34	42	46	47	47	35	59	51	51
LL0000001701	avpr2ab	121	150	109	141	113	130	118	115	172	120	112	151	188	162	131
LL0000001702	avpr2l	0	2	1	5	5	5	2	2	10	9	4	9	3	8	6
LL0000001703	axdnd1	49	58	60	56	57	72	44	68	70	77	73	83	52	49	47
LL0000001704	axin1	1269	1194	1046	1312	1166	1203	1177	1308	1338	1502	1311	1365	1135	1131	1129
LL0000001705	axin2	863	882	876	880	812	982	823	1011	879	1082	933	982	944	1017	1020
LL0000001706	AXL	332	273	232	301	285	254	218	268	294	306	314	264	262	251	345
LL0000001707	azi2	93	55	72	88	69	120	84	67	97	85	96	94	167	164	139
LL0000001708	azin1a	526	520	584	553	529	529	484	627	579	750	573	704	633	691	728
LL0000001709	azin1b	6389	5996	6004	6762	5575	6012	4941	5894	5682	7463	6531	6217	7174	7456	6456
LL0000001710	b2m	74	78	74	85	64	79	68	58	53	43	21	33	37	45	23
LL0000001711	b2ml	2130	2168	1738	1956	1675	2034	1619	1753	1763	1708	1648	1703	2190	2134	1718
LL0000001712	b3galnt2	99	76	91	70	70	85	97	100	65	101	103	104	78	98	108
LL0000001713	b3galt1a	128	103	128	127	130	118	92	149	154	130	151	145	149	141	180
LL0000001714	b3galt1b	209	216	249	205	203	229	254	272	273	219	217	232	264	282	243
LL0000001715	b3galt2	1072	1076	1161	1191	1284	1346	1299	1327	1408	1426	1193	1283	1073	1209	1022
LL0000001716	b3galt4	172	205	228	268	238	233	206	269	306	300	299	258	276	305	281
LL0000001717	b3galt6	198	200	200	269	213	220	173	180	194	248	201	226	250	234	263
LL0000001718	B3GAT1	57	58	52	47	47	76	49	84	76	33	45	46	42	48	37
LL0000001719	b3gat1a	1340	1358	1554	1528	1601	1873	1428	1693	1738	1571	1448	1524	1775	1708	1551
LL0000001720	b3gat1b	58	57	76	85	87	115	112	123	107	57	71	62	68	88	66
LL0000001721	b3gat2	370	315	376	348	459	375	390	443	410	472	369	446	293	310	346
LL0000001722	b3gat3	321	252	275	248	283	267	238	224	262	357	287	300	304	344	307
LL0000001723	b3glcta	196	163	191	195	176	166	165	217	193	203	217	193	198	223	172
LL0000001724	b3glctb	46	41	54	37	32	48	49	41	39	55	29	48	42	37	28
LL0000001725	B3GNT10	10	6	0	5	5	0	3	0	0	4	2	5	5	8	4
LL0000001726	b3gnt2a	40	46	29	37	23	36	16	14	18	86	73	55	75	72	88
LL0000001727	b3gnt2b	527	578	526	520	421	465	352	478	525	354	361	368	521	487	544
LL0000001728	b3gnt2l	482	471	462	413	304	441	324	479	364	471	525	610	648	677	624
LL0000001729	b3gnt3.1	47	48	101	50	27	71	54	67	86	79	95	94	106	133	93
LL0000001730	b3gnt3.2	4	0	0	0	0	0	0	2	1	2	1	0	0	1	0
LL0000001731	b3gnt3.3	26	7	13	15	14	10	28	19	15	8	32	32	36	18	40
LL0000001732	b3gnt3.4	136	76	84	67	67	69	38	88	49	59	49	71	60	65	62
LL0000001733	b3gnt5a	601	563	600	621	567	688	566	557	552	438	458	556	426	502	411
LL0000001734	b3gnt5b	72	46	41	36	53	48	36	61	37	79	59	50	80	58	66
LL0000001735	b3gnt7	406	468	353	453	442	368	268	398	355	439	453	511	496	610	491
LL0000001736	b3gnt7l	95	106	120	114	93	139	95	100	87	94	116	104	128	172	116
LL0000001737	b3gnt9	29	37	46	45	34	41	38	26	48	38	33	43	35	35	51
LL0000001738	b3gntl1	35	30	37	31	27	22	19	29	27	58	64	47	38	45	64
LL0000001739	b4galnt1a	88	85	82	60	73	72	54	78	80	108	97	106	114	135	76
LL0000001740	b4galnt1b	245	217	172	206	217	236	162	226	231	222	202	216	255	269	278
LL0000001741	b4galnt2.1	38	21	20	17	18	9	10	18	18	35	23	24	20	19	13
LL0000001742	b4galnt2.2	0	1	1	2	0	8	1	0	0	2	0	0	2	0	4
LL0000001743	b4galnt3a	14	21	12	13	7	8	10	12	11	20	4	19	20	27	24
LL0000001744	b4galnt3b	196	209	184	203	160	231	199	236	210	327	300	338	317	330	406
LL0000001745	b4galnt4a	550	636	741	637	586	712	589	715	722	676	638	715	732	786	626
LL0000001746	b4galnt4b	237	183	245	236	235	231	215	254	260	301	231	240	185	196	181
LL0000001747	b4galt1	365	364	372	325	249	389	278	417	373	293	260	326	346	314	311
LL0000001748	b4galt1l	1047	911	801	737	688	731	623	832	734	1010	1016	929	1063	1096	976
LL0000001749	b4galt2	167	118	80	124	144	141	82	140	164	115	111	110	142	99	104
LL0000001750	b4galt3	210	255	281	256	236	288	200	274	226	319	351	328	395	427	343
LL0000001751	b4galt4	476	442	368	376	331	433	313	472	382	694	620	727	731	1029	853
LL0000001752	b4galt5	19	17	5	11	6	18	10	5	9	10	6	5	32	29	39
LL0000001753	b4galt6	1066	977	1075	1077	988	1119	1018	1145	1250	1143	1112	1166	1330	1330	1099
LL0000001754	b4galt7	165	160	183	168	168	172	178	172	170	217	215	192	151	221	166
LL0000001755	b4gat1	176	167	247	204	193	195	160	194	211	208	178	232	276	273	251
LL0000001756	b9d1	128	160	143	138	133	184	166	182	163	144	124	123	106	150	125
LL0000001757	b9d2	59	63	68	57	66	64	101	68	70	90	66	56	78	75	58
LL0000001758	baalc	0	2	7	2	0	1	1	2	0	4	2	0	5	5	2
LL0000001759	baalca	38	55	79	58	25	50	38	42	56	62	78	74	45	60	56
LL0000001760	baalcb	165	169	121	174	187	198	191	174	172	149	119	127	127	135	120
LL0000001761	babam1	373	297	371	321	387	335	314	341	330	336	331	421	360	303	293
LL0000001762	babam2	193	258	177	249	265	230	226	255	215	287	224	203	234	237	221
LL0000001763	bace1	729	638	772	813	748	758	765	888	768	1158	1022	985	864	972	930
LL0000001764	bace2	355	246	234	232	174	189	190	230	224	262	242	286	258	323	214
LL0000001765	bach1a	308	245	216	191	157	221	179	203	234	262	210	219	231	266	289
LL0000001766	bach1b	387	432	360	329	276	361	263	334	324	564	466	514	550	547	445
LL0000001767	bach2a	169	202	202	202	187	226	183	173	150	141	181	175	280	257	281
LL0000001768	bach2b	848	875	1129	956	1021	1137	887	1126	1206	1067	915	1030	1091	1157	1250
LL0000001769	bada	137	175	237	151	145	226	171	202	152	145	169	196	194	174	171
LL0000001770	badb	149	131	128	119	134	101	93	120	89	146	123	104	94	106	100
LL0000001771	bag1	304	267	327	304	306	366	366	327	327	317	295	337	357	366	353
LL0000001772	bag2	336	316	371	272	262	373	296	395	374	342	302	272	372	508	395
LL0000001773	bag3	279	365	378	383	301	383	254	368	300	249	252	256	325	341	317
LL0000001774	bag4	192	170	173	167	172	166	174	201	181	229	248	245	289	287	203
LL0000001775	bag5	451	351	522	394	371	489	369	453	511	471	430	395	525	515	473
LL0000001776	bag6	952	855	801	956	858	911	794	890	988	1257	1224	1233	1016	1203	1114
LL0000001777	bag6l	471	374	362	473	456	454	301	428	412	619	626	549	530	638	482
LL0000001778	bahcc1a	989	800	934	870	1032	1172	919	1103	1287	1307	1008	1096	914	1010	1089
LL0000001779	bahcc1b	1286	966	971	1109	1183	1249	1067	1414	1271	1423	1224	1181	1033	1095	1164
LL0000001780	bahd1	572	581	599	658	529	613	537	624	636	931	653	715	603	680	604
LL0000001781	baiap2a	711	680	678	626	653	685	495	705	700	780	663	662	779	808	775
LL0000001782	baiap2b	442	453	445	505	505	510	349	524	542	320	265	356	334	305	254
LL0000001783	baiap2l1a	127	142	105	119	116	137	122	146	146	157	135	141	152	134	148
LL0000001784	baiap2l1b	112	127	106	75	66	91	67	75	65	102	75	97	98	87	91
LL0000001785	baiap2l2a	159	118	138	83	99	108	75	84	96	187	134	107	138	111	111
LL0000001786	baiap2l2b	4	25	26	23	11	28	12	22	6	15	19	21	35	33	21
LL0000001787	baiap3	221	189	242	241	288	241	157	236	286	179	154	166	168	187	172
LL0000001788	bambia	400	311	320	256	281	343	336	306	249	376	358	430	314	370	407
LL0000001789	bambib	94	107	127	97	87	72	120	124	70	132	117	111	132	129	104
LL0000001790	banf1	1443	1286	1663	1234	1295	1402	1416	1273	1232	1086	1073	1250	1187	1388	1114
LL0000001791	banp	130	165	147	139	169	144	136	203	176	218	209	208	172	189	150
LL0000001792	bap1	368	298	398	354	318	362	350	325	319	416	419	369	359	388	409
LL0000001793	bard1	43	33	44	33	27	33	36	42	43	30	26	37	30	36	15
LL0000001794	barhl1a	236	184	228	221	218	227	216	221	168	264	259	282	212	265	237
LL0000001795	barhl1b	497	400	519	545	533	543	537	492	553	788	598	669	538	582	627
LL0000001796	barhl2	502	453	490	528	518	584	562	541	616	704	577	642	576	606	504
LL0000001797	barx1	46	47	22	43	34	4	40	21	17	42	34	35	38	45	40
LL0000001798	barx2	103	93	85	53	75	57	59	85	55	121	91	104	114	154	137
LL0000001799	basp1	4096	3684	3755	4811	5151	4950	4311	5111	4696	4516	4210	4200	2794	2776	2476
LL0000001800	batf	7	6	16	0	4	7	2	0	6	8	4	7	12	5	6
LL0000001801	batf3	3	0	2	1	3	1	2	12	1	3	2	3	2	3	4
LL0000001802	baxa	458	523	477	497	405	447	456	475	429	684	553	630	516	584	526
LL0000001803	baxb	59	47	61	30	32	59	46	47	37	36	38	31	45	36	32
LL0000001804	baz1a	753	712	663	586	635	652	559	633	686	780	838	809	657	759	722
LL0000001805	baz1b	1614	1411	1692	1643	1586	1601	1544	1833	1929	2139	2053	1987	1659	1854	1841
LL0000001806	baz2a	1740	1636	1629	1771	1812	1885	1579	1996	1962	2756	2400	2455	2182	2266	2468
LL0000001807	baz2ba	2479	2120	2381	2586	2645	2458	2348	2698	2819	3474	2688	2875	2211	2298	2390
LL0000001808	bbc3	155	167	175	170	159	218	142	175	214	220	167	139	177	201	206
LL0000001809	bbip1	199	211	324	195	177	223	263	233	196	240	209	262	222	236	185
LL0000001810	bbox1	575	637	507	536	564	550	523	560	494	660	553	522	524	604	491
LL0000001811	bbs1	93	116	128	119	114	141	112	115	121	158	117	159	113	145	124
LL0000001812	bbs10	23	32	32	26	23	34	46	31	27	40	41	36	19	31	33
LL0000001813	bbs12	57	68	74	58	74	75	86	55	63	85	97	84	53	58	71
LL0000001814	bbs2	345	311	319	363	340	345	326	361	355	405	320	343	286	296	240
LL0000001815	bbs4	288	225	255	203	241	203	211	233	206	278	221	285	314	277	281
LL0000001816	bbs5	171	155	231	203	178	162	198	187	183	174	178	160	151	153	154
LL0000001817	bbs7	301	282	352	275	314	300	236	262	267	345	272	274	266	301	302
LL0000001818	bbs9	275	301	348	323	312	305	295	328	327	370	322	426	337	358	331
LL0000001819	bbx	498	554	614	583	579	622	509	628	586	677	594	570	715	651	631
LL0000001820	bcam	1979	1787	1999	1554	1546	1793	1412	1765	1655	1847	1905	1974	2497	2804	2318
LL0000001821	bcan	489	542	438	648	538	603	530	505	659	353	421	386	454	527	389
LL0000001822	bcap29	603	596	669	570	494	680	409	550	601	491	540	623	788	802	753
LL0000001823	bcap31	1153	979	1044	964	931	1057	830	928	903	1216	1138	1275	1489	1541	1448
LL0000001824	bcar1	523	556	475	500	493	535	493	546	486	625	522	559	570	602	495
LL0000001825	bcar3	317	288	283	291	263	335	300	361	410	428	350	377	317	400	348
LL0000001826	bcas2	576	485	489	525	528	494	503	578	457	770	650	694	481	522	447
LL0000001827	bcas3	300	411	322	404	338	387	319	425	390	331	256	299	284	379	284
LL0000001828	bcat1	472	417	448	409	424	449	404	387	551	407	398	412	429	433	332
LL0000001829	bcat2	946	930	947	937	868	1021	991	926	1048	845	929	1019	972	1054	916
LL0000001830	bccip	1100	935	878	1078	1136	1134	888	1045	850	1440	1060	1239	825	962	883
LL0000001831	bcdin3d	5	1	3	0	4	12	4	1	1	0	2	4	3	2	2
LL0000001832	bckdha	1439	1331	1126	1362	1290	1419	1200	1507	1293	1389	1300	1287	1250	1418	1349
LL0000001833	bckdhb	1219	1058	1003	1164	1253	1045	1064	1100	1140	1311	1178	1064	1040	1124	980
LL0000001834	bckdhbl	315	300	222	231	213	228	152	226	173	307	266	297	297	319	228
LL0000001835	bckdk	1347	1188	1325	1225	1304	1449	1036	1283	1138	1537	1456	1437	1389	1496	1387
LL0000001836	bcl10	145	133	130	104	95	112	87	102	87	129	113	167	141	172	155
LL0000001837	bcl11aa	1901	1923	2168	1922	1890	2359	1985	2210	2233	2170	2202	2043	2002	1898	1857
LL0000001838	bcl11ab	1264	1222	1156	1271	1088	1358	1125	1285	1373	1285	1263	1498	1387	1186	1208
LL0000001839	bcl11ba	1267	1272	1397	1422	1511	1659	1473	1727	1618	1994	1602	1784	1694	1522	1633
LL0000001840	bcl2a	640	607	706	600	537	731	559	737	696	569	522	628	743	841	653
LL0000001841	bcl2b	1154	1057	1222	1116	1024	1420	1142	1213	1215	588	631	629	682	742	487
LL0000001842	bcl2l1	1680	1736	2104	1972	1821	2201	1657	1938	1949	1865	1606	1697	1829	1926	1661
LL0000001843	bcl2l10	726	662	663	641	644	700	711	599	618	613	541	673	552	580	603
LL0000001844	bcl2l11	107	112	113	118	71	119	77	88	81	153	125	144	179	173	199
LL0000001845	bcl2l13	880	1000	935	928	836	1001	884	882	997	877	963	905	1220	1362	1012
LL0000001846	bcl2l16	114	147	181	116	111	116	111	120	114	151	119	138	159	149	159
LL0000001847	bcl3	40	23	24	18	7	17	15	15	25	38	21	15	22	75	32
LL0000001848	bcl6aa	358	392	369	372	361	403	351	451	419	647	493	562	647	609	602
LL0000001849	bcl6ab	71	147	86	92	112	89	113	62	99	213	133	173	262	359	249
LL0000001850	bcl6b	152	74	60	47	82	76	65	71	70	88	75	104	89	123	84
LL0000001851	bcl7a	670	634	553	630	685	777	699	783	705	714	687	823	732	756	610
LL0000001852	bcl7ba	186	130	108	135	127	139	114	104	137	217	223	203	195	291	201
LL0000001853	bcl7bb	219	241	275	203	194	226	297	239	225	200	195	218	227	202	205
LL0000001854	bcl9	1497	1331	1455	1559	1505	1576	1374	1662	1722	1537	1340	1426	1251	1259	1182
LL0000001855	bcl9l	643	644	627	670	689	732	532	700	735	904	684	771	684	678	525
LL0000001856	bco1	587	599	417	457	426	395	243	367	372	795	688	556	473	429	442
LL0000001857	bco1l	416	644	342	488	359	425	319	297	311	1006	749	573	981	545	772
LL0000001858	bco2a	389	401	397	338	352	450	284	312	349	477	417	377	527	470	472
LL0000001859	bco2b	3	16	4	8	10	9	11	4	7	10	32	21	17	23	15
LL0000001860	bco2l	41	56	23	21	30	49	21	16	21	54	60	62	61	41	36
LL0000001861	bcor	1320	1196	1281	1282	1349	1407	1261	1519	1503	2086	1612	1665	1290	1274	1641
LL0000001862	bcorl1	317	313	306	341	347	354	317	371	420	496	434	426	346	423	425
LL0000001863	bcr	1025	1053	1161	1233	1279	1345	1154	1368	1344	1300	1156	1193	1190	1248	1266
LL0000001864	bcs1l	165	129	142	111	110	142	114	117	105	197	223	174	198	206	193
LL0000001865	bdh1	837	815	650	743	646	717	541	703	626	734	787	740	913	876	741
LL0000001866	bdh2	0	0	0	0	0	1	0	0	0	0	0	1	0	0	1
LL0000001867	bdkrb1	28	14	10	20	9	1	0	8	9	10	9	6	9	7	11
LL0000001868	bdkrb2	12	3	5	12	8	6	0	2	5	8	7	5	1	2	5
LL0000001869	bdnf	587	601	655	610	630	702	534	575	724	520	451	457	299	330	285
LL0000001870	bean1	313	305	384	385	331	428	317	462	427	398	375	359	457	443	366
LL0000001871	becn1	355	385	383	304	409	378	363	353	349	392	407	367	355	377	349
LL0000001872	bend3	223	252	211	232	219	236	144	216	274	382	280	354	305	347	285
LL0000001873	BEND4	18	13	12	29	17	21	7	19	21	24	16	18	20	14	21
LL0000001874	bend5	546	558	583	543	540	521	565	642	679	646	561	666	734	772	805
LL0000001875	best1	55	41	41	37	55	37	29	27	22	63	31	63	43	52	51
LL0000001876	best2	4	29	4	16	2	4	7	6	10	10	11	20	33	31	38
LL0000001877	best4	38	35	10	44	27	11	28	26	23	20	15	22	18	13	11
LL0000001878	bet1	317	295	283	312	232	259	283	236	274	348	293	321	305	333	243
LL0000001879	bet1l	110	109	120	89	99	80	77	112	69	112	117	98	109	120	125
LL0000001880	bfb	211	164	111	103	130	91	45	47	91	84	53	64	97	136	39
LL0000001881	BFSP1	1848	1751	1861	2429	2786	2098	2540	1575	2365	1056	1139	1770	1320	858	876
LL0000001882	bfsp2	2179	1961	1895	2686	2750	2342	2602	2165	2859	1863	1238	1575	1713	1617	1434
LL0000001883	bglap	0	0	0	0	0	0	0	0	0	0	0	2	0	0	0
LL0000001884	bglapl	12	11	11	13	19	17	17	13	17	41	31	38	22	28	20
LL0000001885	bgna	71	46	31	83	64	39	36	32	24	28	9	23	33	26	16
LL0000001886	bgnb	513	521	598	468	405	538	376	455	450	422	358	487	701	689	598
LL0000001887	bhlha15	14	15	16	8	6	24	2	13	21	22	17	17	19	23	12
LL0000001888	bhlha9	35	22	34	26	17	21	33	30	35	46	30	39	39	8	21
LL0000001889	bhlhe22	600	608	623	694	740	688	707	794	810	797	750	769	664	669	600
LL0000001890	bhlhe23	243	239	240	282	316	317	350	401	243	408	339	384	331	394	296
LL0000001891	bhlhe40	4798	5344	5508	5291	5424	5712	5098	5710	5744	4534	3979	3714	3370	3544	2960
LL0000001892	bhlhe41	908	1037	954	897	892	997	835	840	956	564	565	492	460	490	449
LL0000001893	bhmt	16928	16267	12254	16985	15838	14466	13163	13863	13372	20140	15842	16151	13729	15428	13989
LL0000001894	bicc1a	145	173	176	188	152	151	132	146	157	143	140	129	159	198	142
LL0000001895	bicc1b	393	396	342	370	353	313	280	308	284	381	403	361	355	427	388
LL0000001896	bicc2	137	92	123	97	84	107	104	87	106	112	111	93	91	73	106
LL0000001897	bicd1a	445	417	564	531	537	479	429	553	581	513	437	482	477	456	470
LL0000001900	bicdl1	64	59	60	66	76	92	22	52	81	111	93	56	78	87	104
LL0000001901	bicdl2	149	163	169	175	101	156	146	138	119	157	168	179	115	128	122
LL0000001902	bicdl2l	281	277	189	341	188	275	235	319	246	190	236	273	178	195	229
LL0000001903	bicra	530	461	429	558	571	545	489	600	527	947	819	828	682	648	586
LL0000001904	bicral	622	602	561	621	619	587	509	588	583	562	568	581	671	670	623
LL0000001905	bida	134	151	99	119	107	128	89	106	121	249	207	231	165	192	151
LL0000001906	bik	74	71	61	100	84	49	59	61	68	61	67	52	56	65	57
LL0000001907	bin1a	1229	1267	1691	1339	1352	1582	1119	1416	1532	1178	1169	1287	1571	1463	1465
LL0000001908	bin1b	278	229	231	247	259	260	200	262	328	263	297	282	281	256	271
LL0000001909	bin2a	635	453	351	370	326	348	347	419	424	539	447	452	436	530	467
LL0000001910	bin2b	71	92	108	98	51	89	67	97	83	107	83	91	104	125	100
LL0000001911	bin3	366	305	394	272	255	330	277	343	245	316	313	360	559	502	439
LL0000001912	birc2	1768	1732	1770	1813	1658	1702	1567	1641	1744	1979	1775	1935	1565	1652	1584
LL0000001913	birc5a	89	124	142	90	97	115	159	112	118	45	83	102	71	81	72
LL0000001914	birc5b	0	3	0	1	0	1	0	0	1	5	0	0	1	1	0
LL0000001915	birc6	1951	1547	1582	1709	1788	1854	1399	1938	2004	2870	2439	2306	1834	1937	2257
LL0000001916	birc6-as2	306	273	340	300	354	326	349	354	296	320	294	322	250	240	182
LL0000001917	birc7	463	478	476	656	562	570	493	466	786	309	242	370	468	416	358
LL0000001918	bivm	249	258	342	281	281	337	290	286	331	349	281	333	298	290	276
LL0000001919	blcap	823	809	719	857	900	871	863	838	786	1229	900	1059	751	884	666
LL0000001920	blf	45	81	67	71	58	52	69	55	70	57	77	68	69	52	63
LL0000001921	blk	21	15	8	22	8	11	11	12	13	11	2	4	6	8	10
LL0000001922	blm	148	145	179	128	147	138	131	157	185	188	179	145	171	165	158
LL0000001923	blmh	661	651	574	677	656	538	575	555	615	950	835	768	715	699	688
LL0000001924	blnk	29	21	17	19	19	17	21	31	16	31	28	16	34	48	34
LL0000001925	bloc1s1	123	139	162	146	190	146	179	168	185	212	181	174	146	155	119
LL0000001926	bloc1s2	203	158	152	177	162	193	164	184	177	268	230	176	212	310	171
LL0000001927	bloc1s3	0	17	0	1	0	3	3	13	1	3	2	5	0	2	5
LL0000001928	bloc1s4	226	232	259	269	233	256	264	282	212	346	300	352	234	280	203
LL0000001929	bloc1s5	165	128	146	149	145	186	132	124	128	134	113	162	128	139	98
LL0000001930	bloc1s6	659	621	692	672	671	707	672	846	695	772	593	627	540	554	490
LL0000001931	blvra	133	106	119	74	92	162	78	147	84	374	406	402	495	458	472
LL0000001932	blvrb	448	506	498	436	378	510	407	407	364	359	383	427	365	358	304
LL0000001933	blzf1	493	472	395	486	394	389	305	387	387	542	452	435	420	505	452
LL0000001934	bmb	37	32	26	29	46	26	52	44	47	35	30	34	28	39	40
LL0000001935	bmf1	4	4	0	2	3	0	1	2	4	1	1	5	4	3	1
LL0000001936	bmf2	215	242	251	299	268	300	251	252	262	246	291	267	254	217	208
LL0000001937	bmi1a	206	234	243	249	237	216	225	204	251	312	288	280	273	282	219
LL0000001938	bmi1b	246	263	324	306	244	291	277	262	291	311	254	336	332	310	295
LL0000001939	bmp10	0	0	0	0	1	0	3	1	1	0	2	0	2	2	1
LL0000001940	bmp10l	10	3	4	5	6	0	4	10	5	4	7	2	1	0	8
LL0000001941	bmp15	0	5	2	7	3	1	1	1	0	4	0	5	11	5	4
LL0000001942	bmp16	210	145	180	158	145	163	137	142	190	216	170	183	205	184	188
LL0000001943	bmp1a	1902	1591	1352	1518	1535	1626	1403	1553	1732	1929	1956	1786	1887	1947	1682
LL0000001944	bmp1b	132	174	135	190	152	157	156	202	197	143	148	156	123	130	144
LL0000001945	bmp2a	75	103	50	111	102	96	85	117	64	119	104	98	88	126	105
LL0000001946	bmp2b	196	137	83	143	134	117	124	188	129	263	158	199	122	159	142
LL0000001947	bmp2k	373	415	393	370	372	423	369	403	432	487	421	430	482	481	541
LL0000001948	bmp3	434	364	431	379	359	359	394	382	368	397	392	375	520	540	447
LL0000001949	bmp4	127	129	138	168	128	179	150	209	162	194	170	176	211	211	144
LL0000001950	bmp5	110	100	104	93	127	83	84	117	77	150	95	133	146	172	141
LL0000001951	bmp6	63	57	63	48	50	51	33	48	67	66	70	53	84	70	62
LL0000001952	bmp7a	7	5	1	2	4	0	4	5	0	3	7	9	3	7	6
LL0000001953	bmp7b	135	130	105	136	144	153	126	147	169	192	160	165	143	132	112
LL0000001954	bmp8a	93	44	68	76	87	52	69	71	43	77	59	45	47	68	62
LL0000001955	bmper	156	103	116	104	125	120	77	128	103	142	123	110	129	135	103
LL0000001956	bmpr1aa	645	600	563	641	563	579	537	598	552	607	540	585	685	684	589
LL0000001957	bmpr1ab	580	481	502	508	508	517	386	614	529	527	526	560	522	573	501
LL0000001958	bmpr1ba	154	120	200	149	176	167	163	217	151	220	210	166	175	181	160
LL0000001959	bmpr1bb	189	133	156	151	122	142	127	160	174	221	150	158	171	168	193
LL0000001960	bmpr2a	1377	1569	1691	1641	1664	1919	1620	1797	2070	1679	1564	1775	1647	1867	1699
LL0000001961	bmpr2b	350	292	208	329	351	332	142	318	315	371	356	360	303	316	377
LL0000001962	bms1	580	419	491	484	449	514	318	461	421	612	713	645	579	730	606
LL0000001963	bmt2	388	311	383	322	280	342	283	306	278	386	450	400	454	489	422
LL0000001964	BNC1	313	258	220	231	217	225	248	283	258	377	314	344	271	382	386
LL0000001965	bnc2	545	527	516	535	536	616	554	619	595	515	509	505	592	654	613
LL0000001966	bnip1a	63	76	71	47	79	84	106	93	81	81	82	97	94	72	78
LL0000001967	bnip1b	204	158	168	189	158	204	229	217	164	175	140	180	181	214	163
LL0000001968	bnip2	433	431	415	363	337	416	298	353	376	423	466	427	539	657	561
LL0000001969	bnip3	1053	1134	1074	1321	1170	1302	1060	1253	1305	1271	1031	1090	958	1092	862
LL0000001970	bnip3la	847	816	632	833	718	908	433	711	794	868	833	805	1118	1005	963
LL0000001971	bnip3lb	851	802	818	855	823	904	637	745	850	920	842	932	755	832	663
LL0000001972	bnip4	60	41	87	37	40	55	73	69	35	234	176	193	180	191	144
LL0000001973	bnipl	403	442	404	249	198	379	280	311	389	267	257	241	392	368	312
LL0000001974	boc	1102	1084	1030	1025	1111	1160	1027	1379	1242	1364	1306	1388	1303	1403	1259
LL0000001975	bod1	279	216	206	214	249	244	308	248	244	307	246	282	245	263	194
LL0000001976	bod1l1	914	776	914	850	842	817	886	942	926	1403	1150	1063	817	949	1032
LL0000001977	boka	254	225	280	215	251	285	273	305	265	267	212	281	291	302	241
LL0000001978	bokb	44	43	45	61	30	40	36	37	34	69	43	63	44	28	35
LL0000001979	bola1	190	179	128	158	185	172	179	188	176	246	206	229	199	188	162
LL0000001980	BOLA2	114	115	130	110	113	97	137	111	97	75	93	114	119	117	124
LL0000001981	bola3	120	89	93	108	105	116	104	93	95	188	129	140	106	134	120
LL0000001982	bop1	325	264	214	255	305	258	258	307	276	544	476	428	394	510	397
LL0000001983	bora	58	35	51	43	37	44	52	42	62	33	46	44	45	42	46
LL0000001984	borcs5	78	91	102	73	81	70	68	67	76	94	92	84	82	93	98
LL0000001985	borcs7	64	63	93	69	78	118	82	75	81	81	82	93	79	81	68
LL0000001986	borcs8	168	141	211	180	162	141	149	173	125	155	158	173	185	179	146
LL0000001987	bpgm	552	534	587	584	465	582	441	586	499	462	388	498	477	543	419
LL0000001988	bphl	263	256	287	250	282	271	285	233	224	366	303	275	241	242	245
LL0000001989	bpifcl	23	18	20	23	16	19	21	27	14	26	8	15	19	16	15
LL0000001990	bpnt1	220	145	92	116	141	97	60	75	116	142	137	129	85	115	100
LL0000001991	bptf	1917	1659	1719	1812	1943	1926	1593	2126	2069	2453	2160	2184	1638	1733	1804
LL0000001992	braf	810	768	988	931	948	1030	928	1043	1158	1228	1053	1143	955	1139	1102
LL0000001993	brap	322	265	326	294	269	276	254	283	322	348	318	365	361	349	295
LL0000001994	brat1	101	81	74	57	98	87	89	117	85	206	194	180	152	161	206
LL0000001995	brca2	214	204	203	154	157	209	132	217	199	212	215	222	197	230	228
LL0000001996	brcc3	434	396	384	397	397	449	306	384	366	478	472	471	493	514	425
LL0000001997	brd1a	933	905	924	997	890	1106	890	1063	1249	864	796	933	847	929	720
LL0000001998	brd1b	691	708	775	766	827	927	778	896	965	1065	1015	1001	972	871	904
LL0000001999	brd2a	1854	1752	1995	1854	1947	2055	1772	1953	1995	2580	1979	2104	1769	2068	1857
LL0000002000	brd2b	194	163	184	256	204	232	150	277	274	330	307	247	207	227	220
LL0000002001	brd3a	1389	1362	1587	1441	1449	1554	1543	1596	1666	1649	1525	1537	1462	1523	1372
LL0000002002	brd3b	1439	1479	1478	1684	1646	1792	1689	1815	1890	2006	1749	1802	1529	1662	1498
LL0000002003	brd4	1083	907	879	991	1068	1065	895	1182	1150	1397	1195	1217	1238	1435	1046
LL0000002004	brd7	624	545	576	561	645	628	597	629	585	819	752	722	529	656	620
LL0000002005	brd8	676	669	607	631	710	707	675	692	692	1020	841	875	622	669	682
[truncated: 34,352 more rows]

## Sheet: Raw Counts 10 dpf
Identifier	Gene	MHet1	MHet2	MHet3	MZKO1	MZKO2	MZKO3
LL0000000001	a1cf	182	44	328	15	4	45
LL0000000002	a2ml	986	412	1220	201	109	276
LL0000000003	aaas	308	334	296	434	275	410
LL0000000004	aacs	2884	2243	2227	1798	1768	1967
LL0000000005	aadac	77	77	77	105	55	63
LL0000000006	aadacl4	5	3	0	2	1	4
LL0000000007	aadat	126	120	91	105	92	73
LL0000000008	aagab	217	271	205	261	230	306
LL0000000009	aak1a	568	616	422	703	415	554
LL0000000010	aak1b	212	281	247	274	176	126
LL0000000011	aamdc	59	35	39	67	38	25
LL0000000012	aamp	1743	2146	1819	2969	2182	1988
LL0000000013	aanat1	90	107	78	107	70	175
LL0000000014	aanat2	76	91	62	114	107	93
LL0000000015	aar2	201	208	168	221	237	200
LL0000000016	aars	4044	4029	3957	4236	3093	3042
LL0000000017	aars2	153	153	102	148	132	149
LL0000000018	aarsd1	183	150	127	193	127	181
LL0000000019	aasdh	21	26	18	34	30	15
LL0000000020	aasdhppt	84	69	75	84	93	103
LL0000000021	aass	843	917	1009	1221	858	669
LL0000000022	aatf	437	345	379	453	325	303
LL0000000023	aatka	1476	1679	1092	2036	1463	1469
LL0000000024	aatkb	1562	1742	1090	1942	1354	1577
LL0000000025	abat	5935	5871	4980	6387	5378	4578
LL0000000026	abca12	642	600	638	565	577	544
LL0000000027	abca1a	1924	2997	2415	5241	4006	1616
LL0000000028	abca1b	755	703	717	487	374	481
LL0000000029	abca2	848	951	629	956	804	877
LL0000000030	abca3b	508	711	472	829	713	522
LL0000000031	abca4a	526	581	347	648	388	423
LL0000000032	abca4b	652	678	420	861	558	614
LL0000000033	abca5	407	500	292	494	480	467
LL0000000034	abcb10	226	201	168	175	136	146
LL0000000035	abcb11a	89	50	40	20	19	62
LL0000000036	abcb11b	273	144	577	96	76	88
LL0000000037	abcb4	810	495	852	321	229	367
LL0000000038	abcb5	1241	1344	1152	831	761	1145
LL0000000039	abcb6a	522	548	438	650	396	398
LL0000000040	abcb6b	43	82	34	59	72	46
LL0000000041	abcb7	481	484	429	512	388	441
LL0000000042	abcb8	287	283	202	247	217	322
LL0000000043	abcb9	206	178	168	187	171	218
LL0000000044	abcc1	1223	1337	912	1450	1106	1201
LL0000000045	abcc10	155	116	148	168	153	171
LL0000000046	abcc12	218	137	207	93	51	109
LL0000000047	abcc13	117	128	91	198	150	104
LL0000000048	abcc2	782	524	892	393	190	443
LL0000000049	abcc3	413	369	378	342	297	351
LL0000000050	abcc4	1035	781	836	709	525	709
LL0000000051	abcc5	6371	8537	4700	9846	9063	8149
LL0000000052	abcc6a	142	180	98	159	168	108
LL0000000053	abcc6b.1	23	11	10	0	8	4
LL0000000054	abcc6b.2	27	49	16	14	8	13
LL0000000055	abcc8	390	496	318	539	411	423
LL0000000056	abcc8b	412	393	293	715	500	451
LL0000000057	abcc9	441	556	325	520	347	429
LL0000000058	abcd1	111	84	123	61	71	34
LL0000000059	abcd2	66	117	74	69	53	84
LL0000000060	ABCD2 (1 of many)	51	58	25	41	40	45
LL0000000061	abcd3a	1191	894	1069	790	550	756
LL0000000062	abcd3b	212	166	119	116	115	128
LL0000000063	abcd4	96	102	61	110	126	146
LL0000000064	abce1	3312	3459	3126	3553	2641	2693
LL0000000065	abcf1	2882	2698	2605	2807	2031	2063
LL0000000066	abcf2a	1993	1991	1740	1500	1555	1405
LL0000000067	abcf2b	516	524	352	422	368	443
LL0000000068	abcf3	458	516	484	594	439	464
LL0000000069	abcg1	801	958	624	1592	1045	779
LL0000000070	abcg2a	885	586	852	486	273	529
LL0000000071	abcg2b	18	10	24	11	24	5
LL0000000072	abcg2c	164	142	119	133	184	189
LL0000000073	abcg2d	63	69	46	78	48	61
LL0000000074	abcg4a	546	687	426	984	534	538
LL0000000075	abcg4b	72	76	43	38	50	62
LL0000000076	abcg5	76	42	98	22	6	61
LL0000000077	abcg8	85	52	71	26	10	43
LL0000000078	abch1	178	194	134	241	198	176
LL0000000079	abhd10a	481	565	455	698	549	510
LL0000000080	abhd10b	155	218	217	186	152	185
LL0000000081	abhd11	414	406	319	485	298	385
LL0000000082	abhd12	330	376	268	466	358	415
LL0000000083	abhd13	79	82	92	94	33	42
LL0000000084	abhd14a	247	322	199	335	207	241
LL0000000085	abhd14b	209	170	236	113	69	120
LL0000000086	abhd15a	135	137	110	127	110	138
LL0000000087	abhd16a	669	641	468	717	485	696
LL0000000088	abhd17aa	749	848	653	752	527	627
LL0000000089	abhd17ab	496	570	388	635	447	493
LL0000000090	abhd17b	312	309	217	337	313	300
LL0000000091	abhd17c	528	540	418	668	458	589
LL0000000092	abhd18	228	270	238	296	255	240
LL0000000093	abhd2a	110	116	108	132	82	90
LL0000000094	abhd2b	73	113	59	122	96	98
LL0000000095	abhd3	724	694	498	747	437	621
LL0000000096	abhd4	491	539	480	606	511	439
LL0000000097	abhd6a	38	43	69	44	40	38
LL0000000098	abhd6b	27	45	17	49	23	13
LL0000000099	abhd8a	158	241	117	248	134	141
LL0000000100	abhd8b	60	88	35	136	86	64
LL0000000101	abi1a	810	925	656	875	754	788
LL0000000102	abi1b	138	168	129	165	87	66
LL0000000103	abi2a	324	408	270	392	308	310
LL0000000104	abi2b	1224	1463	969	1702	1494	1618
LL0000000105	abi3a	151	220	118	248	161	189
LL0000000106	abi3b	31	22	30	41	29	75
LL0000000107	abi3bpa	43	71	49	65	46	54
LL0000000108	abi3bpb	723	677	581	552	535	705
LL0000000109	abl1	630	719	535	619	627	657
LL0000000110	abl2	764	851	650	916	612	678
LL0000000111	ablim1a	684	793	466	769	644	818
LL0000000112	ablim1b	1712	1945	1391	1920	1281	1695
LL0000000113	ablim2	1114	1315	1026	1633	1047	922
LL0000000114	ablim3	904	889	588	1360	977	1121
LL0000000115	abo	61	40	57	29	9	32
LL0000000116	abr	83	71	63	63	58	33
LL0000000117	abraa	532	702	453	653	498	505
LL0000000118	abrab	253	285	171	196	170	168
LL0000000119	abracl	589	659	556	474	440	700
LL0000000120	abraxas1	73	66	45	60	75	64
LL0000000121	abraxas2	226	195	169	261	225	253
LL0000000122	abt1	240	186	205	208	135	184
LL0000000123	abtb1	189	263	187	320	347	206
LL0000000124	abtb2a	64	83	42	72	60	65
LL0000000125	abtb2b	187	182	90	187	160	161
LL0000000126	acaa1	326	248	381	198	208	297
LL0000000127	acaa2	1281	1117	1269	904	757	890
LL0000000128	acaca	1965	1906	1675	2014	1603	1912
LL0000000129	acacb	1093	1350	1090	1130	826	1001
LL0000000130	acad11	158	134	152	94	68	157
LL0000000131	acad8	661	673	570	610	459	567
LL0000000132	acad9	218	256	190	162	189	155
LL0000000133	acadl	529	534	482	471	451	562
LL0000000134	acadm	2288	2696	2241	2589	2122	2662
LL0000000135	acads	298	309	277	286	307	318
LL0000000136	acadsb	5	2	0	1	4	6
LL0000000137	acadvl	1835	1767	2209	1864	1669	1237
LL0000000138	acana	379	320	239	207	207	251
LL0000000139	acanb	242	264	159	120	186	135
LL0000000140	acap1	81	135	114	110	86	110
LL0000000141	acap2	26	39	45	61	26	10
LL0000000142	acap3a	260	274	229	242	181	201
LL0000000143	acap3b	684	830	516	731	499	465
LL0000000144	acat1	1540	1705	1459	1607	1148	1200
LL0000000145	acat2	647	607	539	498	510	683
LL0000000146	acbd3	792	993	686	860	638	699
LL0000000147	acbd4	70	76	57	65	74	73
LL0000000148	acbd5a	259	272	229	402	326	276
LL0000000149	acbd5b	49	28	25	36	17	17
LL0000000150	acbd6	256	246	208	230	196	225
LL0000000151	acbd7	479	500	321	602	486	782
LL0000000152	accs	233	238	187	263	221	247
LL0000000153	acd	98	134	81	157	127	130
LL0000000154	ace	147	190	154	186	118	89
LL0000000155	ace2	1373	738	1238	410	154	468
LL0000000156	acer1	16	20	12	32	21	19
LL0000000157	acer2	102	129	131	144	139	76
LL0000000158	acer3	29	32	26	31	28	12
LL0000000159	ache	2026	2197	1571	2082	1352	1318
LL0000000160	acin1a	4171	4514	3579	5665	4355	5072
LL0000000161	acin1b	3072	3236	2382	3340	2876	3399
LL0000000162	ACKR2	6	7	2	16	4	6
LL0000000163	ackr3a	20	43	22	30	42	28
LL0000000164	ackr3b	251	322	258	352	310	313
LL0000000165	ackr4a	8	4	8	15	5	15
LL0000000166	ackr4b	68	85	72	80	86	85
LL0000000167	aclya	2490	2416	1995	2178	1949	2104
LL0000000168	aclyb	88	142	142	200	167	99
LL0000000169	acmsd	51	31	88	22	13	30
LL0000000170	aco1	968	1010	848	850	671	759
LL0000000171	aco2	7418	7457	6037	6284	4816	5829
LL0000000172	acod1	68	43	24	70	46	29
LL0000000173	acot11a	44	39	30	32	29	31
LL0000000174	acot11b	75	83	74	72	64	44
LL0000000175	ACOT12	98	95	83	114	86	96
LL0000000176	acot13	27	13	17	22	15	37
LL0000000177	acot14	113	115	64	90	70	82
LL0000000178	acot15	574	643	539	770	581	557
LL0000000179	acot16	57	28	79	19	9	18
LL0000000180	acot17	0	0	2	0	0	0
LL0000000181	acot18	271	239	266	210	152	211
LL0000000182	acot19	103	95	107	81	83	92
LL0000000183	acot20	157	137	125	91	83	101
LL0000000184	acot21	3	5	1	2	0	2
LL0000000185	acot22	0	0	0	0	0	2
LL0000000186	acot7	137	145	127	152	117	181
LL0000000187	acot8	57	68	32	37	32	49
LL0000000188	acot9.1	309	315	191	332	312	408
LL0000000189	acot9.2	51	57	22	33	39	31
LL0000000190	acox1	1129	893	899	869	666	951
LL0000000191	acox3	272	220	240	170	113	161
LL0000000192	acoxl	456	359	418	292	230	287
LL0000000193	acp1	625	690	493	877	630	683
LL0000000194	acp2	202	181	249	226	164	177
LL0000000195	acp5a	27	24	22	29	27	37
LL0000000196	acp5b	85	49	73	49	30	44
LL0000000197	acp6	207	271	194	252	208	233
LL0000000198	acp7	36	30	65	60	43	15
LL0000000199	acsbg1	160	92	247	46	41	58
LL0000000200	acsbg2	1793	1716	1210	1759	1462	1431
LL0000000201	acsf2	370	339	337	226	150	321
LL0000000202	ACSF3	58	56	40	50	52	79
LL0000000203	acsl1a	625	683	452	611	594	589
LL0000000204	acsl1b	854	718	884	626	499	649
LL0000000205	acsl2	299	407	205	420	270	279
LL0000000206	acsl3a	334	259	307	260	210	234
LL0000000207	acsl3b	1782	1772	1268	1885	1359	1483
LL0000000208	acsl4a	1302	1243	982	1260	781	899
LL0000000209	acsl4b	662	713	325	426	555	261
LL0000000210	acsl5	845	627	625	376	182	316
LL0000000211	acsm3	45	43	46	29	11	28
LL0000000212	acss1	173	167	141	186	149	144
LL0000000213	acss2	738	760	609	732	619	681
LL0000000214	acss2l	524	490	530	478	374	243
LL0000000215	acss3	139	164	149	123	71	100
LL0000000216	acta1a	8573	11940	7068	8993	6612	9360
LL0000000217	acta1b	37020	41364	20243	17949	23278	21756
LL0000000218	acta2	1445	1273	1603	1289	704	1226
LL0000000219	actb1	33962	37745	28444	28524	23844	35539
LL0000000220	actb2	68212	81739	61918	79287	61196	73489
LL0000000222	actc1b	399290	407490	233284	300301	275430	303633
LL0000000223	actc1c	5357	6838	3768	4307	3913	5438
LL0000000224	actl6a	735	859	635	858	655	926
LL0000000225	actl6b	68	103	61	96	79	96
LL0000000226	actn1	943	989	866	772	729	910
LL0000000227	actn2a	184	176	140	179	137	105
LL0000000228	actn2b	625	781	555	950	625	700
LL0000000229	actn3a	28383	26121	21059	21333	19048	14681
LL0000000230	actn3b	10683	10147	9348	7879	6384	4926
LL0000000231	actn4	4990	5202	4581	4939	3724	4347
LL0000000232	actr1	1596	1900	1251	1786	1393	1860
LL0000000233	actr10	899	1091	775	1143	857	1003
LL0000000234	actr2a	1401	1458	1185	1375	1113	1348
LL0000000235	actr2b	249	186	174	179	118	152
LL0000000236	actr3	959	1109	1123	1077	801	1007
LL0000000237	actr3b	137	184	106	283	316	94
LL0000000238	actr5	77	111	93	135	95	96
LL0000000239	actr6	289	305	222	261	246	249
LL0000000240	actr8	243	281	180	337	279	315
LL0000000241	acvr1ba	1165	1099	735	1262	938	1187
LL0000000242	acvr1bb	191	178	199	216	96	66
LL0000000243	ACVR1C	87	109	68	151	55	57
LL0000000244	acvr1l	896	925	764	957	839	914
LL0000000245	acvr2aa	1563	1766	1203	1976	1386	1476
LL0000000246	acvr2ab	831	966	700	1079	809	850
LL0000000247	acvr2ba	310	349	267	349	268	237
LL0000000248	acvr2bb	708	796	473	916	627	684
LL0000000249	acvrl1	130	107	115	138	116	174
LL0000000250	acy1	1417	969	976	1156	898	617
LL0000000251	acy3.1	23	17	16	22	16	13
LL0000000252	acy3.2	168	206	197	237	179	255
LL0000000253	acyp1	47	88	57	134	110	105
LL0000000254	acyp2	36	13	16	43	39	41
LL0000000255	ada	2042	1684	1969	1421	805	1209
LL0000000256	ada2a	98	168	105	193	187	149
LL0000000257	ada2b	8	8	7	10	5	2
LL0000000258	adad1	3	10	7	4	10	2
LL0000000259	adad2	0	0	2	1	0	0
LL0000000260	adal	44	41	19	32	51	48
LL0000000261	adam10a	1154	1220	982	1242	977	994
LL0000000262	adam10b	539	692	556	842	664	577
LL0000000263	adam11	1042	1107	744	1329	877	931
LL0000000264	adam12	74	85	42	94	64	72
LL0000000265	ADAM12 (1 of many)	29	22	22	21	16	12
LL0000000266	adam15	383	470	283	376	331	396
LL0000000267	adam17a	678	761	565	726	493	660
LL0000000268	adam17b	890	902	729	998	794	797
LL0000000269	adam19a	145	188	110	172	178	223
LL0000000270	adam19b	127	155	88	187	177	150
LL0000000271	adam22	1380	1619	1059	1749	1273	1411
LL0000000272	adam23a	2165	2728	1777	3339	2475	2678
LL0000000273	adam28	82	89	51	73	90	97
LL0000000274	adam8a	46	40	32	31	33	38
LL0000000275	adam8b	91	55	65	45	51	56
LL0000000276	adam9	324	322	307	442	317	252
LL0000000277	adamts1	243	271	173	247	271	181
LL0000000278	adamts10	189	155	140	112	167	168
LL0000000279	adamts12	57	37	28	31	46	63
LL0000000280	adamts13	27	16	89	10	23	16
LL0000000281	adamts14	139	163	136	111	109	132
LL0000000282	adamts15a	126	106	101	93	75	76
LL0000000283	adamts15b	127	136	114	99	97	75
LL0000000284	adamts16	44	48	26	29	31	29
LL0000000285	adamts17	27	21	24	17	27	10
LL0000000286	adamts18	199	304	183	255	180	217
LL0000000287	adamts2	114	111	66	93	85	91
LL0000000288	adamts3	278	225	150	303	217	225
LL0000000289	adamts5	177	200	184	244	160	162
LL0000000290	adamts6	40	33	28	29	18	8
LL0000000291	ADAMTS7	14	20	14	11	9	5
LL0000000292	adamts8a	284	210	120	180	186	152
LL0000000293	adamts9	201	182	156	160	101	180
LL0000000294	adamtsl2	32	44	25	28	25	26
LL0000000295	adamtsl3	72	97	57	91	58	55
LL0000000296	adamtsl5	44	77	46	45	61	42
LL0000000297	adamtsl7	38	52	34	84	67	84
LL0000000298	adap2	83	46	45	76	82	69
LL0000000299	adar	890	978	635	992	840	943
LL0000000300	adarb1a	924	1087	681	1224	814	886
LL0000000301	adarb1b	240	339	277	304	129	176
LL0000000302	adarb2	135	147	116	152	82	88
LL0000000303	adat1	89	85	48	86	90	71
LL0000000304	adat2	103	108	72	160	92	90
LL0000000305	adat3	37	51	32	35	22	62
LL0000000306	adck1	76	102	98	107	100	73
LL0000000307	adck2	141	163	120	137	137	113
LL0000000308	adck5	215	242	188	218	178	173
LL0000000309	adcy1a	90	148	115	135	42	83
LL0000000310	adcy1b	1158	1212	717	1862	1710	1098
LL0000000311	adcy2a	191	284	149	272	180	205
LL0000000312	adcy2b	349	380	235	380	300	294
LL0000000313	adcy3a	910	1099	695	1367	934	891
LL0000000314	adcy3b	9	9	13	4	2	5
LL0000000315	adcy5	332	385	270	440	307	294
LL0000000316	adcy6a	416	508	491	685	379	317
LL0000000317	adcy6b	364	479	359	507	399	376
LL0000000318	adcy7	246	307	198	349	275	272
LL0000000319	adcy8	271	420	230	487	369	474
LL0000000320	adcy9	524	406	400	358	296	367
LL0000000321	adcyap1a	100	147	116	149	122	138
LL0000000322	adcyap1b	2249	2574	1593	3119	2311	2300
LL0000000324	add1	801	875	716	906	575	532
LL0000000325	add2	1037	1300	780	1454	1142	1102
LL0000000326	add3a	1345	1383	1238	1512	1115	1086
LL0000000327	add3b	526	550	391	447	353	371
LL0000000328	adgb	54	32	36	40	33	29
LL0000000329	adgra1a	403	485	272	567	360	427
LL0000000330	adgra2	271	306	250	244	201	308
LL0000000331	adgra3	261	269	199	255	259	255
LL0000000332	adgrb1a	1055	1617	879	1842	1503	1677
LL0000000333	adgrb1b	1417	1942	1125	2172	1943	1695
LL0000000334	adgrb2	169	217	160	238	152	178
LL0000000335	adgrb3	1488	1737	1084	1997	1428	1701
LL0000000336	adgrd1	91	105	99	114	107	64
LL0000000337	adgrd2	486	610	331	717	423	379
LL0000000338	adgre10	2	6	1	11	3	10
LL0000000339	adgre13	0	2	6	0	0	0
LL0000000340	adgre14	0	3	2	2	0	4
LL0000000341	adgre15	1	2	0	0	5	0
LL0000000342	adgre16	3	1	1	0	0	0
LL0000000343	adgre17	2	1	1	2	4	7
LL0000000344	adgre19	5	3	0	0	3	1
LL0000000345	adgre5a	2	3	2	3	3	4
LL0000000346	adgre5b.2	37	55	27	57	51	68
LL0000000347	adgre5b.3	370	307	233	266	238	233
LL0000000348	adgre7	3	0	0	0	0	0
LL0000000349	adgre8	0	0	0	0	0	0
LL0000000350	adgre9	4	0	2	2	4	5
LL0000000351	adgrf11	0	0	0	0	0	0
LL0000000352	adgrf3a	19	4	6	4	5	20
LL0000000353	adgrf3b	34	26	10	53	36	31
LL0000000354	adgrf6	625	615	611	879	799	825
LL0000000355	adgrf7	45	66	61	79	57	84
LL0000000356	adgrf8	209	260	257	414	426	343
LL0000000357	adgrg1	191	226	117	258	149	237
LL0000000358	adgrg11	24	19	22	20	48	36
LL0000000359	adgrg2a	242	213	198	214	217	242
LL0000000360	adgrg3	30	16	11	32	27	20
LL0000000361	adgrg4a	202	125	128	95	44	106
LL0000000362	adgrg4b	17	26	30	26	18	11
LL0000000363	adgrg6	292	294	194	233	229	273
LL0000000364	adgrg7.1	2	0	0	5	0	1
LL0000000365	adgrg7.2	0	0	0	0	0	0
LL0000000366	adgrl1.1	112	77	153	67	34	40
LL0000000367	adgrl1a	211	256	176	264	202	197
LL0000000368	adgrl2a	897	1006	688	1114	778	1091
LL0000000369	adgrl2b.1	0	0	0	0	0	0
LL0000000370	ADGRL3	722	856	530	1190	834	802
LL0000000371	adgrl3.1	1297	1723	1126	2039	1505	1551
LL0000000372	adgrl4	29	26	17	38	15	14
LL0000000373	adgrv1	463	678	538	760	619	682
LL0000000374	adh5	2095	1839	1763	1778	1310	1850
LL0000000375	adh8a	24	29	38	26	21	10
LL0000000376	adh8b	813	548	688	386	275	500
LL0000000377	adhfe1	82	62	62	49	48	44
LL0000000378	adi1	302	390	316	431	329	373
LL0000000379	adipoqa	0	1	2	1	0	4
LL0000000380	adipoqb	6	6	4	3	7	3
LL0000000381	adipor1a	848	931	560	1030	890	880
LL0000000382	adipor1b	344	370	354	432	332	320
LL0000000383	adipor2	1053	1116	934	1468	1173	802
LL0000000384	adka	865	677	705	573	571	768
LL0000000385	adkb	728	771	634	722	503	541
LL0000000386	adm2a	62	59	60	48	48	21
LL0000000387	adm2b	18	11	25	20	22	11
LL0000000388	adma	172	231	125	189	148	180
LL0000000389	admb	156	191	109	110	104	97
LL0000000390	admp	2	0	0	3	4	8
LL0000000391	adnp2a	273	306	227	391	270	268
LL0000000392	adnp2b	850	859	518	748	664	735
LL0000000393	adnpa	0	0	0	0	0	0
LL0000000394	adnpb	552	581	436	645	515	523
LL0000000395	adoa	158	166	146	197	188	254
LL0000000396	adob	235	220	170	254	189	222
LL0000000397	adora1a	17	25	8	28	13	20
LL0000000398	adora1b	289	318	209	334	295	292
LL0000000399	adora2aa	32	38	21	37	27	33
LL0000000400	adora2ab	45	47	43	36	31	22
LL0000000401	adora2b	289	345	191	339	276	281
LL0000000402	adpgk	404	381	371	410	360	388
LL0000000403	adpgk2	162	132	134	101	96	115
LL0000000404	adprh	107	101	77	105	64	74
LL0000000405	adprhl1	40	37	34	68	39	30
LL0000000406	adprhl2	331	361	237	330	315	424
LL0000000407	adprm	155	170	118	265	101	82
LL0000000408	adra1aa	42	63	50	63	19	22
LL0000000409	adra1ab	32	62	20	58	25	39
LL0000000410	adra1ba	65	89	47	59	52	54
LL0000000411	adra1bb	29	29	24	35	31	42
LL0000000412	adra1d	147	148	112	136	104	106
LL0000000413	adra2a	89	86	56	102	78	95
LL0000000414	adra2b	190	267	167	192	180	197
LL0000000415	adra2c	182	239	113	287	163	219
LL0000000416	adra2da	105	123	70	135	103	95
LL0000000417	adra2db	24	28	26	25	30	28
LL0000000418	adrb1	164	167	117	205	102	134
LL0000000419	adrb2a	179	173	156	167	132	167
LL0000000420	adrb2b	49	56	39	47	47	38
LL0000000421	adrb3a	31	38	31	34	35	28
LL0000000422	adrb3b	1	2	1	0	2	2
LL0000000423	adrm1	859	830	997	1381	1293	860
LL0000000424	adsl	1118	1262	1038	1080	933	1048
LL0000000425	adss	2324	2434	1839	1700	1310	1415
LL0000000426	adssl	1116	1133	868	1122	999	1128
LL0000000427	adssl1	2622	2598	2243	2101	1645	1397
LL0000000428	adtrp1	311	314	374	267	174	157
LL0000000429	aebp1	198	160	136	81	114	152
LL0000000430	aebp2	478	581	358	638	448	593
LL0000000431	aep1	24	10	26	18	9	17
LL0000000432	aes	202	261	224	246	129	102
LL0000000433	afap1	272	315	231	284	231	330
LL0000000434	afap1l1a	112	79	72	106	92	109
LL0000000435	afap1l1b	70	49	47	57	54	49
LL0000000436	afap1l2	249	289	180	263	309	247
LL0000000437	afdna	1238	1312	1064	1263	1094	1217
LL0000000438	aff1	0	0	0	0	0	0
LL0000000439	aff2	549	624	469	723	588	537
LL0000000440	aff3	100	138	83	129	82	120
LL0000000441	aff4	1452	1654	1334	1866	1412	1329
LL0000000442	afg1la	217	229	163	240	265	277
LL0000000443	afg1lb	71	68	39	86	31	73
LL0000000444	afg3l2	526	599	429	587	488	504
LL0000000445	afmid	117	99	64	120	86	125
LL0000000446	afp4	4663	3103	4796	2198	768	2687
LL0000000447	aftpha	543	680	514	714	648	788
LL0000000448	aftphb	182	171	131	141	95	116
LL0000000449	aga	66	63	70	114	96	87
LL0000000450	agap1	1113	1334	854	1447	1098	1193
LL0000000451	agap2	464	601	368	656	508	541
LL0000000452	agap3	969	1132	875	1248	890	784
LL0000000453	AGBL1	48	33	36	34	34	13
LL0000000454	agbl2	25	25	23	34	35	22
LL0000000455	agbl4	35	52	51	67	33	34
LL0000000456	agbl5	177	230	124	292	280	220
LL0000000457	agfg1a	306	290	278	285	252	348
LL0000000458	agfg1b	334	429	243	434	324	487
LL0000000459	aggf1	320	314	240	345	328	393
LL0000000460	agk	531	552	446	614	393	535
LL0000000461	agla	850	1014	798	1020	771	771
LL0000000462	aglb	1024	1006	685	468	599	364
LL0000000463	agmat	39	30	42	36	21	24
LL0000000464	agmo	432	274	332	240	119	227
LL0000000465	ago1	423	481	353	521	295	403
LL0000000466	ago2	910	943	712	1188	876	961
LL0000000467	ago3a	153	213	186	171	93	100
LL0000000468	ago3b	372	401	314	305	238	262
LL0000000469	ago4	2354	3090	2212	3782	2859	2603
LL0000000470	agpat2	990	889	674	766	524	682
LL0000000471	agpat3	3937	4064	3249	4175	2788	3270
LL0000000472	agpat4	130	100	128	104	76	94
LL0000000473	agpat5	540	533	486	528	377	404
LL0000000474	agpat9l	251	230	205	141	92	160
LL0000000475	agps	886	817	757	733	622	746
LL0000000476	agr1	889	739	789	768	604	746
LL0000000477	agr2	483	422	479	275	388	401
LL0000000478	agrn	1835	2401	1471	2369	1944	2372
LL0000000479	agrp	16	16	32	43	27	22
LL0000000480	agt	357	393	479	151	106	111
LL0000000481	agtpbp1	188	176	169	196	107	79
LL0000000482	agtr1a	4	11	6	8	4	2
LL0000000483	agtr1b	25	26	24	42	29	26
LL0000000484	agtr2	106	170	98	86	89	87
LL0000000485	agtrap	99	73	67	87	55	73
LL0000000486	agxt2	248	177	394	126	68	112
LL0000000487	agxta	492	396	690	273	170	222
LL0000000488	agxtb	2077	1619	2851	1078	442	707
LL0000000489	ahctf1	1227	1455	1111	1430	1254	1302
LL0000000490	ahcy	9390	8114	8487	7012	4856	6103
LL0000000491	ahcyl1	1995	2262	1594	2117	1573	2014
LL0000000492	ahcyl2	1576	1693	1308	1862	1284	1292
LL0000000493	ahdc1	517	720	424	819	561	629
LL0000000494	ahi1	159	198	127	239	252	124
LL0000000495	ahnak	10693	9948	9469	6113	7268	8513
LL0000000496	ahr1a	14	4	17	5	5	5
LL0000000497	ahr1b	788	779	471	1044	657	805
LL0000000498	ahr2	692	696	592	775	694	666
LL0000000499	ahrra	116	149	103	232	152	170
LL0000000500	ahrrb	10	12	13	25	15	18
LL0000000501	ahsa1a	15	19	8	28	18	14
LL0000000502	ahsa1b	582	620	479	635	501	550
LL0000000503	ahsg1	759	340	860	81	43	178
LL0000000504	ahsg2	218	115	312	40	18	33
LL0000000505	aicda	0	0	0	0	0	0
LL0000000506	aida	248	252	193	206	182	231
LL0000000507	aif1l	776	921	528	1009	753	1124
LL0000000508	aifm1	1699	1542	1487	1413	1102	1298
LL0000000509	aifm2	348	307	292	298	230	298
LL0000000510	aifm3	75	110	65	74	88	37
LL0000000511	aifm4	118	73	72	80	77	66
LL0000000512	aifm5	271	311	89	254	157	249
LL0000000513	aig1	113	206	112	205	194	150
LL0000000514	aimp1	1407	1620	1627	2150	1370	1383
LL0000000515	aimp2	1497	1673	1494	2298	1574	1483
LL0000000516	aip	827	975	623	853	754	976
LL0000000517	aipl1	74	95	81	132	89	89
LL0000000518	aipl2	419	418	318	567	312	371
LL0000000519	aire	7	3	7	12	6	8
LL0000000520	ajap1	1538	1777	1121	2095	1343	1582
LL0000000521	ajuba	311	367	230	288	287	303
LL0000000522	ak1	13269	18264	12068	19261	16655	19473
LL0000000523	ak2	1898	2119	1829	1860	1463	1792
LL0000000524	ak3	312	300	266	235	244	307
LL0000000525	ak4	265	313	220	367	326	234
LL0000000526	ak5	340	379	220	406	328	333
LL0000000527	ak5l	70	117	48	100	92	77
LL0000000528	AK6	326	329	339	495	429	363
LL0000000529	ak7a	101	106	72	158	127	108
LL0000000530	ak7b	20	31	19	24	35	25
LL0000000531	ak8	12	19	20	12	11	29
LL0000000532	ak9	41	32	58	46	48	57
LL0000000533	akap10	496	592	437	670	503	509
LL0000000534	akap11	941	1131	742	1350	956	891
LL0000000535	akap12a	502	524	386	468	347	507
LL0000000536	akap12b	1378	1212	1044	1360	1121	1160
LL0000000537	akap13	0	0	0	0	0	0
LL0000000538	akap17a	311	338	254	432	253	217
LL0000000539	akap1a	3	1	2	3	7	4
LL0000000540	akap1b	1225	1431	1098	1480	1124	1206
LL0000000541	akap6	468	649	385	654	500	497
LL0000000542	akap7	1475	1511	1124	1842	1270	1450
LL0000000543	akap8l	3061	3440	2673	4780	3747	4119
LL0000000544	akap9	2225	2557	1877	3023	2642	2955
LL0000000545	akip1	3	7	9	9	11	5
LL0000000546	akirin1	521	635	459	623	566	736
LL0000000547	akirin2	747	806	620	830	762	879
LL0000000548	akna	182	158	110	234	163	103
LL0000000549	aknad1	2	0	4	5	3	3
LL0000000550	akr1a1a	51	26	19	18	20	33
LL0000000551	akr1a1b	178	224	156	182	200	223
LL0000000552	akr1b1	882	727	1028	510	326	528
LL0000000553	akr7a3	265	320	274	297	246	242
LL0000000554	akt1	53	63	45	47	37	49
LL0000000555	akt1s1	896	1133	986	1536	1220	931
LL0000000556	akt2	1231	1414	1091	1608	1281	1185
LL0000000557	akt2l	1728	1757	1613	1287	1136	1305
LL0000000558	akt3a	205	261	197	267	171	90
LL0000000559	akt3b	911	1031	644	1155	945	778
LL0000000560	aktip	613	637	448	710	562	617
LL0000000561	AL590134.1	3	0	3	2	3	3
LL0000000562	AL590145.1	3	5	11	10	4	8
LL0000000563	AL590146.1	7	2	1	1	0	1
LL0000000564	AL590149.1	267	293	196	406	266	371
LL0000000565	AL590150.1	11	11	9	9	9	20
LL0000000566	AL590151.1	75	46	58	52	42	34
LL0000000567	AL590151.2	14	5	8	8	6	12
LL0000000568	AL590152.1	1	2	1	6	1	0
LL0000000569	AL627088.1	2	1	1	9	7	2
LL0000000570	AL627126.1	0	0	0	0	1	0
LL0000000571	AL627164.1	0	0	0	0	0	0
LL0000000572	AL627258.1	0	0	0	4	0	1
LL0000000573	AL627305.1	25	30	13	28	36	20
LL0000000574	AL627305.2	0	0	0	0	0	0
LL0000000575	AL627305.3	36	41	19	68	32	32
LL0000000576	AL645691.1	5	6	6	7	12	3
LL0000000577	AL645691.2	66	52	63	52	41	49
LL0000000578	AL645792.1	1	0	0	0	2	0
LL0000000579	AL645792.2	1	4	7	5	1	4
LL0000000580	AL732488.1	394	381	232	292	274	237
LL0000000581	AL732515.1	0	0	0	0	2	0
LL0000000582	AL732567.1	43	30	14	38	37	27
LL0000000583	AL732629.1	0	0	0	0	0	0
LL0000000584	AL772146.1	0	0	0	0	0	0
LL0000000585	AL772146.2	7	8	3	2	5	4
LL0000000586	AL772219.1	0	0	0	0	0	0
LL0000000587	AL772298.1	0	1	0	0	0	0
LL0000000588	AL772298.3	0	0	0	0	0	0
LL0000000589	AL772300.1	9	17	14	9	8	11
LL0000000590	AL772300.2	1	6	8	12	10	11
LL0000000591	AL772314.1	24	27	12	31	26	27
LL0000000592	AL772362.1	4	4	1	1	2	1
LL0000000593	AL772373.1	50	53	50	59	67	44
LL0000000594	AL772382.1	0	0	1	0	0	3
LL0000000595	AL773558.1	2	2	2	10	9	26
LL0000000596	AL805905.1	0	0	2	0	0	0
LL0000000597	AL807389.1	0	0	0	0	0	0
LL0000000598	AL807749.1	0	0	1	0	0	0
LL0000000599	AL807749.2	0	0	0	0	0	0
LL0000000600	AL807792.1	22	13	16	21	21	23
LL0000000601	AL808121.1	1	2	2	2	2	0
LL0000000602	AL808129.1	513	616	342	849	796	778
LL0000000603	AL808129.2	0	0	0	0	0	0
LL0000000604	AL831726.1	4	6	6	10	6	1
LL0000000605	AL831726.2	1	0	0	0	3	1
LL0000000606	AL831726.3	0	0	0	2	0	0
LL0000000607	AL831745.1	253	95	250	51	7	62
LL0000000608	AL831745.2	4	9	6	4	5	18
LL0000000609	AL831745.3	3	0	0	0	0	0
LL0000000610	AL831768.1	0	0	0	0	0	0
LL0000000611	AL833789.1	0	1	0	0	0	0
LL0000000612	AL840638.1	193	173	94	266	203	247
LL0000000613	AL840638.2	3	0	1	5	0	3
LL0000000614	AL844141.1	9	15	22	18	33	28
LL0000000615	AL844172.1	6	9	8	14	6	4
LL0000000616	AL844185.1	0	0	0	0	0	0
LL0000000617	AL844186.1	16	22	13	51	12	54
LL0000000618	AL844192.1	10	6	3	2	6	8
LL0000000619	AL844518.1	15	14	5	14	13	13
LL0000000620	AL844563.1	0	0	0	0	0	0
LL0000000621	AL845295.1	0	0	1	0	0	0
LL0000000622	AL845295.2	0	2	1	1	2	0
LL0000000623	AL845306.1	1	2	2	7	2	5
LL0000000624	AL845312.1	0	0	0	0	0	0
LL0000000625	AL845320.1	0	1	0	0	1	1
LL0000000626	AL845320.2	11	15	11	9	22	8
LL0000000627	AL845324.1	0	0	0	0	0	0
LL0000000628	AL845324.2	0	0	0	0	1	0
LL0000000629	AL845330.1	3	0	2	0	3	2
LL0000000630	AL845357.1	0	0	0	0	0	0
LL0000000631	AL845362.1	0	1	2	3	0	3
LL0000000632	AL845365.1	1	0	0	0	0	0
LL0000000633	AL845369.1	0	2	0	2	3	2
LL0000000634	AL845369.2	0	0	0	0	0	0
LL0000000635	AL845419.1	9	3	7	6	6	3
LL0000000636	AL845428.1	19	16	9	18	36	13
LL0000000637	AL845428.2	0	0	0	0	0	0
LL0000000638	AL845428.3	1	2	0	0	0	0
LL0000000639	AL845435.1	4	0	2	4	1	0
LL0000000640	AL845550.1	0	1	0	3	3	7
LL0000000641	AL928650.1	98	271	114	49	100	51
LL0000000642	AL928650.2	1	0	0	5	0	0
LL0000000643	AL928650.3	26	58	23	90	3	20
LL0000000644	AL928650.4	31	47	33	55	8	8
LL0000000645	AL928657.1	77	68	52	112	79	70
LL0000000646	AL928657.2	1	8	1	2	1	1
LL0000000647	AL928685.1	0	0	0	0	2	3
LL0000000648	AL928685.2	0	0	0	0	0	0
LL0000000649	AL928685.3	0	0	0	0	0	0
LL0000000650	AL928685.4	0	0	0	0	0	0
LL0000000651	AL928707.1	0	0	0	0	0	0
LL0000000652	AL928707.2	0	0	0	0	0	0
LL0000000653	AL928707.3	12	2	0	1	2	0
LL0000000654	AL928714.1	1	2	4	1	0	3
LL0000000655	AL928716.1	0	0	0	0	0	0
LL0000000656	AL928724.1	1	0	1	0	0	0
LL0000000657	AL928725.1	0	0	0	0	0	0
LL0000000658	AL928808.1	17	8	11	5	3	10
LL0000000659	AL928824.1	8	16	9	16	11	13
LL0000000660	AL928824.2	25	32	25	26	36	42
LL0000000661	AL928824.3	51	47	24	75	71	72
LL0000000662	AL928835.1	1	0	1	2	2	2
LL0000000663	AL928845.1	2	5	1	2	4	3
LL0000000664	AL928851.1	0	0	0	0	0	0
LL0000000665	AL928854.1	20	20	13	23	27	51
LL0000000666	AL928866.1	0	0	0	2	0	0
LL0000000667	AL928866.2	2	0	0	0	0	0
LL0000000668	AL928870.1	0	0	0	0	0	0
LL0000000669	AL928875.1	2	2	1	0	1	0
LL0000000670	AL928881.1	0	0	0	0	0	2
LL0000000671	AL928908.1	0	0	0	0	0	0
LL0000000672	AL928908.2	0	0	0	0	0	0
LL0000000673	AL928908.3	10	12	6	8	9	3
LL0000000674	AL928920.1	0	0	0	0	0	0
LL0000000675	AL928920.2	1	0	1	2	0	1
LL0000000676	AL928920.3	0	4	0	0	1	0
LL0000000677	AL928920.4	3	0	6	4	2	1
LL0000000678	AL928927.1	0	0	0	0	0	0
LL0000000679	AL928951.1	1	0	1	1	0	3
LL0000000680	AL928977.1	1	4	2	1	0	1
LL0000000681	AL929009.1	0	0	0	0	0	0
LL0000000682	AL929009.2	0	0	3	0	1	0
LL0000000683	AL929017.1	0	0	0	0	0	0
LL0000000684	AL929017.2	0	0	0	0	0	0
LL0000000685	AL929023.1	2	0	0	4	1	2
LL0000000686	AL929028.1	43	30	22	38	46	26
LL0000000687	AL929032.1	1	0	3	0	0	0
LL0000000688	AL929048.1	20	14	10	22	27	51
LL0000000689	AL929058.1	0	0	0	0	0	0
LL0000000690	AL929092.1	2	4	0	3	3	1
LL0000000691	AL929105.1	0	0	0	0	0	0
LL0000000692	AL929114.1	2	6	1	0	1	0
LL0000000693	AL929114.2	34	23	23	50	21	26
LL0000000694	AL929171.1	18	12	9	23	29	7
LL0000000695	AL929182.1	0	2	2	0	0	4
LL0000000696	AL929192.1	0	0	0	0	0	0
LL0000000697	AL929208.1	0	0	0	0	0	0
LL0000000698	AL929210.1	0	0	0	0	0	3
LL0000000699	AL929210.2	18	19	12	28	17	16
LL0000000700	AL929216.1	7	1	0	3	3	0
LL0000000701	AL929217.1	132	172	116	189	117	113
LL0000000702	AL929220.1	0	0	1	0	0	0
LL0000000703	AL929222.1	2	6	5	4	0	10
LL0000000704	AL929222.2	27	38	13	19	12	25
LL0000000705	AL929229.1	0	3	1	6	5	0
LL0000000706	AL929237.1	724	283	560	1688	1231	1180
LL0000000707	AL929237.3	3	1	3	3	2	3
LL0000000708	AL929237.4	0	0	0	0	0	0
LL0000000709	AL929243.1	64	61	46	73	67	79
LL0000000710	AL929266.1	0	0	0	0	0	0
LL0000000711	AL929276.1	0	0	0	0	0	0
LL0000000712	AL929276.2	1	4	1	4	2	3
LL0000000713	AL929294.1	0	0	0	2	1	1
LL0000000714	AL929304.1	7	5	3	6	5	16
LL0000000715	AL929305.1	13	9	3	20	17	5
LL0000000716	AL929307.1	0	0	0	0	0	0
LL0000000717	AL929309.1	0	0	0	1	2	0
LL0000000718	AL929315.1	1	4	4	2	0	0
LL0000000719	AL929321.1	1	0	0	0	0	0
LL0000000720	AL929321.2	0	0	0	0	0	0
LL0000000721	AL929321.3	0	0	0	0	0	0
LL0000000722	AL929321.4	0	0	0	0	1	0
LL0000000723	AL929334.1	80	83	34	88	98	104
LL0000000724	AL929345.1	0	0	0	2	1	0
LL0000000725	AL929349.1	0	0	0	0	0	0
LL0000000726	AL929378.1	1	2	0	1	0	0
LL0000000727	AL929396.1	6	5	3	6	3	9
LL0000000728	AL929435.1	0	0	0	0	0	0
LL0000000729	AL929435.2	0	0	0	0	0	0
LL0000000730	AL929453.1	3	1	2	2	1	2
LL0000000731	AL929457.1	0	0	0	0	0	0
LL0000000732	AL929457.2	2	1	0	0	0	3
LL0000000733	AL929493.1	0	0	0	0	0	0
LL0000000734	AL929493.2	8	7	14	7	19	13
LL0000000735	AL929520.1	0	0	0	0	0	2
LL0000000736	AL929520.2	0	1	1	2	0	1
LL0000000737	AL929520.3	0	0	0	0	0	0
LL0000000738	AL929523.1	7	3	5	6	6	6
LL0000000739	AL929536.3	271	175	297	152	105	190
LL0000000740	AL929536.5	31	38	44	46	56	19
LL0000000741	AL929536.6	59	88	68	69	115	53
LL0000000742	AL929576.1	7	5	3	10	7	5
LL0000000743	AL929586.1	0	0	0	3	0	0
LL0000000744	AL935044.1	31	27	15	19	12	13
LL0000000745	AL935044.2	9	2	4	6	10	16
LL0000000746	AL935044.3	7	7	3	9	4	10
LL0000000747	AL935044.4	0	0	0	0	0	0
LL0000000748	AL935053.1	2	7	2	4	6	5
LL0000000749	AL935065.1	2	2	0	3	1	0
LL0000000750	AL935115.1	0	2	0	0	0	0
LL0000000751	AL935117.1	0	0	0	0	0	0
LL0000000752	AL935126.1	0	0	0	0	0	0
LL0000000753	AL935126.2	0	4	0	3	6	1
LL0000000754	AL935144.1	0	0	0	0	0	0
LL0000000755	AL935145.1	0	1	1	0	2	0
LL0000000756	AL935145.2	0	0	0	0	1	0
LL0000000757	AL935153.1	0	0	0	1	1	0
LL0000000758	AL935166.1	154	147	86	216	167	227
LL0000000759	AL935174.2	399	498	312	515	386	358
LL0000000760	AL935174.3	6	11	16	10	10	8
LL0000000761	AL935174.5	499	520	445	544	318	312
LL0000000762	AL935183.1	0	0	0	0	0	0
LL0000000763	AL935184.1	1	1	1	0	0	0
LL0000000764	AL935184.2	4	4	7	0	4	3
LL0000000765	AL935186.1	3	2	1	0	1	0
LL0000000766	AL935186.2	3	3	4	0	2	5
LL0000000767	AL935186.6	2257	2368	2951	2313	1554	1870
LL0000000768	AL935186.9	3757	3732	4860	4045	2650	3064
LL0000000769	AL935195.1	3	7	1	12	4	11
LL0000000770	AL935198.1	20	19	11	27	20	19
LL0000000771	AL935198.2	0	8	5	4	2	0
LL0000000772	AL935199.1	112	159	49	140	95	110
LL0000000773	AL935269.1	1	0	0	0	0	0
LL0000000774	AL935279.1	0	0	0	0	0	0
LL0000000775	AL935292.1	4	11	3	6	6	8
LL0000000776	AL935294.1	0	0	0	0	0	0
LL0000000777	AL935294.2	12	13	11	26	18	19
LL0000000778	AL935295.1	45	50	22	28	62	52
LL0000000779	AL935295.2	21	17	21	15	22	24
LL0000000780	AL935299.1	5	2	2	6	0	3
LL0000000781	AL935300.1	0	0	0	0	0	0
LL0000000782	AL935300.2	2	5	1	3	8	0
LL0000000783	AL935300.3	68	63	81	84	67	35
LL0000000784	AL935303.1	2	1	0	1	0	0
LL0000000785	AL935322.1	0	0	0	0	0	1
LL0000000786	AL935334.1	0	0	0	0	0	0
LL0000000787	AL953841.1	1	0	0	0	2	0
LL0000000788	AL953841.2	2	2	3	3	5	4
LL0000000789	AL953848.2	0	0	0	0	0	0
LL0000000790	AL953855.1	0	0	0	0	1	1
LL0000000791	AL953858.1	0	0	1	0	0	0
LL0000000792	AL953865.1	1	0	0	0	0	0
LL0000000793	AL953866.1	3	1	0	1	0	0
LL0000000794	AL953867.1	15	17	6	19	6	12
LL0000000795	AL953867.2	0	0	0	0	0	0
LL0000000796	AL953875.1	3	1	0	7	0	2
LL0000000797	AL953886.1	87	125	119	101	48	47
LL0000000798	AL953886.2	0	0	0	0	0	2
LL0000000799	AL953893.1	0	1	0	0	0	1
LL0000000800	AL953894.1	7	7	5	2	5	16
LL0000000801	AL953896.1	0	1	3	6	2	1
LL0000000802	AL953903.1	0	0	0	0	0	0
LL0000000803	AL953903.2	0	0	0	0	0	0
LL0000000804	AL953903.3	0	2	0	0	0	0
LL0000000805	AL953907.1	5	5	4	10	12	9
LL0000000806	AL953907.2	4	3	3	20	4	0
LL0000000807	AL953910.1	0	0	0	0	0	0
LL0000000808	AL954129.1	28	27	22	12	11	11
LL0000000809	AL954134.1	2	3	4	7	0	7
LL0000000810	AL954134.2	0	0	0	0	0	0
LL0000000811	AL954137.1	0	0	0	0	0	0
LL0000000812	AL954137.2	19	12	12	17	10	7
LL0000000813	AL954138.1	3	3	3	0	0	1
LL0000000814	AL954142.1	6	7	3	2	3	3
LL0000000815	AL954142.2	0	2	1	0	1	1
LL0000000816	AL954142.3	1	0	0	0	0	0
LL0000000817	AL954145.1	1	0	1	0	0	1
LL0000000818	AL954145.2	1	0	3	0	0	0
LL0000000819	AL954146.1	167	172	178	196	161	125
LL0000000820	AL954149.1	0	0	0	0	0	0
LL0000000821	AL954149.2	0	0	0	6	0	26
LL0000000822	AL954187.1	0	0	0	0	0	0
LL0000000823	AL954191.1	242	332	319	249	222	310
LL0000000824	AL954317.1	0	0	0	1	0	0
LL0000000825	AL954320.1	0	2	0	0	0	0
LL0000000826	AL954322.2	51	44	48	52	38	35
LL0000000827	AL954322.3	105	127	69	86	99	250
LL0000000828	AL954327.1	32	16	30	22	12	18
LL0000000829	AL954359.1	202	187	92	211	164	171
LL0000000830	AL954361.1	0	6	0	0	2	6
LL0000000831	AL954387.1	1	0	0	0	0	0
LL0000000832	AL954655.1	0	0	0	0	0	0
LL0000000833	AL954655.2	28	17	26	9	11	51
LL0000000834	AL954666.1	14	15	14	16	25	17
LL0000000835	AL954669.1	52	40	19	51	35	77
LL0000000836	AL954672.1	4	2	0	0	0	1
LL0000000837	AL954682.1	67	42	49	25	54	58
LL0000000838	AL954694.1	7	10	11	8	4	18
LL0000000839	AL954694.2	4	0	0	0	0	0
LL0000000840	AL954695.1	0	0	0	0	0	0
LL0000000841	AL954695.2	0	0	0	0	0	0
LL0000000842	AL954695.3	0	0	0	0	0	0
LL0000000843	AL954696.1	241	329	260	379	291	313
LL0000000844	AL954696.2	0	2	0	1	0	2
LL0000000845	AL954698.1	0	0	0	0	0	0
LL0000000846	AL954698.2	1	0	0	0	0	0
LL0000000847	AL954703.1	0	0	2	2	0	3
LL0000000848	AL954741.1	3	0	0	0	0	0
LL0000000849	AL954741.2	110	128	71	109	106	118
LL0000000850	AL954767.1	0	0	0	0	0	0
LL0000000851	AL954831.1	0	1	1	0	3	1
LL0000000852	AL954832.1	1	1	0	0	2	0
LL0000000853	AL954848.1	4	7	1	4	1	1
LL0000000854	AL954861.1	3	4	0	3	1	2
LL0000000855	AL954861.2	6	0	5	0	0	5
LL0000000856	alad	131	135	108	120	86	91
LL0000000857	alas1	5505	4028	3200	3622	2902	3685
LL0000000858	alas2	138	118	153	73	70	85
LL0000000859	alcama	729	807	603	933	715	750
LL0000000860	alcamb	610	614	493	580	645	661
LL0000000861	aldh16a1	264	260	343	232	207	247
LL0000000862	aldh18a1	973	1041	742	853	701	758
LL0000000863	aldh1a2	520	485	364	409	375	460
LL0000000864	aldh1a3	83	78	88	75	85	72
LL0000000865	aldh1l1	588	392	787	247	175	217
LL0000000866	aldh1l2	430	375	424	319	276	238
LL0000000867	aldh2.1	433	447	320	478	356	430
LL0000000868	aldh2.2	491	389	370	285	258	496
LL0000000869	aldh3a1	60	65	77	112	85	42
LL0000000870	aldh3a2a	98	88	81	83	121	79
LL0000000871	aldh3a2b	492	385	356	330	306	278
LL0000000872	aldh3b1	198	160	129	199	211	167
LL0000000873	aldh3b2	154	150	112	260	171	217
LL0000000874	aldh4a1	1053	899	1091	823	625	440
LL0000000875	aldh5a1	308	343	208	384	247	322
LL0000000876	aldh6a1	5013	5045	4711	4920	3722	4076
LL0000000877	aldh7a1	2382	2568	2255	2381	1849	2381
LL0000000878	aldh8a1	78	99	98	41	37	49
LL0000000879	aldh9a1a.1	10971	8536	8929	6858	3999	6030
LL0000000880	aldh9a1a.2	209	189	190	95	75	100
LL0000000881	aldh9a1b	162	145	133	103	87	151
LL0000000882	aldoaa	8780	10341	6493	8771	7201	9085
LL0000000883	aldoab	7519	7949	5913	6660	5546	5218
LL0000000884	aldob	12963	6428	12737	4624	2153	3021
LL0000000885	aldoca	332	437	260	395	404	466
LL0000000886	aldocb	10477	12612	7423	13573	9977	12874
LL0000000887	alg1	79	89	69	97	78	129
LL0000000888	alg10	131	121	88	162	167	150
LL0000000889	alg11	144	153	140	175	126	184
LL0000000890	alg12	180	232	146	161	157	222
LL0000000891	alg13	4	0	7	0	10	2
LL0000000892	alg14	33	41	40	42	30	32
LL0000000893	alg2	183	167	145	176	121	166
LL0000000894	alg3	334	317	290	353	265	272
LL0000000895	alg5	413	408	372	437	408	374
LL0000000896	alg6	208	223	196	154	156	210
LL0000000897	alg8	108	91	116	115	101	129
LL0000000898	alg9	458	553	368	507	389	480
LL0000000899	alk	265	347	181	362	261	257
LL0000000900	alkal1	38	39	16	40	25	38
LL0000000901	alkal2a	17	10	17	20	18	9
LL0000000902	alkal2b	12	25	15	17	26	36
LL0000000903	alkbh1	104	120	90	142	88	107
LL0000000904	alkbh2	70	78	33	59	73	65
LL0000000905	alkbh3	74	92	70	114	121	59
LL0000000906	alkbh4	98	92	77	109	73	115
LL0000000907	alkbh5	284	355	257	367	255	321
LL0000000908	alkbh6	99	93	62	87	107	83
LL0000000909	alkbh7	114	106	98	144	83	132
LL0000000910	alkbh8	163	155	158	196	137	150
LL0000000911	allc	66	103	101	58	23	51
LL0000000912	alms1	176	308	147	282	305	244
LL0000000913	alox12	204	262	257	300	256	325
LL0000000914	alox5a	55	29	55	47	36	52
LL0000000915	alox5ap	10	11	5	9	6	8
LL0000000916	alox5b.1	33	131	41	36	36	30
LL0000000917	alox5b.2	92	38	64	25	62	45
LL0000000918	alox5b.3	10	6	8	7	2	8
LL0000000919	ALOXE3	2	1	2	6	3	9
LL0000000920	alp3	134	109	106	71	47	99
LL0000000921	alpi.1	116	163	68	78	104	129
LL0000000922	alpi.2	342	274	231	155	81	174
LL0000000923	alpk2	356	306	234	296	230	227
LL0000000924	alpk3a	432	446	368	441	340	235
LL0000000925	alpk3b	37	59	37	109	128	27
LL0000000926	alpl	632	731	624	744	485	507
LL0000000927	als2a	28	56	74	44	32	52
LL0000000928	als2b	269	363	272	458	460	284
LL0000000929	alx1	54	48	53	47	47	58
LL0000000930	alx4a	107	100	114	81	88	91
LL0000000931	alx4b	38	53	35	20	41	30
LL0000000932	alyref	3431	3714	2663	4381	3564	4609
LL0000000933	amacr	89	57	77	69	59	43
LL0000000934	ambn	0	2	0	0	0	0
LL0000000935	ambp	803	566	1171	288	117	251
LL0000000936	ambra1a	183	215	132	251	192	179
LL0000000937	ambra1b	333	422	331	498	345	409
LL0000000938	amd1	5565	4935	4226	4884	4032	4242
LL0000000939	AMDHD1	0	6	1	0	0	0
LL0000000940	amdhd2	265	241	264	329	259	195
LL0000000941	amer1	609	693	538	793	539	545
LL0000000942	amer2	869	984	562	1187	862	869
LL0000000943	amfra	887	955	696	1093	987	834
LL0000000944	amfrb	23	20	41	74	78	29
LL0000000945	amh	7	7	4	4	7	1
LL0000000946	amigo1	1071	1084	754	1549	1011	1045
LL0000000947	amigo3	186	209	158	309	228	223
LL0000000948	ammecr1	1869	1807	1401	1823	1596	1838
LL0000000949	amn	29	18	77	11	7	16
LL0000000950	amn1	54	78	40	92	89	93
LL0000000951	amot	196	221	170	253	158	155
LL0000000952	amotl2a	1052	1112	877	1250	978	1179
LL0000000953	amotl2b	640	767	445	782	659	757
LL0000000954	ampd1	9398	8480	8709	10004	6250	5864
LL0000000955	ampd2a	220	260	208	315	224	165
LL0000000956	ampd2b	679	702	409	854	727	708
LL0000000957	ampd3a	219	228	170	232	161	139
LL0000000958	ampd3b	146	169	184	392	479	176
LL0000000959	amph	1839	2225	1332	2600	1840	2309
LL0000000960	amt	343	233	254	202	176	235
LL0000000961	amy2a	4006	3888	3037	2044	651	2286
LL0000000962	anapc1	232	315	262	334	285	264
LL0000000963	anapc10	72	47	56	89	63	66
LL0000000964	anapc11	189	258	159	266	175	258
LL0000000965	anapc13	114	146	100	169	146	196
LL0000000966	anapc15	203	249	152	317	233	262
LL0000000967	anapc16	243	377	300	449	388	416
LL0000000968	anapc2	168	186	149	215	137	170
LL0000000969	anapc4	189	231	180	228	213	228
LL0000000970	anapc5	114	127	78	111	81	123
LL0000000971	anapc7	145	193	147	195	170	198
LL0000000972	and1	1549	1489	1353	1111	1304	2136
LL0000000973	and2	2115	2206	1438	1482	1782	2687
LL0000000974	and3	446	492	423	394	461	908
LL0000000975	and4	81	38	60	22	18	73
LL0000000976	angel1	114	141	88	163	124	126
LL0000000977	angel2	278	307	230	337	238	261
LL0000000978	angpt1	47	63	54	68	82	88
LL0000000979	angpt2a	11	18	8	5	8	5
LL0000000980	angpt2b	22	26	7	22	8	15
LL0000000981	angpt4	35	49	16	30	35	11
LL0000000982	angptl1a	130	131	117	85	83	125
LL0000000983	angptl1b	11	9	8	7	12	18
LL0000000984	angptl2a	187	198	180	140	120	85
LL0000000985	angptl2b	309	314	199	229	187	211
LL0000000986	angptl3	579	493	661	317	259	293
LL0000000987	angptl4	1693	2043	1594	1343	1238	1893
LL0000000988	angptl5	191	241	128	162	155	239
LL0000000989	angptl6	9	4	9	2	4	2
LL0000000990	angptl7	467	424	289	390	319	479
LL0000000991	ank1a	1646	1995	1320	1618	1274	1113
LL0000000992	ank1b	1341	1998	1355	2138	1423	1269
LL0000000993	ank2a	1526	1758	1122	1990	1665	1624
LL0000000994	ank2b	6809	8581	5119	10329	8445	8928
LL0000000995	ank3a	2579	3745	2418	3642	2734	2863
LL0000000996	ank3b	4057	5112	3459	5598	4202	4366
LL0000000997	ankar	20	9	8	10	15	8
LL0000000998	ankdd1a	115	138	88	108	58	140
LL0000000999	ankdd1b	52	38	27	22	36	39
LL0000001000	ankef1a	6	5	13	6	9	8
LL0000001001	ankef1b	3	0	1	0	0	0
LL0000001002	ANKFN1	133	173	141	167	105	73
LL0000001003	ankfy1	920	1015	770	1064	793	941
LL0000001004	ankha	84	124	57	115	116	98
LL0000001005	ankhb	626	743	467	828	678	668
LL0000001006	ankhd1	2216	2606	1967	2833	2079	2247
LL0000001007	ankib1a	464	454	364	629	476	396
LL0000001008	ankib1b	361	478	336	688	592	507
LL0000001009	ankk1	192	161	136	104	96	113
LL0000001010	ankle2	170	200	176	199	178	146
LL0000001011	ankmy1	7	8	15	13	16	16
LL0000001012	ankmy2a	151	166	133	183	100	128
LL0000001013	ankmy2b	0	0	0	0	0	3
LL0000001014	ankra2	233	304	227	373	322	342
LL0000001015	ankrd10a	249	231	157	255	190	305
LL0000001016	ankrd10b	555	674	400	727	575	844
LL0000001017	ankrd11	1823	2296	1574	2670	2044	2025
LL0000001018	ankrd12	1506	1609	1315	2125	1796	1543
LL0000001019	ankrd13a	210	184	139	205	166	213
LL0000001020	ankrd13b	276	287	187	289	140	165
LL0000001021	ankrd13c	1020	1228	879	1483	1117	1231
LL0000001022	ankrd13d	333	414	244	437	357	365
LL0000001023	ankrd16	32	31	28	74	57	58
LL0000001024	ankrd1a	93	73	90	127	129	86
LL0000001025	ankrd1b	645	1034	797	953	567	582
LL0000001026	ankrd2	1	1	1	5	2	0
LL0000001027	ankrd22	182	205	99	178	142	156
LL0000001028	ankrd24	48	45	54	66	38	51
LL0000001029	ankrd27	336	294	234	286	280	282
LL0000001030	ankrd28b	583	681	540	690	572	651
LL0000001031	ankrd29	92	92	66	148	146	129
LL0000001032	ankrd31	2	6	2	0	3	8
LL0000001033	ankrd33aa	464	527	316	647	328	505
LL0000001034	ankrd33ab	73	96	85	90	47	103
LL0000001035	ankrd33ba	210	226	154	230	211	230
LL0000001036	ankrd33bb	169	216	115	208	140	150
LL0000001037	ankrd34a	13	8	8	4	0	1
LL0000001038	ankrd34ba	28	21	17	10	13	16
LL0000001039	ankrd34bb	22	31	18	30	19	18
LL0000001040	ankrd37	92	86	36	89	74	67
LL0000001041	ankrd39	25	47	32	78	78	40
LL0000001042	ankrd40	455	491	382	601	418	442
LL0000001043	ankrd44	670	784	521	850	676	804
LL0000001044	ankrd45	8	10	5	14	11	17
LL0000001045	ankrd46a	578	657	400	963	716	666
LL0000001046	ankrd46b	266	316	190	309	282	329
LL0000001047	ankrd49	86	75	49	80	88	73
LL0000001048	ANKRD50	355	376	276	394	323	315
LL0000001049	ankrd50l	291	407	281	375	320	414
LL0000001050	ankrd52a	1561	1666	1135	1909	1522	1612
LL0000001051	ankrd52b	10	5	9	6	8	3
LL0000001052	ankrd54	273	361	258	352	304	310
LL0000001053	ankrd55	77	108	53	98	59	81
LL0000001054	ankrd63	41	33	27	40	32	20
LL0000001055	ANKRD66	0	0	0	0	1	0
LL0000001056	ankrd6a	101	159	64	191	138	143
LL0000001057	ankrd6b	364	376	283	430	322	302
LL0000001058	ankrd9	310	368	257	398	309	293
LL0000001059	anks1aa	17	26	23	24	22	33
LL0000001060	anks1ab	531	658	367	653	492	588
LL0000001061	anks1b	1992	2365	1523	2879	2197	2692
LL0000001062	anks3	116	103	73	114	125	115
LL0000001063	anks4b	236	205	246	159	93	183
LL0000001064	anks6	25	24	23	33	17	27
LL0000001065	ankzf1	198	206	175	214	127	132
LL0000001066	anln	104	76	91	116	119	159
LL0000001067	ano1	247	268	191	277	225	266
LL0000001068	ano10a	254	268	202	242	220	231
LL0000001069	ano10b	177	249	166	160	162	238
LL0000001070	ano11	244	338	180	345	257	298
LL0000001071	ano2	285	383	283	416	275	390
LL0000001072	ANO2 (1 of many)	199	237	157	276	269	222
LL0000001073	ano3	525	644	485	841	586	520
LL0000001074	ano5a	287	214	216	193	183	251
LL0000001075	ano5b	472	486	350	503	367	509
LL0000001076	ano6	54	23	53	13	30	21
LL0000001077	ANO7	30	28	38	42	38	27
LL0000001078	ano8a	219	221	164	309	238	143
LL0000001079	ano8b	664	873	522	1000	558	736
LL0000001080	ano9a	12	37	28	71	45	40
LL0000001081	ano9b	194	146	172	130	130	207
LL0000001082	anos1a	586	778	438	933	688	710
LL0000001083	anos1b	169	188	165	118	138	188
LL0000001084	anp32a	4169	4718	3200	5926	4506	4900
LL0000001085	anp32b	2309	2410	1856	2537	1916	2478
LL0000001086	anp32e	6322	6601	4781	8689	5827	6828
LL0000001087	ANPEP	23	9	24	9	1	12
LL0000001088	anpepa	289	170	341	97	59	151
LL0000001089	anpepb	795	409	1207	370	212	315
LL0000001090	antxr1a	8	17	8	19	41	11
LL0000001091	antxr1b	61	42	52	59	52	37
LL0000001092	antxr1c	232	272	203	352	357	243
LL0000001093	antxr1d	20	18	10	25	20	11
LL0000001094	antxr2a	162	125	134	105	120	103
LL0000001095	antxr2b	64	64	47	86	39	61
LL0000001096	ANXA1 (1 of many)	375	222	271	372	304	481
LL0000001097	anxa11a	1412	1360	1316	1346	1005	994
LL0000001098	anxa11b	2109	2319	1981	2236	1817	2250
LL0000001099	anxa13	1253	1431	945	1614	1168	1357
LL0000001100	anxa13l	340	364	222	427	342	384
LL0000001101	anxa1a	2606	3155	2096	2740	2631	3061
LL0000001102	anxa1b	1152	774	925	830	937	1552
LL0000001103	anxa1c	1280	921	882	1247	1199	1397
LL0000001104	anxa2a	2127	2623	1687	1386	1735	2237
LL0000001105	anxa2b	193	100	224	124	55	152
LL0000001106	anxa3a	71	48	58	101	49	24
LL0000001107	anxa3b	308	322	270	318	259	327
LL0000001108	anxa4	1385	1189	1638	1163	651	843
LL0000001109	anxa5a	101	142	100	89	69	51
LL0000001110	anxa5b	413	451	348	253	286	338
LL0000001111	anxa6	722	855	525	815	649	656
LL0000001112	aoc1	667	377	516	238	127	353
LL0000001113	aoc2	2065	2445	2135	2143	1746	1950
LL0000001114	aox5	159	153	133	101	67	91
LL0000001115	aox6	227	168	144	197	98	138
LL0000001116	ap1ar	394	396	284	408	309	354
LL0000001117	ap1b1	1157	1232	956	1115	798	987
LL0000001118	ap1g1	1792	1761	1476	1958	1678	1716
LL0000001119	ap1g2	359	416	307	423	353	366
LL0000001120	ap1m1	1426	1442	1108	1350	967	1216
LL0000001121	ap1m2	347	354	388	270	189	310
LL0000001122	ap1m3	188	215	181	175	154	166
LL0000001123	ap1s1	769	786	626	777	625	841
LL0000001124	ap1s2	699	653	492	747	514	730
LL0000001125	ap1s3a	143	61	89	53	17	82
LL0000001126	ap1s3b	130	100	121	98	66	103
LL0000001127	ap2a1	3183	3464	2941	3647	2699	3207
LL0000001128	ap2b1	1921	2018	1444	2191	1612	1902
LL0000001129	ap2m1a	3496	3861	2694	4200	3007	3945
LL0000001130	ap2m1b	3848	4350	2934	4776	3368	4017
LL0000001131	ap2s1	1303	1299	963	1337	925	1195
LL0000001132	ap3b1a	162	185	156	181	144	108
LL0000001133	AP3B2	631	752	608	831	524	457
LL0000001134	ap3d1	1050	1247	1140	1303	861	695
LL0000001135	ap3m1	190	137	126	139	134	174
LL0000001136	ap3m2	541	621	393	627	437	540
LL0000001138	ap3s2	306	337	247	478	335	434
LL0000001139	ap4b1	157	186	93	223	176	208
LL0000001140	ap4e1	178	183	110	235	172	169
LL0000001141	ap4m1	70	84	40	88	77	56
LL0000001142	ap4s1	133	112	104	168	123	144
LL0000001143	ap5b1	78	109	75	105	106	95
LL0000001144	ap5m1	58	61	41	63	63	83
LL0000001145	ap5s1	95	116	88	120	109	99
LL0000001146	ap5z1	62	92	58	81	64	78
LL0000001147	apaf1	312	321	242	289	292	308
LL0000001148	apba1a	451	594	368	535	372	370
LL0000001149	apba1b	749	925	521	941	896	948
LL0000001150	apba2a	494	656	383	764	482	437
LL0000001151	apba2b	1394	1797	1053	2139	1624	1819
LL0000001152	APBA3	0	0	0	0	0	0
LL0000001153	apbb1	1706	1675	1400	2062	1369	1258
LL0000001154	apbb1ip	90	96	99	77	74	83
LL0000001155	apbb2b	1167	1285	929	1506	983	1162
LL0000001156	apbb3	219	225	234	263	146	151
LL0000001157	apc	2939	3579	2354	4012	3100	3188
LL0000001158	apc2	1201	1610	1176	1567	892	770
LL0000001159	apcdd1l	144	143	98	136	119	156
LL0000001160	apeh	283	352	247	289	269	312
LL0000001161	apela	7	6	9	6	14	17
LL0000001162	apex1	1234	1367	1030	1191	1000	1292
LL0000001163	apex2	97	113	87	104	113	111
LL0000001164	aph1b	503	617	440	566	521	606
LL0000001165	api5	1772	1901	1464	1951	1370	1740
LL0000001166	apip	281	274	315	375	324	289
LL0000001167	apln	1567	1806	1050	2048	1376	1534
LL0000001168	aplnr2	45	48	20	59	31	29
LL0000001169	aplnra	176	190	112	230	164	243
LL0000001170	aplnrb	81	174	79	159	80	136
LL0000001171	aplp1	6318	6299	4435	7802	5199	6654
LL0000001172	aplp2	3371	4335	3210	4899	3510	3322
LL0000001173	apmap	567	611	479	482	352	445
LL0000001174	apnl	8	2	1	2	3	0
LL0000001175	apoa1a	34150	26616	22287	14697	6926	15777
LL0000001176	apoa1b	59582	46087	63467	23787	9757	20755
LL0000001177	apoa2	17458	14811	24450	5493	2185	5798
LL0000001178	apoa4a	238	170	382	100	24	110
LL0000001179	apoa4b.1	8916	6713	8430	4408	1711	5469
LL0000001180	apoa4b.2	16146	10903	13632	6006	2081	7146
LL0000001181	apoba	2088	1084	2355	374	263	819
LL0000001182	apobb.1	33083	18280	23142	9525	3696	11543
LL0000001183	apobb.2	106	64	127	20	14	40
LL0000001184	apobec2a	236	190	206	203	82	117
LL0000001185	apobec2b	6	9	4	3	0	2
LL0000001186	apoc1	10465	9704	10920	6003	3372	6936
LL0000001187	apoc2	5478	3103	4771	2248	836	1874
LL0000001188	apoc4	2	1	7	0	0	0
LL0000001189	apoda.1	139	149	119	164	135	207
LL0000001190	apoda.2	3378	3184	3444	1763	774	2241
LL0000001191	apodb	328	353	349	436	334	396
LL0000001192	apoea	9314	6450	6481	3807	1593	3214
LL0000001193	apoeb	12758	12112	12103	13538	8711	10785
LL0000001194	apof	253	343	302	500	319	358
LL0000001195	apol1	135	154	91	147	149	169
LL0000001196	apom	810	763	1319	402	125	332
LL0000001197	apooa	173	209	169	185	162	219
LL0000001198	apoob	168	199	125	182	137	186
LL0000001199	apool	316	329	305	260	261	192
LL0000001200	apopt1	160	181	145	234	179	206
LL0000001201	appa	4546	5205	3732	5831	4179	4383
LL0000001202	appb	3932	4829	3371	5386	3431	3360
LL0000001203	appbp2	1051	1099	738	1124	1020	980
LL0000001204	appl1	119	116	92	123	129	98
LL0000001205	appl2	834	1062	658	1012	756	878
LL0000001206	aprt	168	163	165	165	139	118
LL0000001207	aptx	54	38	61	39	64	28
LL0000001208	aqp10a	88	70	87	20	29	43
LL0000001209	aqp10b	27	20	14	34	18	22
LL0000001210	aqp11	507	406	428	414	279	337
LL0000001211	aqp12	375	282	477	116	60	107
LL0000001212	aqp1a.1	575	749	569	605	572	592
LL0000001213	aqp1a.2	7	10	3	3	3	3
LL0000001214	aqp3a	1942	2250	1712	1768	2083	2499
LL0000001215	aqp3b	6	13	8	19	0	7
LL0000001216	aqp4	85	66	94	82	41	45
LL0000001217	aqp7	78	39	67	47	40	43
LL0000001218	aqp8a.1	500	628	539	521	485	585
LL0000001219	aqp8a.2	252	130	204	102	40	124
LL0000001220	aqp8b	2	0	6	2	0	0
LL0000001221	aqp9a	25	13	11	62	7	41
LL0000001222	aqp9b	1019	1040	963	1809	1233	1089
LL0000001223	aqr	649	686	599	748	632	792
LL0000001224	ar	349	329	263	322	248	322
LL0000001225	araf	808	760	599	898	634	805
LL0000001226	arap1	10	18	18	10	6	7
LL0000001227	arap1a	81	134	148	268	239	271
LL0000001228	arap3	132	140	108	106	80	82
LL0000001229	arcn1a	780	813	637	799	671	748
LL0000001230	arcn1b	1054	1077	885	1064	891	1058
LL0000001231	areg	37	35	51	58	36	21
LL0000001232	AREL1	482	462	408	579	383	450
LL0000001233	arf1	1106	937	841	907	808	938
LL0000001234	arf2a	4152	4539	3317	4355	3451	4173
LL0000001235	arf2b	1987	2195	1624	2117	1740	2185
LL0000001236	arf3a	301	307	197	320	218	288
LL0000001237	arf3b	177	220	211	159	72	46
LL0000001238	arf4a	502	494	411	277	271	276
LL0000001239	arf4b	32	37	48	80	99	59
LL0000001240	arf5	2820	2701	2092	2457	2144	2264
LL0000001241	ARF5 (1 of many)	50	74	71	63	59	87
LL0000001242	arf6a	622	619	500	603	559	746
LL0000001243	arf6b	896	976	822	828	683	826
LL0000001244	arfgap1	871	777	630	694	664	786
LL0000001245	arfgap2	2254	2411	2102	2690	1939	1869
LL0000001246	arfgap3	216	213	186	326	267	311
LL0000001247	arfgef1	814	931	692	1045	776	961
LL0000001248	arfgef2	773	919	801	967	763	707
LL0000001249	arfgef3	472	619	449	785	621	493
LL0000001250	arfip1	455	436	382	399	386	506
LL0000001251	arfip2a	492	570	348	591	398	557
LL0000001252	arfip2b	3	4	2	4	5	4
LL0000001253	arfrp1	273	332	215	397	339	326
LL0000001254	arg1	126	77	80	90	52	68
LL0000001255	arg2	3553	4327	3048	5729	5113	2449
LL0000001256	arglu1a	4264	4749	2970	5722	4173	4988
LL0000001257	arglu1b	1821	2032	1334	2726	1867	2182
LL0000001258	arhgap1	1048	1195	857	1381	1001	1208
LL0000001259	arhgap10	395	395	249	377	336	380
LL0000001260	arhgap11a	130	121	58	74	72	105
LL0000001261	arhgap12a	806	878	612	1171	819	886
LL0000001262	arhgap12b	1012	1178	809	1356	994	1217
LL0000001263	arhgap15	16	22	12	21	11	3
LL0000001264	arhgap17a	416	438	359	436	325	377
LL0000001265	arhgap17b	229	243	237	160	175	186
LL0000001266	arhgap18	374	397	347	427	361	332
LL0000001267	arhgap19	132	168	113	180	173	159
LL0000001268	arhgap20	138	124	88	245	172	151
LL0000001269	arhgap20b	115	132	89	81	60	121
LL0000001270	arhgap21a	1468	1713	1056	2090	1343	1425
LL0000001271	arhgap21b	2374	2652	1716	3246	2381	2578
LL0000001272	arhgap22	135	152	79	187	105	101
LL0000001273	ARHGAP22 (1 of many)	564	652	405	661	434	551
LL0000001274	arhgap23a	1237	1389	938	1502	1128	1250
LL0000001275	arhgap23b	205	219	194	283	204	185
LL0000001276	arhgap24	174	218	170	199	169	140
LL0000001277	arhgap25	9	10	9	1	6	16
LL0000001278	arhgap27	331	379	237	371	346	371
LL0000001279	arhgap27l	220	159	181	165	155	253
LL0000001280	arhgap28	74	67	59	75	97	65
LL0000001281	arhgap29a	220	194	168	227	210	194
LL0000001282	arhgap29b	354	411	306	342	369	339
LL0000001283	arhgap31	260	203	182	219	213	221
LL0000001284	arhgap32a	767	905	538	1019	743	926
LL0000001285	arhgap32b	1221	1342	964	1530	1218	1361
LL0000001286	arhgap33	752	943	749	1025	662	655
LL0000001287	arhgap35a	1204	1419	988	1450	1193	1271
LL0000001288	arhgap35b	1071	1395	847	1419	1066	1271
LL0000001289	arhgap36	145	155	125	218	176	168
LL0000001290	arhgap39	814	1067	630	1183	694	829
LL0000001291	arhgap42a	311	298	200	238	269	267
LL0000001292	arhgap42b	67	72	80	78	59	68
LL0000001293	arhgap44	475	601	381	673	574	550
LL0000001294	arhgap4a	54	44	33	43	31	51
LL0000001295	arhgap4b	718	1063	580	1072	739	850
LL0000001296	arhgap5	1173	1352	1047	1521	1201	1317
LL0000001297	ARHGAP6	15	12	9	7	6	3
LL0000001298	arhgdia	2999	2689	2598	2334	2057	2504
LL0000001299	arhgdig	1695	1550	1260	1598	1395	1796
LL0000001300	arhgef10	117	91	103	81	101	95
LL0000001301	arhgef10la	270	281	148	211	183	214
LL0000001302	arhgef10lb	236	281	215	248	178	160
LL0000001303	arhgef11	1361	1762	1174	1973	1443	1542
LL0000001304	arhgef12a	605	663	498	799	610	673
LL0000001305	arhgef12b	705	649	524	757	691	621
LL0000001306	arhgef15	43	22	35	37	31	36
LL0000001307	arhgef16	179	178	179	144	172	144
LL0000001308	ARHGEF17	413	578	404	631	494	463
LL0000001309	arhgef18a	331	276	268	266	272	276
LL0000001310	arhgef18b	222	240	210	311	209	244
LL0000001311	arhgef19	43	44	44	47	57	72
LL0000001312	arhgef1a	419	466	340	412	391	428
LL0000001313	arhgef1b	830	869	702	1094	945	1019
LL0000001314	arhgef2	993	1019	739	1006	834	924
LL0000001315	arhgef25b	188	235	151	379	321	365
LL0000001316	arhgef28	145	138	124	155	102	112
LL0000001317	arhgef3	65	71	53	85	44	88
LL0000001318	arhgef33	69	82	58	89	47	73
LL0000001319	arhgef37	155	181	116	217	131	159
LL0000001320	arhgef38	62	62	50	77	94	55
LL0000001321	arhgef39	35	24	18	30	31	30
LL0000001322	arhgef3l	25	31	20	65	50	59
LL0000001323	arhgef4	1717	1890	1348	2171	1866	2061
LL0000001324	arhgef40	54	47	31	41	42	43
LL0000001325	arhgef5	355	396	305	357	320	534
LL0000001326	arhgef6	345	395	327	434	368	370
LL0000001327	arhgef7a	1101	1298	836	1470	1190	1422
LL0000001328	arhgef7b	555	627	381	644	557	703
LL0000001329	arhgef9a	1145	1400	841	1735	1116	1320
LL0000001330	arhgef9b	1431	1586	1113	1770	1271	1437
LL0000001331	arid1aa	1912	2314	1698	2897	2053	2544
LL0000001332	arid1ab	1752	2022	1600	2309	1773	1985
LL0000001333	arid1b	836	1057	793	1311	974	1131
LL0000001334	arid2	925	1249	862	1394	1019	1332
LL0000001335	arid3a	688	593	611	634	531	542
LL0000001336	arid3b	648	680	657	787	543	639
LL0000001337	arid3c	644	489	499	443	347	382
LL0000001338	arid4a	1400	1564	1234	1772	1408	1478
LL0000001339	arid5a	12	8	26	12	12	15
LL0000001340	arid5b	513	683	488	718	654	686
LL0000001341	arid6	237	224	181	337	349	325
LL0000001342	arih1	633	639	490	708	634	643
LL0000001343	arih1l	320	350	304	408	361	325
LL0000001344	arih2	928	1052	608	1217	1045	1074
LL0000001345	arl1	612	723	561	804	650	766
LL0000001346	arl11	18	33	16	24	32	40
LL0000001347	arl13a	162	127	91	219	166	181
LL0000001348	arl13b	207	228	163	322	275	249
LL0000001349	arl14	129	78	67	98	79	65
LL0000001350	arl14ep	178	230	152	284	211	366
LL0000001351	arl15a	34	27	29	38	35	38
LL0000001352	arl15b	174	157	127	182	111	97
LL0000001353	arl16	106	109	79	171	129	135
LL0000001354	arl2	306	405	227	375	315	362
LL0000001355	arl2bp	189	158	138	155	145	150
LL0000001356	arl3	747	957	701	1282	850	988
LL0000001357	arl3l1	687	775	486	968	595	848
LL0000001358	arl3l2	351	371	211	438	339	429
LL0000001359	arl4aa	97	106	98	114	60	97
LL0000001360	arl4ab	374	393	279	347	287	297
LL0000001361	arl4ca	489	609	395	832	531	561
LL0000001362	arl4cb	350	456	240	420	394	485
LL0000001363	arl4d	399	523	314	779	523	597
LL0000001364	arl5a	204	232	198	276	219	304
LL0000001365	arl5c	181	182	100	215	201	178
LL0000001366	arl6	317	420	239	485	367	440
LL0000001367	arl6ip1	1250	1443	1056	1410	1136	988
LL0000001368	arl6ip4	214	174	145	247	192	177
LL0000001369	arl6ip5a	64	40	54	78	85	44
LL0000001370	arl6ip5b	697	856	566	1097	913	814
LL0000001371	arl6ip6	163	145	115	148	112	159
LL0000001372	arl8	671	624	478	685	525	600
LL0000001373	arl8a	1670	1808	1322	2060	1507	1620
LL0000001374	arl8ba	338	362	334	531	413	409
LL0000001375	arl8bb	225	253	205	295	211	249
LL0000001376	arl9	205	246	200	303	182	222
LL0000001377	armc1	547	578	437	607	431	453
LL0000001378	armc10	133	124	101	112	107	131
LL0000001379	armc1l	111	62	80	112	113	142
LL0000001380	armc2	39	53	20	38	41	22
LL0000001381	armc3	35	27	21	30	18	37
LL0000001382	armc4	34	45	32	50	48	44
LL0000001383	armc5	208	212	156	233	215	254
LL0000001384	ARMC6	239	233	146	197	184	157
LL0000001385	armc7	51	63	35	58	52	85
LL0000001386	armc8	308	362	278	378	318	357
LL0000001387	armc9	78	96	55	136	137	127
LL0000001388	armh1	27	18	8	22	23	11
LL0000001389	armh3	373	424	308	515	332	292
LL0000001390	armt1	412	394	291	518	408	369
LL0000001391	arnt	493	448	485	414	322	226
LL0000001392	arnt2	1131	1404	978	1770	1133	1101
LL0000001393	arntl1a	304	307	203	414	340	397
LL0000001394	arntl1b	425	519	295	570	395	471
LL0000001395	arntl2	162	152	130	177	141	106
LL0000001396	arpc1a	2517	2514	1923	2327	1958	2459
LL0000001397	arpc1b	359	377	306	356	307	441
LL0000001398	arpc2	1764	1974	1509	1865	1447	2146
LL0000001399	arpc3	956	1312	1052	1077	942	1295
LL0000001400	arpc4	701	904	566	841	764	900
LL0000001401	arpc4l	1012	1249	849	1307	1141	1356
LL0000001402	arpc5a	858	862	730	620	536	690
LL0000001403	arpc5b	696	653	466	627	596	748
LL0000001404	arpc5la	552	683	575	803	513	714
LL0000001405	arpc5lb	309	450	261	513	396	525
LL0000001406	arpin	174	167	147	162	148	180
LL0000001407	arpp19a	1524	1409	1058	1247	1059	1074
LL0000001408	arpp19b	455	519	391	484	443	607
LL0000001409	arpp21	458	404	323	555	570	401
LL0000001410	arr3a	18160	17477	13248	20270	9809	12678
LL0000001411	arr3b	4946	5446	3131	5038	3401	4632
LL0000001412	arrb1	256	278	314	313	161	134
LL0000001413	arrb2a	318	408	254	422	359	432
LL0000001414	arrb2b	1822	1961	1491	1932	1648	1698
LL0000001415	arrdc1a	171	176	170	172	178	159
LL0000001416	arrdc1b	288	330	219	335	315	299
LL0000001417	arrdc2	2378	2085	1217	2508	2365	1398
LL0000001418	arrdc3a	5192	5530	2526	5622	4784	3853
LL0000001419	arrdc3b	3484	4267	1872	3964	3977	2496
LL0000001420	arsa	169	193	165	214	168	183
LL0000001421	ARSB	68	59	53	52	35	40
LL0000001422	arsg	17	7	14	16	17	9
LL0000001423	arsh	207	181	185	176	116	157
LL0000001424	arsia	28	30	19	19	12	25
LL0000001425	arsib	12	12	19	5	17	7
LL0000001426	arsj	44	33	30	18	26	50
LL0000001427	arsk	28	15	18	7	17	29
LL0000001428	art4	1	0	0	1	0	0
LL0000001429	artna	4	4	8	5	12	7
LL0000001430	artna	0	0	0	0	0	0
LL0000001431	artnb	12	11	15	9	9	10
LL0000001432	arv1	194	239	154	233	174	178
LL0000001433	arvcfa	529	685	402	800	668	697
LL0000001434	arvcfb	1106	1351	991	1672	1347	1358
LL0000001435	arxa	146	213	158	187	160	193
LL0000001436	arxb	16	31	11	26	21	33
LL0000001437	as3mt	141	94	109	72	86	90
LL0000001438	asah1a	162	190	167	211	188	219
LL0000001439	asah1b	228	255	206	244	218	217
LL0000001440	asah2	414	226	292	128	47	116
LL0000001441	asap1a	1367	1696	1116	1764	1263	1532
LL0000001442	asap1b	1007	1240	822	1374	938	1079
LL0000001443	asap2a	372	443	315	452	407	450
LL0000001444	asap2b	345	257	280	216	237	274
LL0000001445	asap3	341	271	239	306	271	307
LL0000001446	asb1	18	27	20	33	21	26
LL0000001447	asb10	26	57	45	89	90	48
LL0000001448	asb11	1	2	2	0	3	1
LL0000001449	asb12a	271	240	226	277	210	244
LL0000001450	asb12b	24	29	23	36	40	26
LL0000001451	asb13a.1	37	68	33	72	80	43
LL0000001452	asb13a.2	13	19	5	17	11	9
LL0000001453	asb13b	132	138	126	136	100	119
LL0000001454	asb14a	1	0	0	0	2	0
LL0000001455	asb14b	13	9	15	21	8	20
LL0000001456	asb15a	18	25	23	26	36	37
LL0000001457	asb15b	7	10	6	12	8	4
LL0000001458	asb16	38	47	34	92	72	51
LL0000001459	asb18	25	34	15	43	35	18
LL0000001460	asb2a.1	28	40	35	61	46	36
LL0000001461	asb2b	466	758	428	750	529	420
LL0000001462	asb3	65	113	68	111	72	144
LL0000001463	asb4	60	66	52	67	50	69
LL0000001464	asb5a	49	84	58	144	150	37
LL0000001465	asb5b	260	339	189	462	424	344
LL0000001466	asb6	300	297	237	316	218	306
LL0000001467	asb7	256	260	216	270	257	279
LL0000001468	asb8	380	433	238	458	441	436
LL0000001469	ascc1	235	297	207	323	241	303
LL0000001470	ascc2	210	205	179	283	146	179
LL0000001471	ascc3	294	237	329	264	174	180
LL0000001472	ascl1a	172	195	111	199	155	228
LL0000001473	ascl1b	184	183	127	197	132	209
LL0000001474	asf1ba	104	92	96	85	110	130
LL0000001475	asf1bb	470	414	335	439	363	458
LL0000001476	ash1l	2381	3073	2177	3903	2871	2824
LL0000001477	ash2l	789	880	652	893	748	834
LL0000001478	asic1a	389	435	252	425	314	291
LL0000001479	asic1b	289	378	243	390	313	373
LL0000001480	asic1c	42	71	95	75	38	30
LL0000001481	asic2	349	430	306	405	286	248
LL0000001482	asic4a	146	192	105	179	166	198
LL0000001483	asic4b	96	82	68	94	53	49
LL0000001484	asip1	35	43	30	62	35	35
LL0000001485	asip2b	611	627	425	415	273	467
LL0000001486	asl	90	181	94	176	147	150
LL0000001487	asmt	115	118	85	137	115	155
LL0000001488	asmt2	218	237	170	270	185	258
LL0000001489	asmtl	187	222	235	210	172	195
LL0000001490	asna1	1172	1329	1087	1386	859	1154
LL0000001491	asns	620	472	422	439	295	318
LL0000001492	asnsd1	403	381	359	437	350	354
LL0000001493	aspa	137	242	203	430	402	186
LL0000001494	aspdh	0	1	9	1	0	2
LL0000001495	aspg	383	484	460	523	386	341
LL0000001496	asph	2540	2174	1625	1978	1598	2072
LL0000001497	asphd1	217	255	184	340	231	290
LL0000001498	asphd2	353	419	335	480	382	421
LL0000001499	aspm	173	146	154	203	151	193
LL0000001500	aspn	135	164	84	97	99	125
LL0000001501	aspscr1	396	435	471	811	582	375
LL0000001502	asrgl1	87	134	86	121	93	105
LL0000001503	ASS1	901	715	627	990	826	870
LL0000001504	ASTE1	70	80	59	68	38	27
LL0000001505	aste1a	9	14	19	9	6	0
LL0000001506	astn1	715	1054	634	1065	817	912
LL0000001507	asxl1	1121	1341	938	1684	1337	1576
LL0000001508	asxl2	374	481	363	516	388	425
LL0000001509	asz1	6	8	3	10	2	13
LL0000001510	atad1a	364	377	241	439	366	336
LL0000001511	atad1b	799	714	706	719	485	610
LL0000001512	atad2	405	417	307	353	358	494
LL0000001513	atad2b	801	884	664	934	698	880
LL0000001514	atad3	647	516	605	580	373	545
LL0000001515	atad5a	365	311	267	276	246	348
LL0000001516	atad5b	13	24	18	30	17	22
LL0000001517	atat1	511	481	331	602	557	699
LL0000001518	atcaya	487	649	382	736	577	523
LL0000001519	atcayb	458	485	360	691	391	375
LL0000001520	ATE1	150	162	131	146	155	136
LL0000001521	atf1	630	627	502	651	587	592
LL0000001522	atf2	259	271	229	306	206	191
LL0000001523	atf3	487	396	241	511	618	253
LL0000001524	atf4a	3712	4397	2777	5012	4260	4573
LL0000001525	atf4b	3549	3864	2563	4304	3262	3367
LL0000001526	atf5a	804	943	629	1110	877	837
LL0000001527	atf5b	848	868	606	1089	700	628
LL0000001528	atf6	546	513	429	619	489	413
LL0000001529	atf6b	107	140	116	149	100	91
LL0000001530	atf7a	110	130	126	105	80	91
LL0000001531	atf7b	863	932	583	1275	966	1046
LL0000001532	atf7ip	1494	1686	1169	1716	1490	1450
LL0000001533	atf7ip2	199	237	170	236	159	284
LL0000001534	atg10	24	36	31	41	36	45
LL0000001535	atg101	121	169	105	296	210	203
LL0000001536	atg12	58	91	59	97	108	147
LL0000001537	atg13	646	831	517	1088	966	825
LL0000001538	ATG14	199	248	196	422	372	278
LL0000001539	atg16l1	792	827	816	935	632	655
LL0000001540	atg16l2	9	18	9	17	10	8
LL0000001541	ATG2A	2	0	1	0	0	0
LL0000001542	atg2b	13	15	20	28	33	10
LL0000001543	atg3	482	478	360	549	438	573
LL0000001544	atg4a	204	236	166	279	245	263
LL0000001545	atg4b	226	219	168	206	233	261
LL0000001546	atg4c	168	171	114	234	166	192
LL0000001547	atg4da	321	328	258	352	270	349
LL0000001548	atg4db	17	15	21	14	4	7
LL0000001549	atg5	270	264	176	354	273	277
LL0000001550	atg7	162	259	166	335	248	175
LL0000001551	atg9a	378	573	364	713	608	473
LL0000001552	atg9b	402	471	400	754	641	391
LL0000001553	atic	733	667	643	552	473	624
LL0000001554	atl1	608	763	509	988	645	713
LL0000001555	atl2	450	417	384	364	340	307
LL0000001556	atl3	474	578	493	423	424	548
LL0000001557	atm	188	217	196	197	173	193
LL0000001558	atmin	135	176	114	170	151	164
LL0000001559	atn1	934	1291	834	1497	1057	1155
LL0000001560	atoh1a	44	36	45	27	27	50
LL0000001561	atoh1b	29	37	31	34	32	52
LL0000001562	atoh1c	3	9	14	10	26	27
LL0000001563	atoh7	36	53	17	63	53	69
LL0000001564	atoh8	172	194	158	175	142	201
LL0000001565	atox1	329	316	382	296	237	263
LL0000001566	atp10a	158	201	98	130	116	137
LL0000001567	atp10b	131	98	99	114	95	108
LL0000001568	atp10d	543	478	386	442	442	601
LL0000001569	atp11a	1944	1824	1467	2436	1558	1750
LL0000001570	ATP11B	746	757	619	888	613	763
LL0000001571	atp11c	574	727	576	683	497	682
LL0000001572	atp13a1	793	815	631	776	563	829
LL0000001573	atp13a2	127	111	120	148	105	125
LL0000001574	atp13a3	523	566	472	626	419	444
LL0000001575	atp1a1a.1	8177	8286	8008	8513	5889	5335
LL0000001576	atp1a1a.2	737	858	956	602	490	632
LL0000001577	atp1a1a.3	378	488	525	435	336	333
LL0000001578	atp1a1a.4	4177	4005	3993	3787	1935	2655
LL0000001579	atp1a1a.5	139	169	216	126	95	129
LL0000001580	atp1a1b	4689	5262	3085	5424	3825	4290
LL0000001581	atp1a2a	1694	1717	1413	1218	965	786
LL0000001582	atp1a3a	9922	12141	7167	13085	9312	11321
LL0000001583	atp1a3b	6447	7939	4776	8379	4868	6306
LL0000001584	atp1b1a	7137	6468	6254	7310	4739	4576
LL0000001585	atp1b1b	3430	3774	3204	3430	2495	3040
LL0000001586	atp1b2a	12498	14238	8607	15673	11152	13367
LL0000001587	atp1b2b	1621	1689	1048	1886	1087	1627
LL0000001588	atp1b3a	1412	1590	960	1719	1344	1683
LL0000001589	atp1b3b	3637	3844	2690	4044	2845	3579
LL0000001590	atp1b4	2383	2440	1484	2438	1864	2467
LL0000001591	atp23	140	179	158	233	139	153
LL0000001592	atp2a1	121858	113796	98518	84434	71403	67179
LL0000001593	atp2a1l	74197	76019	67662	62353	43632	30680
LL0000001594	atp2a2a	2635	3512	2654	2718	2142	2122
LL0000001595	atp2a2b	3042	3216	2649	2916	2028	2528
LL0000001596	atp2a3	1605	1893	1276	2139	1589	1769
LL0000001597	atp2b1a	2284	2492	1712	2457	1837	2287
LL0000001598	atp2b1b	894	925	625	1088	635	909
LL0000001599	atp2b2	6779	8730	5489	9561	6769	6902
LL0000001600	atp2b3a	3303	4228	2513	4495	3184	3377
LL0000001601	atp2b3b	3030	4011	2452	4318	2906	3123
LL0000001602	atp2c1	426	461	429	552	314	447
LL0000001603	atp5f1b	23144	25416	21634	23012	17564	21148
LL0000001604	atp5f1c	5643	6589	5053	6055	4735	6190
LL0000001605	atp5f1d	2983	3720	2551	3251	2603	3209
LL0000001606	atp5f1e	2099	2634	1976	2669	2136	2933
LL0000001607	atp5fa1	17891	19225	16474	16282	12282	16241
LL0000001608	atp5if1a	1143	1398	960	1392	1203	1539
LL0000001609	atp5if1b	1701	1904	1487	2332	1785	2009
LL0000001610	atp5l	3189	4055	3195	3873	2904	4121
LL0000001611	atp5mc1	3571	3561	2954	3288	2687	4095
LL0000001612	atp5mc3a	2955	2968	2179	2824	2415	3538
LL0000001613	atp5mc3b	7751	9662	8760	9000	6948	8900
LL0000001614	atp5md	878	1356	1191	1361	1091	1571
LL0000001615	atp5mea	544	852	590	1013	640	891
LL0000001616	atp5meb	2579	2791	1983	2828	2269	3008
LL0000001617	atp5mf	1633	2551	1884	2456	2078	2813
LL0000001618	atp5pb	5227	5904	5285	5416	4318	5331
LL0000001619	atp5pd	3684	4178	3390	4184	3015	4132
LL0000001620	atp5pf	2211	2938	2128	2919	2458	3120
LL0000001621	atp5po	4846	6142	4991	5459	4312	5602
LL0000001622	mt-atp6	68445	69529	41380	52346	47879	70249
LL0000001623	atp6ap1a	2577	3253	1968	3859	2550	2954
LL0000001624	atp6ap1b	263	293	357	263	198	219
LL0000001625	atp6ap1la	1020	1228	674	1417	979	1208
LL0000001626	atp6ap1lb	636	714	405	914	710	753
LL0000001627	atp6ap2	1489	1955	1254	2183	1609	2023
LL0000001628	atp6v0a1a	788	857	729	774	556	627
LL0000001629	atp6v0a1b	2466	3016	1878	3118	2146	2553
LL0000001630	atp6v0a2a	435	586	352	571	406	512
LL0000001631	atp6v0a2b	254	213	215	163	137	164
LL0000001632	atp6v0b	1965	2298	1658	2403	1667	2193
LL0000001633	atp6v0ca	3022	3460	2531	3643	2998	3825
LL0000001634	atp6v0cb	5063	5874	3605	6690	4939	6460
LL0000001635	atp6v0d1	1842	1960	1421	2382	1752	2053
LL0000001636	atp6v0e1	0	0	0	0	0	0
LL0000001637	atp6v1aa	1690	2112	1456	2225	1588	2002
LL0000001638	atp6v1ab	886	1081	738	1125	812	1061
LL0000001639	atp6v1b2	1566	1876	1166	2048	1689	1879
LL0000001640	atp6v1ba	2185	2522	1659	2498	1960	2526
LL0000001641	atp6v1c1a	1186	1379	775	1597	1079	1311
LL0000001642	atp6v1c1b	359	425	280	443	370	415
LL0000001643	atp6v1c2	4	4	5	4	8	3
LL0000001644	atp6v1d	1321	1641	1110	1915	1421	1716
LL0000001645	atp6v1e1a	167	196	160	169	152	170
LL0000001646	atp6v1e1b	2045	2438	1604	2606	1969	2534
LL0000001647	atp6v1f	600	741	470	827	643	829
LL0000001648	atp6v1g1	2244	3013	2040	3464	2520	3366
LL0000001649	atp6v1h	1372	1605	1035	1839	1275	1718
LL0000001650	atp7a	331	335	339	391	303	353
LL0000001651	atp7b	48	35	43	41	25	27
LL0000001652	mt-atp8	320	425	348	331	266	279
LL0000001654	atp8a1	725	898	591	1012	909	1046
LL0000001655	atp8a2	1277	1535	1062	1904	1279	1365
LL0000001656	atp8b1	301	279	296	272	277	265
LL0000001657	atp8b2	21	33	19	20	21	10
LL0000001658	atp8b3	54	72	55	56	33	46
LL0000001659	atp8b4	82	95	109	74	78	44
LL0000001660	atp8b5a	33	48	30	38	20	44
LL0000001661	ATP9A	70	110	85	102	80	57
LL0000001662	atp9b	316	411	360	420	313	278
LL0000001663	atpaf1	557	556	505	664	521	622
LL0000001664	atpaf2	188	232	167	242	192	221
LL0000001665	atpv0e2	592	847	457	910	641	1055
LL0000001666	atr	235	198	191	193	173	225
LL0000001667	atraid	0	0	0	0	0	0
LL0000001668	atrip	202	234	180	243	150	205
LL0000001669	atrn	890	1036	787	1209	871	900
LL0000001670	atrnl1a	143	196	149	211	140	95
LL0000001671	atrnl1b	797	1144	749	1333	1003	958
LL0000001672	atrx	3724	3799	3126	3663	2492	3322
LL0000001673	atrxl	1263	1313	1022	1361	1106	1173
LL0000001674	atxn10	157	131	109	123	105	141
LL0000001675	atxn1a	1702	2002	1407	2074	1537	1681
LL0000001676	atxn1b	913	1118	807	1435	941	878
LL0000001677	atxn1l	279	352	384	364	178	217
LL0000001678	atxn2	583	681	500	751	534	587
LL0000001679	atxn2l	1161	1400	1041	1437	1150	1326
LL0000001680	atxn3	150	202	133	295	227	220
LL0000001681	atxn7	236	282	204	312	250	291
LL0000001682	atxn7l1	47	65	66	78	78	34
LL0000001683	atxn7l2a	136	186	167	241	156	236
LL0000001684	atxn7l2b	316	340	194	380	309	313
LL0000001685	atxn7l3	259	240	149	276	256	229
LL0000001686	auh	285	275	273	240	235	275
LL0000001687	aup1	660	754	633	1111	868	798
LL0000001688	aurka	34	28	22	38	29	51
LL0000001689	aurkaip1	559	550	457	561	457	549
LL0000001690	aurkb	120	167	122	165	177	310
LL0000001691	auts2a	1436	2158	1240	2580	1966	2182
LL0000001692	auts2b	484	624	389	772	557	735
LL0000001693	avd	0	0	2	0	0	0
LL0000001694	aven	84	125	112	121	112	78
LL0000001695	avil	50	31	24	21	42	38
LL0000001696	avl9	345	496	309	489	420	467
LL0000001697	avp	24	52	41	39	18	37
LL0000001698	avpr1aa	89	59	61	53	50	38
LL0000001699	avpr1ab	78	82	53	88	83	74
LL0000001700	avpr2aa	34	41	19	52	41	25
LL0000001701	avpr2ab	125	169	104	129	77	92
LL0000001702	avpr2l	1	7	3	3	1	3
LL0000001703	axdnd1	66	35	47	63	46	82
LL0000001704	axin1	917	1079	759	1255	936	1050
LL0000001705	axin2	645	702	481	696	625	822
LL0000001706	AXL	199	211	168	192	167	162
LL0000001707	azi2	80	88	85	94	81	87
LL0000001708	azin1a	408	466	348	577	391	371
LL0000001709	azin1b	6510	6903	5365	7345	5413	5413
LL0000001710	b2m	223	228	157	347	269	351
LL0000001711	b2ml	2886	2697	2401	3324	2353	2427
LL0000001712	b3galnt2	92	129	84	110	85	106
LL0000001713	b3galt1a	105	123	85	106	93	86
LL0000001714	b3galt1b	190	226	144	271	201	267
LL0000001715	b3galt2	865	1259	834	1533	1073	1310
LL0000001716	b3galt4	244	269	195	291	167	178
LL0000001717	b3galt6	131	192	115	180	140	142
LL0000001718	B3GAT1	52	63	35	80	36	38
LL0000001719	b3gat1a	1780	1939	1279	2371	1511	1683
LL0000001720	b3gat1b	66	83	60	109	82	117
LL0000001721	b3gat2	341	398	241	448	356	345
LL0000001722	b3gat3	332	317	232	393	244	292
LL0000001723	b3glcta	157	160	118	213	168	163
LL0000001724	b3glctb	32	49	24	48	33	49
LL0000001725	B3GNT10	2	2	2	0	0	0
LL0000001726	b3gnt2a	29	14	34	23	3	10
LL0000001727	b3gnt2b	491	453	420	396	351	338
LL0000001728	b3gnt2l	190	145	247	211	142	184
LL0000001729	b3gnt3.1	8	4	5	3	4	13
LL0000001730	b3gnt3.2	1	1	0	5	2	1
LL0000001731	b3gnt3.3	8	10	7	12	3	17
LL0000001732	b3gnt3.4	33	29	34	29	18	41
LL0000001733	b3gnt5a	446	379	356	386	385	355
LL0000001734	b3gnt5b	60	44	57	69	59	49
LL0000001735	b3gnt7	340	449	523	782	698	504
LL0000001736	b3gnt7l	218	271	205	206	220	254
LL0000001737	b3gnt9	48	35	40	41	38	47
LL0000001738	b3gntl1	60	33	23	57	34	25
LL0000001739	b4galnt1a	139	122	104	155	133	203
LL0000001740	b4galnt1b	208	251	151	266	224	147
LL0000001741	b4galnt2.1	15	3	3	6	7	2
LL0000001742	b4galnt2.2	1	1	0	6	3	0
LL0000001743	b4galnt3a	22	7	13	3	6	11
LL0000001744	b4galnt3b	168	81	110	104	101	146
LL0000001745	b4galnt4a	616	683	449	754	535	553
LL0000001746	b4galnt4b	177	184	142	243	207	196
LL0000001747	b4galt1	161	151	162	116	81	132
LL0000001748	b4galt1l	753	634	729	623	506	634
LL0000001749	b4galt2	118	128	106	135	77	73
LL0000001750	b4galt3	339	333	220	393	317	382
LL0000001751	b4galt4	481	339	378	453	350	474
LL0000001752	b4galt5	37	44	51	40	24	19
LL0000001753	b4galt6	1405	1545	1020	1782	1262	1697
LL0000001754	b4galt7	154	197	118	193	133	188
LL0000001755	b4gat1	196	226	137	218	141	131
LL0000001756	b9d1	89	119	67	104	135	103
LL0000001757	b9d2	60	60	48	83	52	77
LL0000001758	baalc	4	5	2	1	2	0
LL0000001759	baalca	50	54	22	61	52	73
LL0000001760	baalcb	96	125	56	126	127	112
LL0000001761	babam1	304	294	201	348	341	329
LL0000001762	babam2	139	166	166	167	161	181
LL0000001763	bace1	738	1024	702	1188	691	955
LL0000001764	bace2	207	215	164	182	134	167
LL0000001765	bach1a	163	201	142	189	223	167
LL0000001766	bach1b	319	312	296	344	306	243
LL0000001767	bach2a	161	232	119	224	206	208
LL0000001768	bach2b	701	855	483	877	769	683
LL0000001769	bada	137	153	106	253	231	161
LL0000001770	badb	101	54	71	65	63	76
LL0000001771	bag1	320	332	219	360	273	401
LL0000001772	bag2	657	537	531	623	364	522
LL0000001773	bag3	448	371	359	527	339	306
LL0000001774	bag4	174	198	151	155	130	188
LL0000001775	bag5	367	414	260	402	365	339
LL0000001776	bag6	1063	1242	990	1241	955	1060
LL0000001777	bag6l	364	497	347	590	332	291
LL0000001778	bahcc1a	1043	1444	975	1664	1092	1083
LL0000001779	bahcc1b	1045	1284	933	1455	1286	1347
LL0000001780	bahd1	565	648	488	842	647	582
LL0000001781	baiap2a	604	748	656	833	599	703
LL0000001782	baiap2b	718	743	545	854	476	463
LL0000001783	baiap2l1a	150	125	113	98	120	139
LL0000001784	baiap2l1b	84	95	99	86	69	55
LL0000001785	baiap2l2a	115	103	109	78	55	108
LL0000001786	baiap2l2b	13	8	17	9	8	7
LL0000001787	baiap3	178	228	129	170	140	108
LL0000001788	bambia	182	206	179	173	148	274
LL0000001789	bambib	57	50	58	54	43	124
LL0000001790	banf1	1650	1786	1232	1673	1427	1904
LL0000001791	banp	172	201	136	224	191	171
LL0000001792	bap1	277	324	217	338	234	296
LL0000001793	bard1	26	26	10	19	16	21
LL0000001794	barhl1a	183	251	117	272	166	211
LL0000001795	barhl1b	418	585	300	628	529	551
LL0000001796	barhl2	474	571	342	686	560	605
LL0000001797	barx1	20	22	15	11	7	26
LL0000001798	barx2	25	35	56	58	30	47
LL0000001799	basp1	3291	4515	2712	4557	3203	3892
LL0000001800	batf	5	3	12	15	7	2
LL0000001801	batf3	7	20	6	22	26	12
LL0000001802	baxa	437	426	256	520	504	381
LL0000001803	baxb	18	27	35	25	35	38
LL0000001804	baz1a	755	767	577	721	550	636
LL0000001805	baz1b	2338	2493	1928	2666	2137	2117
LL0000001806	baz2a	2063	2570	1890	2935	2111	2294
LL0000001807	baz2ba	2052	2619	1831	3301	2670	2807
LL0000001808	bbc3	138	157	92	208	273	132
LL0000001809	bbip1	177	228	141	260	221	216
LL0000001810	bbox1	974	1057	906	735	484	751
LL0000001811	bbs1	130	102	85	129	83	111
LL0000001812	bbs10	27	24	26	30	28	29
LL0000001813	bbs12	29	36	34	47	37	46
LL0000001814	bbs2	220	286	204	284	216	259
LL0000001815	bbs4	253	250	235	350	183	197
LL0000001816	bbs5	130	147	110	149	137	159
LL0000001817	bbs7	191	255	137	251	185	260
LL0000001818	bbs9	271	274	221	343	265	275
LL0000001819	bbx	567	620	411	691	644	539
LL0000001820	bcam	1152	1230	1070	988	837	895
LL0000001821	bcan	535	607	308	594	482	428
LL0000001822	bcap29	553	639	493	668	534	492
LL0000001823	bcap31	1066	1001	927	1016	835	740
LL0000001824	bcar1	442	512	385	516	401	363
LL0000001825	bcar3	331	342	265	343	324	328
LL0000001826	bcas2	670	624	499	757	613	651
LL0000001827	bcas3	297	427	273	444	301	258
LL0000001828	bcat1	511	698	452	778	426	589
LL0000001829	bcat2	1013	1183	735	1088	952	1113
LL0000001830	bccip	1575	1625	1418	2305	1564	1304
LL0000001831	bcdin3d	2	4	0	0	3	3
LL0000001832	bckdha	1207	1206	1019	1096	912	1034
LL0000001833	bckdhb	946	1057	859	1046	821	842
LL0000001834	bckdhbl	177	172	199	214	185	170
LL0000001835	bckdk	946	1075	843	1241	847	890
LL0000001836	bcl10	140	151	173	92	110	117
LL0000001837	bcl11aa	1854	2188	1302	2574	2060	2293
LL0000001838	bcl11ab	1053	1087	889	1274	953	1131
LL0000001839	bcl11ba	1476	1915	1065	2085	1493	1410
LL0000001840	bcl2a	774	836	634	980	697	664
LL0000001841	bcl2b	1090	1185	777	1493	1056	1177
LL0000001842	bcl2l1	2008	2151	1545	2442	1941	1837
LL0000001843	bcl2l10	551	621	383	538	487	645
LL0000001844	bcl2l11	118	72	73	110	73	65
LL0000001845	bcl2l13	1583	1524	1144	1527	1058	1425
LL0000001846	bcl2l16	86	104	106	111	89	74
LL0000001847	bcl3	42	40	64	60	86	53
LL0000001848	bcl6aa	846	921	500	799	843	949
LL0000001849	bcl6ab	287	252	265	211	352	408
LL0000001850	bcl6b	53	53	33	37	35	48
LL0000001851	bcl7a	615	702	475	743	574	818
LL0000001852	bcl7ba	171	244	162	157	174	164
LL0000001853	bcl7bb	142	159	142	155	155	208
LL0000001854	bcl9	1288	1610	1174	1639	1308	1464
LL0000001855	bcl9l	696	809	698	1019	863	769
LL0000001856	bco1	417	293	409	295	159	371
LL0000001857	bco1l	506	405	252	292	192	314
LL0000001858	bco2a	476	473	316	583	398	479
LL0000001859	bco2b	1	8	5	11	9	11
LL0000001860	bco2l	70	64	57	52	59	84
LL0000001861	bcor	1198	1529	1028	1734	1374	1274
LL0000001862	bcorl1	438	524	313	556	411	440
LL0000001863	bcr	1154	1368	944	1559	1182	1129
LL0000001864	bcs1l	233	264	194	255	238	318
LL0000001865	bdh1	737	754	670	814	568	640
LL0000001866	bdh2	0	0	0	2	0	1
LL0000001867	bdkrb1	7	5	7	2	0	6
LL0000001868	bdkrb2	3	8	2	0	0	3
LL0000001869	bdnf	691	785	459	833	649	731
LL0000001870	bean1	282	367	216	389	276	260
LL0000001871	becn1	233	252	189	348	273	286
LL0000001872	bend3	135	180	157	174	119	125
LL0000001873	BEND4	32	64	44	54	23	23
LL0000001874	bend5	528	615	391	740	592	654
LL0000001875	best1	21	27	28	33	14	19
LL0000001876	best2	7	11	10	40	31	40
LL0000001877	best4	18	12	15	7	9	12
LL0000001878	bet1	296	280	245	367	295	366
LL0000001879	bet1l	103	92	90	131	113	112
LL0000001880	bfb	102	30	138	19	10	28
LL0000001881	BFSP1	3029	4555	1201	3183	3362	2389
LL0000001882	bfsp2	3675	4269	1555	4915	3941	4422
LL0000001883	bglap	0	0	0	0	0	0
LL0000001884	bglapl	40	19	18	20	42	35
LL0000001885	bgna	16	29	23	12	17	16
LL0000001886	bgnb	722	602	508	825	632	742
LL0000001887	bhlha15	13	11	7	12	17	2
LL0000001888	bhlha9	6	16	19	4	12	14
LL0000001889	bhlhe22	583	698	368	766	648	755
LL0000001890	bhlhe23	265	282	189	363	315	407
LL0000001891	bhlhe40	6336	7856	4623	10328	8259	7988
LL0000001892	bhlhe41	1667	1740	1123	1892	1575	1608
LL0000001893	bhmt	9926	11016	9533	9215	6004	7321
LL0000001894	bicc1a	145	132	107	118	123	116
LL0000001895	bicc1b	198	224	202	282	202	145
LL0000001896	bicc2	79	145	69	178	170	142
LL0000001897	bicd1a	415	538	311	550	460	422
LL0000001900	bicdl1	131	164	150	157	91	82
LL0000001901	bicdl2	134	92	93	142	136	196
LL0000001902	bicdl2l	103	102	119	216	179	159
LL0000001903	bicra	557	649	577	758	629	687
LL0000001904	bicral	642	646	442	781	590	667
LL0000001905	bida	104	122	104	125	124	98
LL0000001906	bik	55	83	53	131	123	110
LL0000001907	bin1a	1311	1580	1031	1769	1126	1260
LL0000001908	bin1b	293	259	257	294	228	160
LL0000001909	bin2a	418	296	394	228	145	296
LL0000001910	bin2b	118	154	85	106	134	77
LL0000001911	bin3	288	271	273	298	248	242
LL0000001912	birc2	1793	1981	1350	2303	1959	1826
LL0000001913	birc5a	30	40	21	43	30	83
LL0000001914	birc5b	0	0	0	1	0	0
LL0000001915	birc6	2592	3155	2689	3523	2711	3074
LL0000001916	birc6-as2	225	309	196	397	328	391
LL0000001917	birc7	889	939	306	958	874	901
LL0000001918	bivm	161	166	164	238	183	170
LL0000001919	blcap	813	1061	883	1378	1099	1031
LL0000001920	blf	19	16	21	7	14	8
LL0000001921	blk	10	5	18	14	21	43
LL0000001922	blm	188	196	143	176	164	190
LL0000001923	blmh	725	792	761	1094	876	826
LL0000001924	blnk	29	30	35	27	20	31
LL0000001925	bloc1s1	60	124	75	209	157	170
LL0000001926	bloc1s2	195	217	181	259	181	274
LL0000001927	bloc1s3	3	3	3	0	17	0
LL0000001928	bloc1s4	167	180	94	267	260	212
LL0000001929	bloc1s5	87	99	68	145	124	130
LL0000001930	bloc1s6	538	747	537	938	649	793
LL0000001931	blvra	319	349	298	412	340	292
LL0000001932	blvrb	207	174	204	207	169	223
LL0000001933	blzf1	313	363	334	388	317	288
LL0000001934	bmb	44	54	11	26	47	77
LL0000001935	bmf1	0	4	2	7	6	1
LL0000001936	bmf2	187	201	103	297	186	215
LL0000001937	bmi1a	184	185	158	218	244	232
LL0000001938	bmi1b	230	265	146	304	299	308
LL0000001939	bmp10	0	0	0	1	0	0
LL0000001940	bmp10l	11	3	12	2	4	1
LL0000001941	bmp15	3	5	1	1	3	0
LL0000001942	bmp16	148	168	91	172	107	112
LL0000001943	bmp1a	1584	1536	1312	1539	1117	1346
LL0000001944	bmp1b	99	155	83	122	89	152
LL0000001945	bmp2a	26	48	28	44	29	66
LL0000001946	bmp2b	75	66	81	79	66	74
LL0000001947	bmp2k	415	483	392	407	420	358
LL0000001948	bmp3	315	307	225	254	222	266
LL0000001949	bmp4	84	98	98	84	91	105
LL0000001950	bmp5	90	87	82	71	59	135
LL0000001951	bmp6	27	31	40	37	41	15
LL0000001952	bmp7a	1	0	1	5	2	2
LL0000001953	bmp7b	97	117	87	131	106	106
LL0000001954	bmp8a	41	62	29	82	86	66
LL0000001955	bmper	117	114	92	77	79	94
LL0000001956	bmpr1aa	463	465	377	550	366	389
LL0000001957	bmpr1ab	403	384	265	374	328	372
LL0000001958	bmpr1ba	153	127	121	159	97	160
LL0000001959	bmpr1bb	118	130	116	103	113	105
LL0000001960	bmpr2a	1248	1564	1036	1907	1493	1566
LL0000001961	bmpr2b	328	327	370	332	196	136
LL0000001962	bms1	912	904	888	952	657	677
LL0000001963	bmt2	510	506	373	482	355	472
LL0000001964	BNC1	140	195	105	148	112	164
LL0000001965	bnc2	577	591	420	536	430	561
LL0000001966	bnip1a	86	102	48	170	81	152
LL0000001967	bnip1b	92	127	113	131	115	125
LL0000001968	bnip2	371	379	408	355	302	270
LL0000001969	bnip3	438	698	530	1142	910	513
LL0000001970	bnip3la	782	865	826	927	500	422
LL0000001971	bnip3lb	556	694	422	879	719	590
LL0000001972	bnip4	44	54	37	165	97	33
LL0000001973	bnipl	470	477	405	326	421	418
LL0000001974	boc	941	1059	836	982	782	1080
LL0000001975	bod1	147	196	137	178	163	214
LL0000001976	bod1l1	873	1095	706	1137	907	1175
LL0000001977	boka	191	184	172	194	183	247
LL0000001978	bokb	89	130	55	135	67	105
LL0000001979	bola1	158	175	195	190	182	163
LL0000001980	BOLA2	148	166	84	161	144	200
LL0000001981	bola3	144	166	144	176	158	166
LL0000001982	bop1	713	690	602	791	541	712
LL0000001983	bora	14	26	15	25	17	27
LL0000001984	borcs5	46	51	41	73	62	56
LL0000001985	borcs7	41	37	42	77	47	86
LL0000001986	borcs8	115	174	113	175	173	177
LL0000001987	bpgm	360	549	307	573	427	402
LL0000001988	bphl	160	215	161	196	183	161
LL0000001989	bpifcl	20	2	10	7	15	16
LL0000001990	bpnt1	68	49	61	30	34	56
LL0000001991	bptf	2023	2658	2036	2911	2185	2469
LL0000001992	braf	857	1186	752	1359	1068	1151
LL0000001993	brap	288	337	187	343	229	236
LL0000001994	brat1	104	132	94	114	120	106
LL0000001995	brca2	207	254	159	194	190	209
LL0000001996	brcc3	188	273	230	308	187	175
LL0000001997	brd1a	726	841	559	979	756	897
LL0000001998	brd1b	817	876	584	1044	762	1006
LL0000001999	brd2a	1795	2009	1358	2295	1723	1863
LL0000002000	brd2b	139	196	132	221	163	118
LL0000002001	brd3a	1266	1325	991	1566	1258	1549
LL0000002002	brd3b	1202	1501	956	1711	1317	1550
LL0000002003	brd4	1792	2163	1520	2252	1962	2188
LL0000002004	brd7	516	520	424	531	470	499
LL0000002005	brd8	531	613	406	548	524	701
[truncated: 34,352 more rows]

## Sheet: MHet vs MZKO 5 dpf
Identifier	Gene	baseMean	log2FoldChange	lfcSE	stat	pvalue	padj
LL0000000001	a1cf	314.616	0.20636	0.736293	0.280269	0.779271	0.899834
LL0000000002	a2ml	831.599	0.0564491	0.473142	0.119307	0.905032	0.960877
LL0000000003	aaas	312.894	0.0608565	0.160928	0.37816	0.705312	0.859387
LL0000000004	aacs	1072.07	0.513246	0.155254	3.30585	0.000946899	0.0134273
LL0000000005	aadac	104.893	0.166142	0.193965	0.856558	0.391689	0.643665
LL0000000006	aadacl4	7.54791	1.67295	0.670997	2.49323	0.0126587	NA
LL0000000007	aadat	95.2545	-0.12988	0.23488	-0.552962	0.580289	0.782401
LL0000000008	aagab	236.104	-0.205792	0.177346	-1.1604	0.245887	0.500791
LL0000000009	aak1a	448.036	0.413499	0.12854	3.21688	0.00129591	0.01707
LL0000000010	aak1b	198.943	-0.180138	0.247085	-0.729054	0.465969	0.703517
LL0000000011	aamdc	74.6575	-0.605261	0.276251	-2.19098	0.0284531	0.136396
LL0000000012	aamp	1806.23	-0.19894	0.125948	-1.57954	0.114212	0.323565
LL0000000013	aanat1	91.4492	-0.370637	0.260212	-1.42436	0.154341	0.38733
LL0000000014	aanat2	84.9851	0.135154	0.261459	0.516923	0.60521	0.799767
LL0000000015	aar2	197.72	-0.0521848	0.167463	-0.31162	0.755329	0.887937
LL0000000016	aars	3008.29	0.110924	0.102614	1.08098	0.279704	0.536978
LL0000000017	aars2	116.85	0.290257	0.184307	1.57486	0.115289	0.325053
LL0000000018	aarsd1	153.534	-0.0947605	0.163249	-0.580467	0.5616	0.769743
LL0000000019	aasdh	32.8244	0.296856	0.367819	0.807072	0.419625	NA
LL0000000020	aasdhppt	100.214	-0.693227	0.194498	-3.56418	0.000364991	0.00682226
LL0000000021	aass	912.702	0.326441	0.164098	1.98931	0.0466675	0.187282
LL0000000022	aatf	279.247	-0.302664	0.15753	-1.92131	0.0546923	0.206824
LL0000000023	aatka	1330.69	0.100699	0.105213	0.957098	0.338518	0.596736
LL0000000024	aatkb	1321.55	0.152746	0.0924986	1.65133	0.0986704	0.296993
LL0000000025	abat	6672.56	0.181299	0.101179	1.79187	0.0731539	0.247672
LL0000000026	abca12	982.571	0.189859	0.139429	1.36169	0.173296	0.412772
LL0000000027	abca1a	3293.48	-0.0369302	0.271333	-0.136106	0.891737	0.954878
LL0000000028	abca1b	806.762	-0.418312	0.212061	-1.9726	0.0485413	0.191924
LL0000000029	abca2	853.316	-0.0101107	0.0994599	-0.101656	0.919029	0.966051
LL0000000030	abca3b	1106.65	-0.35104	0.128548	-2.73081	0.00631782	0.0516876
LL0000000031	abca4a	481.925	0.0412346	0.144651	0.285062	0.775597	0.898444
LL0000000032	abca4b	689.089	-0.139517	0.126857	-1.0998	0.27142	0.528261
LL0000000033	abca5	591.968	0.441259	0.108458	4.06847	4.73236e-05	0.00155362
LL0000000034	abcb10	172.539	-0.0316229	0.195871	-0.161448	0.871741	0.945694
LL0000000035	abcb11a	89.7129	0.0549801	0.328632	0.1673	0.867134	0.943267
LL0000000036	abcb11b	267.404	-0.561929	0.453077	-1.24025	0.214883	0.466645
LL0000000037	abcb4	882.037	-0.472498	0.320719	-1.47324	0.140685	0.367214
LL0000000038	abcb5	1904.45	-0.279025	0.152469	-1.83004	0.0672437	0.235481
LL0000000039	abcb6a	483.219	0.319789	0.161436	1.9809	0.0476022	0.189583
LL0000000040	abcb6b	71.5483	-0.0106125	0.253542	-0.0418569	0.966613	0.986892
LL0000000041	abcb7	442.556	-0.243447	0.100042	-2.43345	0.0149555	0.0903755
LL0000000042	abcb8	266.03	-0.0202615	0.153965	-0.131598	0.895302	0.956448
LL0000000043	abcb9	244.7	-0.265155	0.160909	-1.64786	0.0993818	0.298409
LL0000000044	abcc1	1118.27	-0.261667	0.0928364	-2.81858	0.00482371	0.043036
LL0000000045	abcc10	189.094	-0.136872	0.181658	-0.753461	0.451173	0.691801
LL0000000046	abcc12	211.551	0.11335	0.23556	0.481194	0.630378	0.815789
LL0000000047	abcc13	146.657	-0.173383	0.192582	-0.900304	0.367959	0.623762
LL0000000048	abcc2	994.908	-0.415146	0.384496	-1.07971	0.280269	0.537666
LL0000000049	abcc3	399.01	0.361565	0.124184	2.91152	0.0035968	0.0349189
LL0000000050	abcc4	714.459	0.050599	0.163703	0.309091	0.757252	0.889221
LL0000000051	abcc5	8487.49	-0.29334	0.113611	-2.58197	0.00982369	0.0696922
LL0000000052	abcc6a	129.169	0.453054	0.211517	2.14192	0.0321998	0.14799
LL0000000053	abcc6b.1	5.27658	-0.338128	1.05519	-0.320443	0.748633	NA
LL0000000054	abcc6b.2	78.5026	0.656258	0.278268	2.35836	0.0183557	0.102829
LL0000000055	abcc8	468.06	-0.285644	0.112671	-2.53521	0.0112378	0.0758279
LL0000000056	abcc8b	340.212	-0.309159	0.147851	-2.09101	0.0365271	0.160053
LL0000000057	abcc9	467.94	-0.0653647	0.117705	-0.555326	0.578672	0.781361
LL0000000058	abcd1	105.779	0.155749	0.326237	0.47741	0.63307	0.817639
LL0000000059	abcd2	47.0498	1.53024	0.294338	5.19894	2.00429e-07	2.03287e-05
LL0000000060	ABCD2 (1 of many)	22.5905	3.13008	0.551842	5.67207	1.41085e-08	NA
LL0000000061	abcd3a	883.466	-0.0509842	0.156179	-0.326447	0.744086	0.882711
LL0000000062	abcd3b	128.895	0.264924	0.200137	1.32371	0.185598	0.431297
LL0000000063	abcd4	144.357	-0.173938	0.187851	-0.925938	0.354478	0.610823
LL0000000064	abce1	2016.07	-0.101798	0.0933926	-1.09	0.275713	0.533156
LL0000000065	abcf1	1897.13	-0.298537	0.104781	-2.84914	0.0043837	0.040343
LL0000000066	abcf2a	1246.21	-0.0010785	0.132885	-0.00811609	0.993524	0.998134
LL0000000067	abcf2b	272.792	-0.088938	0.132705	-0.670193	0.502735	0.729039
LL0000000068	abcf3	292.787	-0.156882	0.182544	-0.859419	0.390109	0.642062
LL0000000069	abcg1	785.16	0.17722	0.141569	1.25183	0.210633	0.461367
LL0000000070	abcg2a	983.922	-0.139523	0.341083	-0.409059	0.682496	0.846411
LL0000000071	abcg2b	83.1015	0.989561	0.351571	2.81468	0.00488253	0.0433401
LL0000000072	abcg2c	164.874	-0.153118	0.207686	-0.737259	0.460965	0.699249
LL0000000073	abcg2d	61.1226	0.646838	0.256469	2.52209	0.0116661	0.0775373
LL0000000074	abcg4a	525.915	0.590995	0.15861	3.72609	0.000194469	0.00427323
LL0000000075	abcg4b	65.8011	-0.416209	0.267257	-1.55734	0.11939	0.331809
LL0000000076	abcg5	81.5314	0.275149	0.628997	0.437441	0.661791	0.834911
LL0000000077	abcg8	82.2455	0.239473	0.330558	0.724452	0.468788	0.705397
LL0000000078	abch1	266.842	0.319145	0.129483	2.46477	0.0137102	0.0859495
LL0000000079	abhd10a	473.194	0.63119	0.122137	5.16791	2.36729e-07	2.30642e-05
LL0000000080	abhd10b	164.791	-0.149427	0.204108	-0.732097	0.46411	0.701644
LL0000000081	abhd11	390.905	0.21414	0.128215	1.67017	0.0948855	0.290475
LL0000000082	abhd12	493.506	0.485375	0.102262	4.74638	2.07089e-06	0.000126291
LL0000000083	abhd13	74.1914	0.549901	0.285863	1.92366	0.0543977	0.206187
LL0000000084	abhd14a	293.528	0.610471	0.126876	4.81157	1.4975e-06	9.95112e-05
LL0000000085	abhd14b	231.758	0.600138	0.197015	3.04616	0.00231786	0.0257978
LL0000000086	abhd15a	139.259	0.116929	0.169426	0.690149	0.490101	0.719434
LL0000000087	abhd16a	573.712	-0.206711	0.117806	-1.75468	0.0793147	0.260477
LL0000000088	abhd17aa	751.292	0.398012	0.11561	3.4427	0.000575946	0.00950262
LL0000000089	abhd17ab	482.021	0.484833	0.0993846	4.87835	1.06975e-06	7.77933e-05
LL0000000090	abhd17b	320.776	0.145271	0.119278	1.21792	0.223254	0.475924
LL0000000091	abhd17c	517.928	-0.0184121	0.119426	-0.154171	0.877475	0.948177
LL0000000092	abhd18	225.187	-0.0485103	0.162938	-0.297722	0.765916	0.893352
LL0000000093	abhd2a	81.897	1.62693	0.284764	5.71325	1.10842e-08	1.72261e-06
LL0000000094	abhd2b	138.202	0.124542	0.156757	0.794492	0.426909	0.672966
LL0000000095	abhd3	453.122	0.434773	0.138323	3.14317	0.00167131	0.0204623
LL0000000096	abhd4	531.052	-0.193014	0.123724	-1.56004	0.11875	0.330753
LL0000000097	abhd6a	67.0382	0.029589	0.288134	0.102692	0.918207	0.965485
LL0000000098	abhd6b	33.3431	-0.0755474	0.389519	-0.193951	0.846214	NA
LL0000000099	abhd8a	152.16	-0.107844	0.244833	-0.440482	0.659588	0.833789
LL0000000100	abhd8b	60.6021	-0.195956	0.303234	-0.646221	0.518136	0.739082
LL0000000101	abi1a	694.601	0.0850871	0.10375	0.820118	0.412149	0.660062
LL0000000102	abi1b	118.165	-0.0361856	0.25523	-0.141777	0.887256	0.952977
LL0000000103	abi2a	318.651	-0.0769619	0.11682	-0.658808	0.510019	0.733824
LL0000000104	abi2b	1441.65	-0.140081	0.0835461	-1.67669	0.0936037	0.287923
LL0000000105	abi3a	141.401	-0.331575	0.184753	-1.7947	0.0727022	0.246572
LL0000000106	abi3b	82.9398	0.091297	0.269576	0.338668	0.734859	0.87773
LL0000000107	abi3bpa	72.2771	0.446746	0.227365	1.96488	0.049428	0.194046
LL0000000108	abi3bpb	679.709	0.225963	0.145396	1.55412	0.120157	0.333123
LL0000000109	abl1	706.351	-0.0195221	0.1055	-0.185044	0.853195	0.937726
LL0000000110	abl2	593.101	0.189765	0.0988437	1.91985	0.0548771	0.207164
LL0000000111	ablim1a	576.525	-0.0450329	0.110873	-0.406166	0.684621	0.847804
LL0000000112	ablim1b	1738.45	0.0338136	0.0964093	0.350729	0.725791	0.871732
LL0000000113	ablim2	1098.49	0.355854	0.134029	2.65504	0.0079298	0.0601398
LL0000000114	ablim3	776.983	-0.0304428	0.106527	-0.285775	0.77505	0.898082
LL0000000115	abo	55.3028	0.226002	0.279804	0.807715	0.419255	0.666787
LL0000000116	abr	44.3099	-0.0599682	0.340863	-0.175931	0.860349	0.94102
LL0000000117	abraa	968.548	-0.0137305	0.13601	-0.100952	0.919588	0.966367
LL0000000118	abrab	275.458	-0.84053	0.162142	-5.1839	2.17291e-07	2.16965e-05
LL0000000119	abracl	551.494	0.398276	0.159084	2.50356	0.012295	0.0803179
LL0000000120	abraxas1	68.7221	-0.191192	0.210857	-0.90674	0.364545	0.620424
LL0000000121	abraxas2	222.706	0.103846	0.137976	0.752639	0.451667	0.692118
LL0000000122	abt1	132.345	-0.0951649	0.215774	-0.44104	0.659184	0.833484
LL0000000123	abtb1	480.877	0.327987	0.163549	2.00544	0.0449165	0.183076
LL0000000124	abtb2a	62.0352	0.416413	0.229074	1.81781	0.069093	0.238747
LL0000000125	abtb2b	141.701	0.0174474	0.195066	0.0894433	0.92873	0.970241
LL0000000126	acaa1	407.405	-0.0366207	0.221806	-0.165102	0.868863	0.944068
LL0000000127	acaa2	1428.82	0.133341	0.139249	0.957577	0.338276	0.596586
LL0000000128	acaca	1323.38	-0.00914334	0.101166	-0.0903791	0.927986	0.969964
LL0000000129	acacb	1697.16	-0.321764	0.107437	-2.9949	0.00274531	0.0291166
LL0000000130	acad11	187.349	0.110813	0.243439	0.455197	0.648968	0.827672
LL0000000131	acad8	515.318	0.0245451	0.103446	0.237273	0.812445	0.917739
LL0000000132	acad9	219.894	0.364133	0.139103	2.61771	0.00885208	0.0645679
LL0000000133	acadl	811.002	-0.26475	0.116679	-2.26905	0.023265	0.120005
LL0000000134	acadm	2817.79	-0.284494	0.0816245	-3.4854	0.000491402	0.00847031
LL0000000135	acads	441.187	-0.330867	0.115944	-2.85368	0.00432166	0.0399054
LL0000000136	acadsb	2.19763	1.61256	1.59248	1.01261	0.311245	NA
LL0000000137	acadvl	2390.48	-0.393495	0.157683	-2.49548	0.0125787	0.0815352
LL0000000138	acana	264.159	0.249371	0.184124	1.35436	0.175621	0.415905
LL0000000139	acanb	210.435	1.16151	0.235935	4.92298	8.5234e-07	6.39122e-05
LL0000000140	acap1	158.274	0.065809	0.203777	0.322946	0.746736	0.884025
LL0000000141	acap2	50.1949	-0.316438	0.382911	-0.826401	0.408576	0.657839
LL0000000142	acap3a	251.114	0.0818858	0.124439	0.65804	0.510512	0.734101
LL0000000143	acap3b	564.258	0.244672	0.14634	1.67195	0.0945347	0.289908
LL0000000144	acat1	1912.58	-0.0751934	0.0893359	-0.841694	0.399959	0.651091
LL0000000145	acat2	422.716	0.051175	0.166917	0.306589	0.759156	0.890029
LL0000000146	acbd3	737.924	-0.126322	0.140405	-0.899694	0.368283	0.623892
LL0000000147	acbd4	63.2293	0.106195	0.279564	0.379861	0.704049	0.859098
LL0000000148	acbd5a	506.395	-0.0424191	0.09133	-0.464459	0.642319	0.82328
LL0000000149	acbd5b	38.4481	-0.0731867	0.325578	-0.22479	0.822142	NA
LL0000000150	acbd6	300.587	-0.118275	0.129607	-0.912568	0.36147	0.617434
LL0000000151	acbd7	523.812	0.0262693	0.177105	0.148326	0.882085	0.950283
LL0000000152	accs	242.576	-0.155114	0.120386	-1.28848	0.197579	0.446476
LL0000000153	acd	117.231	-0.236656	0.198375	-1.19297	0.23288	0.486753
LL0000000154	ace	332.128	-0.355632	0.267966	-1.32715	0.184457	0.429776
LL0000000155	ace2	1322.78	-0.279315	0.425082	-0.657084	0.511127	0.734357
LL0000000156	acer1	20.8937	0.56078	0.370216	1.51474	0.129839	NA
LL0000000157	acer2	163.964	0.0285783	0.200808	0.142316	0.88683	0.952805
LL0000000158	acer3	32.0643	-0.207204	0.453211	-0.45719	0.647535	NA
LL0000000159	ache	1886.9	0.272539	0.0993816	2.74235	0.0061001	0.0504745
LL0000000160	acin1a	6288.34	-0.983492	0.0910314	-10.8039	3.29966e-27	1.0598e-23
LL0000000161	acin1b	2851.33	-0.153301	0.0752409	-2.03747	0.0416031	0.174252
LL0000000162	ACKR2	8.94715	-0.047176	0.57401	-0.0821866	0.934498	NA
LL0000000163	ackr3a	40.9889	0.213235	0.298468	0.714432	0.47496	NA
LL0000000164	ackr3b	368.221	0.134767	0.111625	1.20731	0.227311	0.480237
LL0000000165	ackr4a	11.3536	-0.412507	0.519704	-0.793735	0.42735	NA
LL0000000166	ackr4b	114.646	0.768913	0.194185	3.95969	7.50465e-05	0.00217477
LL0000000167	aclya	1611.49	-0.0386685	0.0915301	-0.422467	0.672684	0.840572
LL0000000168	aclyb	137.839	0.0773095	0.244964	0.315595	0.75231	0.886285
LL0000000169	acmsd	113.188	-0.0711718	0.371669	-0.191493	0.84814	0.93574
LL0000000170	aco1	1036.98	0.832997	0.137398	6.06264	1.33906e-09	2.63316e-07
LL0000000171	aco2	6297.08	0.111613	0.0725142	1.53919	0.123759	0.338797
LL0000000172	acod1	26.6249	0.124913	0.414215	0.301564	0.762984	NA
LL0000000173	acot11a	56.0115	0.289793	0.29516	0.981814	0.326191	0.585619
LL0000000174	acot11b	102.602	-0.183632	0.183319	-1.00171	0.316486	0.575832
LL0000000175	ACOT12	63.5514	0.759965	0.246713	3.08036	0.00206751	0.0237019
LL0000000176	acot13	35.3994	-0.266027	0.354541	-0.750343	0.453048	NA
LL0000000177	acot14	143.585	0.0179455	0.166224	0.10796	0.914027	0.963948
LL0000000178	acot15	631.503	-0.176369	0.110853	-1.59102	0.111605	0.319433
LL0000000179	acot16	81.0861	-0.617982	0.353004	-1.75064	0.080008	0.262097
LL0000000180	acot17	3.34187	0.769376	1.01443	0.758432	0.448192	NA
LL0000000181	acot18	225.907	0.0590472	0.153546	0.384556	0.700566	0.857672
LL0000000182	acot19	78.9551	-0.0160893	0.321037	-0.0501167	0.960029	0.98486
LL0000000183	acot20	153.19	0.121316	0.186029	0.652134	0.514315	0.73675
LL0000000184	acot21	2.66605	-0.635833	1.37794	-0.461437	0.644485	NA
LL0000000185	acot22	0.27989	2.43552	5.09293	0.478216	0.632496	NA
LL0000000186	acot7	148.962	0.460531	0.196222	2.34699	0.0189257	0.104781
LL0000000187	acot8	54.0827	-0.0400756	0.262424	-0.152713	0.878625	0.948724
LL0000000188	acot9.1	345.755	0.14963	0.169017	0.885297	0.375997	0.630196
LL0000000189	acot9.2	60.7698	0.107532	0.250276	0.429656	0.667446	0.837719
LL0000000190	acox1	1041.99	0.0406451	0.137576	0.295436	0.76766	0.894088
LL0000000191	acox3	268.014	0.180733	0.200811	0.900017	0.368111	0.623892
LL0000000192	acoxl	352.894	0.546656	0.171013	3.19657	0.00139073	0.0179575
LL0000000193	acp1	513.35	0.164268	0.11172	1.47035	0.141466	0.36863
LL0000000194	acp2	307.676	-0.368352	0.192442	-1.91409	0.0556087	0.208692
LL0000000195	acp5a	23.8388	-0.0527476	0.458051	-0.115157	0.908321	NA
LL0000000196	acp5b	50.8434	-0.219494	0.279953	-0.784039	0.433017	0.677149
LL0000000197	acp6	135.661	0.203013	0.204858	0.990998	0.321687	0.580506
LL0000000198	acp7	69.7171	-0.650819	0.378441	-1.71974	0.0854805	0.272145
LL0000000199	acsbg1	199.155	-0.0159065	0.399328	-0.0398331	0.968226	0.987755
LL0000000200	acsbg2	1542.78	0.0460913	0.0929162	0.496052	0.619857	0.808698
LL0000000201	acsf2	467.867	0.169227	0.192084	0.881004	0.378316	0.632035
LL0000000202	ACSF3	70.915	-0.0776178	0.264931	-0.292974	0.769542	0.895283
LL0000000203	acsl1a	656.626	0.0867064	0.108033	0.802594	0.42221	0.669663
LL0000000204	acsl1b	880.407	0.310445	0.149957	2.07023	0.0384311	0.165387
LL0000000205	acsl2	273.802	0.00414151	0.176789	0.0234263	0.98131	0.993396
LL0000000206	acsl3a	250.035	0.282215	0.146802	1.92243	0.054552	0.206537
LL0000000207	acsl3b	1281.49	0.12497	0.0861345	1.45087	0.146815	0.376608
LL0000000208	acsl4a	966.211	0.0644147	0.112862	0.570738	0.568177	0.774727
LL0000000209	acsl4b	344.965	0.188064	0.224161	0.83897	0.401486	0.652585
LL0000000210	acsl5	656.265	0.000423476	0.295629	0.00143246	0.998857	0.999942
LL0000000211	acsm3	123.571	0.164919	0.234509	0.703253	0.481898	0.713151
LL0000000212	acss1	199.295	-0.200932	0.156688	-1.28237	0.199712	0.448596
LL0000000213	acss2	693.992	0.0303739	0.0870594	0.348888	0.727174	0.872836
LL0000000214	acss2l	272.648	-0.0384221	0.205357	-0.187099	0.851583	0.937233
LL0000000215	acss3	135.472	0.00266898	0.172928	0.0154341	0.987686	0.996121
LL0000000216	acta1a	4869.53	-0.209638	0.11076	-1.89271	0.0583961	0.215378
LL0000000217	acta1b	18656	-0.185947	0.164238	-1.13217	0.257561	0.513018
LL0000000218	acta2	1434.33	-0.14847	0.298186	-0.49791	0.618548	0.808247
LL0000000219	actb1	30205.8	0.161752	0.115638	1.39878	0.16188	0.397349
LL0000000220	actb2	64495	0.179833	0.0828784	2.16985	0.0300184	0.141439
LL0000000222	actc1b	331298	-0.0230665	0.120721	-0.191073	0.848468	0.935898
LL0000000223	actc1c	2818.47	-0.326258	0.127743	-2.55402	0.0106488	0.0733164
LL0000000224	actl6a	747.685	0.0194998	0.10295	0.18941	0.849771	0.936517
LL0000000225	actl6b	46.8565	-0.40508	0.324506	-1.2483	0.211922	0.46296
LL0000000226	actn1	958.276	0.326152	0.127418	2.5597	0.0104762	0.0724568
LL0000000227	actn2a	166.063	0.392271	0.173519	2.26068	0.0237789	0.12197
LL0000000228	actn2b	665.75	0.141099	0.108215	1.30388	0.192274	0.439904
LL0000000229	actn3a	26797.7	-0.11871	0.101236	-1.17261	0.240951	0.496087
LL0000000230	actn3b	9667.68	0.31464	0.123243	2.55302	0.0106794	0.0734486
LL0000000231	actn4	4499.94	0.19174	0.0908462	2.1106	0.0348066	0.155773
LL0000000232	actr1	1691.52	0.111644	0.0883794	1.26323	0.206506	0.457056
LL0000000233	actr10	1018.54	0.146179	0.0756991	1.93106	0.0534758	0.203864
LL0000000234	actr2a	1198	0.552672	0.0874555	6.31947	2.62469e-10	6.4875e-08
LL0000000235	actr2b	152.75	0.257012	0.19499	1.31808	0.187477	0.433561
LL0000000236	actr3	1233.62	0.0350123	0.150924	0.231985	0.816549	0.919384
LL0000000237	actr3b	267.02	-0.13452	0.254974	-0.527586	0.597787	0.794883
LL0000000238	actr5	114.079	-0.393085	0.204217	-1.92483	0.05425	0.205838
LL0000000239	actr6	253.565	-0.0201315	0.125249	-0.160732	0.872305	0.94604
LL0000000240	actr8	270.34	-0.396801	0.139649	-2.84141	0.00449142	0.0410404
LL0000000241	acvr1ba	1269.71	0.106191	0.0902086	1.17718	0.239125	0.49399
LL0000000242	acvr1bb	240.226	-0.119383	0.289031	-0.413047	0.679572	0.844517
LL0000000243	ACVR1C	80.1653	-0.0345043	0.3053	-0.113018	0.910017	0.962281
LL0000000244	acvr1l	1000.15	0.204985	0.0811829	2.52497	0.0115707	0.077194
LL0000000245	acvr2aa	1692.03	0.0744553	0.0771882	0.964594	0.334748	0.593408
LL0000000246	acvr2ab	1120.85	-0.0552584	0.0797547	-0.692854	0.488401	0.718307
LL0000000247	acvr2ba	181.64	2.06938	0.196498	10.5313	6.19456e-26	1.70536e-22
LL0000000248	acvr2bb	834.226	0.420235	0.124852	3.36586	0.000763056	0.0115061
LL0000000249	acvrl1	221.897	0.0492875	0.188059	0.262085	0.793256	0.907162
LL0000000250	acy1	1578.14	-0.234848	0.178243	-1.31757	0.187646	0.4336
LL0000000251	acy3.1	26.2353	0.23509	0.353752	0.66456	0.506332	NA
LL0000000252	acy3.2	258.778	-0.0786409	0.152467	-0.515791	0.606	0.800043
LL0000000253	acyp1	115.512	0.0192129	0.239181	0.0803277	0.935977	0.973038
LL0000000254	acyp2	14.2888	1.03743	0.580123	1.78829	0.0737291	NA
LL0000000255	ada	1978.86	0.127107	0.203585	0.624343	0.532402	0.749808
LL0000000256	ada2a	278.743	-0.220078	0.142608	-1.54323	0.122774	0.337082
LL0000000257	ada2b	12.8003	-0.508103	0.504917	-1.00631	0.314267	NA
LL0000000258	adad1	5.52695	1.02381	0.946058	1.08218	0.279172	NA
LL0000000259	adad2	1.70921	-0.109278	1.38254	-0.0790414	0.937	NA
LL0000000260	adal	46.2274	-0.298015	0.348419	-0.855333	0.392367	0.644392
LL0000000261	adam10a	1450.64	0.15268	0.0768736	1.98611	0.0470208	0.187996
LL0000000262	adam10b	685.791	-0.407787	0.115118	-3.54233	0.00039661	0.00721045
LL0000000263	adam11	1045.55	0.165848	0.105835	1.56705	0.117103	0.327833
LL0000000264	adam12	78.1239	0.0482398	0.217308	0.221988	0.824323	0.923578
LL0000000265	ADAM12 (1 of many)	18.6918	-0.0296489	0.42139	-0.0703597	0.943907	NA
LL0000000266	adam15	305.677	-0.07092	0.12112	-0.585535	0.558188	0.767344
LL0000000267	adam17a	807.262	0.316135	0.0955679	3.30796	0.000939784	0.0133613
LL0000000268	adam17b	753.495	0.434761	0.0830189	5.2369	1.63301e-07	1.71031e-05
LL0000000269	adam19a	215.023	-0.123977	0.16657	-0.744293	0.456699	0.69656
LL0000000270	adam19b	219.338	-0.0225986	0.133588	-0.169166	0.865666	0.942713
LL0000000271	adam22	1518.47	0.249943	0.0855001	2.92331	0.0034633	0.034071
LL0000000272	adam23a	2273.87	-0.357599	0.0863692	-4.14035	3.46779e-05	0.00122395
LL0000000273	adam28	80.3101	-0.246037	0.238488	-1.03165	0.302234	0.560789
LL0000000274	adam8a	58.8709	-0.033492	0.247608	-0.135262	0.892405	0.95514
LL0000000275	adam8b	91.1418	0.315014	0.306668	1.02722	0.304319	0.562868
LL0000000276	adam9	404.761	0.205444	0.132178	1.5543	0.120113	0.333051
LL0000000277	adamts1	339.431	0.107763	0.157238	0.685353	0.493121	0.721505
LL0000000278	adamts10	159.879	0.249412	0.220792	1.12963	0.258634	0.514359
LL0000000279	adamts12	72.1564	0.526196	0.253217	2.07804	0.0377053	0.163029
LL0000000280	adamts13	84.8266	-0.232289	0.544698	-0.426454	0.669777	0.839279
LL0000000281	adamts14	178.935	0.115424	0.17374	0.664347	0.506468	0.731631
LL0000000282	adamts15a	117.371	0.808918	0.194447	4.16009	3.18116e-05	0.0011416
LL0000000283	adamts15b	188.695	0.174095	0.139482	1.24815	0.211975	0.46296
LL0000000284	adamts16	35.8487	0.832099	0.330476	2.51788	0.0118063	NA
LL0000000285	adamts17	20.0166	0.440969	0.45282	0.973829	0.330142	NA
LL0000000286	adamts18	275.545	-0.003225	0.165208	-0.0195209	0.984426	0.995091
LL0000000287	adamts2	115.509	0.319389	0.191423	1.6685	0.0952171	0.29088
LL0000000288	adamts3	167.938	0.598272	0.205531	2.91087	0.00360425	0.0349736
LL0000000289	adamts5	198.283	0.283563	0.162335	1.74677	0.0806771	0.263424
LL0000000290	adamts6	24.1094	-0.0753487	0.415952	-0.181148	0.856252	NA
LL0000000291	ADAMTS7	19.0104	0.839814	0.444838	1.88791	0.0590379	NA
LL0000000292	adamts8a	164.473	0.221962	0.247775	0.895822	0.370348	0.62557
LL0000000293	adamts9	146.734	0.52632	0.206112	2.55356	0.0106628	0.0733866
LL0000000294	adamtsl2	28.4475	0.172806	0.369022	0.468282	0.639583	NA
LL0000000295	adamtsl3	64.0651	-0.343963	0.328124	-1.04827	0.294514	0.552743
LL0000000296	adamtsl5	67.5454	0.378862	0.307178	1.23336	0.21744	0.469519
LL0000000297	adamtsl7	83.9705	0.132927	0.189126	0.702849	0.48215	0.713414
LL0000000298	adap2	60.3185	0.0524131	0.26495	0.197822	0.843184	0.932725
LL0000000299	adar	885.621	0.0516074	0.0799167	0.645765	0.518432	0.739199
LL0000000300	adarb1a	694.939	-0.227867	0.111606	-2.04171	0.04118	0.173261
LL0000000301	adarb1b	217.849	-0.155691	0.268562	-0.57972	0.562103	0.769995
LL0000000302	adarb2	112.63	0.0433955	0.220951	0.196403	0.844295	0.933578
LL0000000303	adat1	76.873	-0.0696426	0.279583	-0.249095	0.803288	0.912799
LL0000000304	adat2	91.885	-0.0738664	0.226944	-0.325483	0.744815	0.883189
LL0000000305	adat3	35.3824	0.335708	0.326578	1.02796	0.30397	NA
LL0000000306	adck1	111.871	-0.0730311	0.210491	-0.346956	0.728624	0.873434
LL0000000307	adck2	144.275	0.340032	0.184981	1.8382	0.0660325	0.232805
LL0000000308	adck5	181.813	-0.109848	0.15692	-0.700027	0.48391	0.714812
LL0000000309	adcy1a	87.0697	-0.195302	0.316243	-0.617569	0.536859	0.752259
LL0000000310	adcy1b	1039.31	0.0486722	0.164151	0.296509	0.766842	0.893635
LL0000000311	adcy2a	188.468	-0.250292	0.167079	-1.49805	0.134121	0.357091
LL0000000312	adcy2b	327.733	-0.0704117	0.114322	-0.615909	0.537955	0.752918
LL0000000313	adcy3a	843.224	-0.134547	0.104285	-1.29019	0.196984	0.44555
LL0000000314	adcy3b	18.8367	-0.112591	0.419641	-0.268303	0.788466	NA
LL0000000315	adcy5	322.899	0.0420049	0.13444	0.312442	0.754704	0.887527
LL0000000316	adcy6a	365.429	-0.211397	0.188113	-1.12378	0.261106	0.516875
LL0000000317	adcy6b	414.713	0.10443	0.10691	0.976809	0.328663	0.588686
LL0000000318	adcy7	303.193	0.00364101	0.123454	0.0294928	0.976472	0.991432
LL0000000319	adcy8	333.293	-0.261461	0.149664	-1.74699	0.0806396	0.263346
LL0000000320	adcy9	433.308	0.263237	0.151133	1.74176	0.0815512	0.264976
LL0000000321	adcyap1a	119.091	-0.212451	0.204614	-1.0383	0.299129	0.557119
LL0000000322	adcyap1b	2066.84	-0.186945	0.0888445	-2.10418	0.0353629	0.157276
LL0000000324	add1	813.653	0.0310861	0.140641	0.221032	0.825068	0.923929
LL0000000325	add2	1216.38	0.0399085	0.0985491	0.404961	0.685506	0.848016
LL0000000326	add3a	1551.67	0.311423	0.0812273	3.83397	0.000126092	0.00315983
LL0000000327	add3b	419.351	0.132338	0.113222	1.16883	0.242471	0.497409
LL0000000328	adgb	58.1132	0.110323	0.278753	0.395773	0.692272	0.85261
LL0000000329	adgra1a	373.984	0.0980989	0.128304	0.764584	0.444519	0.686072
LL0000000330	adgra2	340.572	0.0591585	0.154212	0.383619	0.701261	0.85778
LL0000000331	adgra3	365.751	-0.0837775	0.130034	-0.644276	0.519397	0.740058
LL0000000332	adgrb1a	1266.21	-0.2086	0.121383	-1.71852	0.0857016	0.272624
LL0000000333	adgrb1b	1576.01	-0.609972	0.121359	-5.02616	5.00393e-07	4.28581e-05
LL0000000334	adgrb2	195.448	-0.180211	0.162579	-1.10845	0.267666	0.523994
LL0000000335	adgrb3	1457.15	-0.268005	0.10914	-2.45561	0.0140645	0.0870416
LL0000000336	adgrd1	81.8248	0.251791	0.287703	0.875176	0.381478	0.634294
LL0000000337	adgrd2	374.418	0.157923	0.170363	0.926979	0.353938	0.610118
LL0000000338	adgre10	2.51316	0.34027	1.39552	0.243829	0.807363	NA
LL0000000339	adgre13	2.37286	1.34645	1.64319	0.819409	0.412553	NA
LL0000000340	adgre14	2.76632	-1.30882	1.27517	-1.02639	0.304707	NA
LL0000000341	adgre15	0.960905	-0.887667	2.64561	-0.335524	0.73723	NA
LL0000000342	adgre16	0.476496	-1.75478	3.15709	-0.555824	0.578331	NA
LL0000000343	adgre17	2.25324	-0.552343	1.17386	-0.470534	0.637974	NA
LL0000000344	adgre19	1.33959	-2.38783	1.99026	-1.19976	0.230234	NA
LL0000000345	adgre5a	3.30715	-0.270656	1.42939	-0.189351	0.849818	NA
LL0000000346	adgre5b.2	71.9706	0.0910572	0.264642	0.344077	0.730788	0.87503
LL0000000347	adgre5b.3	259.599	0.154873	0.147782	1.04798	0.294646	0.55286
LL0000000348	adgre7	0.283683	-0.924247	5.14702	-0.17957	0.857491	NA
LL0000000349	adgre8	0	NA	NA	NA	NA	NA
LL0000000350	adgre9	2.01882	-2.85038	1.69574	-1.6809	0.0927816	NA
LL0000000351	adgrf11	0	NA	NA	NA	NA	NA
LL0000000352	adgrf3a	6.80498	-1.43927	1.00886	-1.42664	0.153684	NA
LL0000000353	adgrf3b	58.4457	-0.215835	0.336308	-0.641777	0.521018	0.741046
LL0000000354	adgrf6	489.362	0.060429	0.183249	0.329765	0.741578	0.881475
LL0000000355	adgrf7	60.5904	-0.137997	0.254522	-0.542181	0.587694	0.788406
LL0000000356	adgrf8	127.964	0.116884	0.30054	0.388914	0.69734	0.855679
LL0000000357	adgrg1	218.008	-0.14047	0.160648	-0.874393	0.381904	0.63451
LL0000000358	adgrg11	19.4638	-0.306026	0.531686	-0.575576	0.564902	NA
LL0000000359	adgrg2a	269.006	-0.00923004	0.15972	-0.0577887	0.953917	0.982309
LL0000000360	adgrg3	14.1992	0.748251	0.659963	1.13378	0.256888	NA
LL0000000361	adgrg4a	162.149	-0.0955727	0.294619	-0.324394	0.74564	0.883499
LL0000000362	adgrg4b	23.4487	-0.398247	0.543434	-0.732835	0.463659	NA
LL0000000363	adgrg6	327.582	-0.31387	0.137545	-2.28194	0.0224929	0.117374
LL0000000364	adgrg7.1	2.36959	1.07785	1.33974	0.804524	0.421094	NA
LL0000000365	adgrg7.2	0.131281	1.82936	5.6228	0.325346	0.744919	NA
LL0000000366	adgrl1.1	152.949	-0.397976	0.339307	-1.17291	0.240833	0.495896
LL0000000367	adgrl1a	172.788	0.132669	0.183387	0.723434	0.469413	0.706062
LL0000000368	adgrl2a	940.163	-0.178696	0.0941818	-1.89735	0.0577821	0.214097
LL0000000369	adgrl2b.1	0	NA	NA	NA	NA	NA
LL0000000370	ADGRL3	698.708	0.0787356	0.11114	0.708438	0.478673	0.710912
LL0000000371	adgrl3.1	1560.4	-0.140353	0.0878322	-1.59796	0.110051	0.316328
LL0000000372	adgrl4	30.1821	-0.213716	0.348963	-0.612431	0.540252	NA
LL0000000373	adgrv1	553.015	-0.267227	0.144044	-1.85518	0.0635701	0.227608
LL0000000374	adh5	1774.68	-0.0361069	0.119096	-0.303174	0.761757	0.891421
LL0000000375	adh8a	42.6854	-1.76003	0.413856	-4.25276	2.11154e-05	0.000827061
LL0000000376	adh8b	987.742	0.285679	0.183298	1.55855	0.119102	0.331367
LL0000000377	adhfe1	97.9683	0.0313956	0.213771	0.146865	0.883238	0.950908
LL0000000378	adi1	322.523	0.127277	0.154884	0.821754	0.411217	0.659578
LL0000000379	adipoqa	2.68663	-0.894986	1.10498	-0.809953	0.417967	NA
LL0000000380	adipoqb	9.13622	0.0460438	0.668997	0.0688251	0.945129	NA
LL0000000381	adipor1a	911.523	-0.117475	0.1149	-1.02241	0.306585	0.565161
LL0000000382	adipor1b	358.576	0.262435	0.150399	1.74492	0.0809985	0.263895
LL0000000383	adipor2	1487.16	-0.884524	0.135138	-6.54532	5.93692e-11	1.90684e-08
LL0000000384	adka	776.153	0.072205	0.139468	0.517716	0.604656	0.799364
LL0000000385	adkb	613.597	-0.177611	0.106945	-1.66076	0.0967607	0.293511
LL0000000386	adm2a	57.1394	0.231229	0.324772	0.711973	0.476482	0.70971
LL0000000387	adm2b	20.3676	0.438216	0.440254	0.99537	0.319556	NA
LL0000000388	adma	162.256	-0.0264426	0.177828	-0.148698	0.881792	0.950233
LL0000000389	admb	113.719	0.0263383	0.21071	0.124998	0.900525	0.958989
LL0000000390	admp	1.89721	-0.755716	1.39778	-0.540654	0.588746	NA
LL0000000391	adnp2a	259.733	0.171995	0.124265	1.3841	0.166329	0.403083
LL0000000392	adnp2b	689.066	0.0864209	0.114152	0.757068	0.449009	0.689691
LL0000000393	adnpa	0	NA	NA	NA	NA	NA
LL0000000394	adnpb	591.549	0.0515027	0.0841724	0.611872	0.540623	0.755007
LL0000000395	adoa	198.763	-0.156859	0.181056	-0.866353	0.386297	0.63862
LL0000000396	adob	222.029	-0.0224753	0.174559	-0.128755	0.897552	0.957206
LL0000000397	adora1a	18.0828	0.423525	0.476594	0.888649	0.374192	NA
LL0000000398	adora1b	299.609	0.21497	0.115694	1.85808	0.0631576	0.226608
LL0000000399	adora2aa	37.9356	0.268165	0.338623	0.79193	0.428402	NA
LL0000000400	adora2ab	50.539	0.339317	0.283015	1.19894	0.230552	0.484195
LL0000000401	adora2b	293.076	0.408727	0.137422	2.97426	0.002937	0.0304184
LL0000000402	adpgk	357.569	0.546768	0.127427	4.29082	1.78012e-05	0.000735862
LL0000000403	adpgk2	127.122	2.9565	0.234531	12.606	1.95741e-36	1.25738e-32
LL0000000404	adprh	96.6516	0.176757	0.211569	0.835459	0.403459	0.654081
LL0000000405	adprhl1	52.2492	0.186824	0.281325	0.664087	0.506634	0.731631
LL0000000406	adprhl2	328.451	-0.0930738	0.13579	-0.685426	0.493075	0.721505
LL0000000407	adprm	102.782	-0.178739	0.295366	-0.605145	0.545083	0.757994
LL0000000408	adra1aa	42.0521	0.122113	0.370266	0.329797	0.741553	NA
LL0000000409	adra1ab	40.2225	-0.000770598	0.364312	-0.00211521	0.998312	NA
LL0000000410	adra1ba	56.803	0.357082	0.25096	1.42286	0.154776	0.387845
LL0000000411	adra1bb	24.7027	0.222148	0.396093	0.560848	0.574901	NA
LL0000000412	adra1d	118.18	0.358427	0.195571	1.83272	0.0668443	0.234868
LL0000000413	adra2a	71.621	0.011429	0.238299	0.0479609	0.961747	0.985161
LL0000000414	adra2b	205.644	0.169002	0.139033	1.21555	0.224157	0.476844
LL0000000415	adra2c	172.452	-0.19353	0.182572	-1.06002	0.289135	0.547394
LL0000000416	adra2da	96.9428	0.492344	0.192356	2.55955	0.0104808	0.0724568
LL0000000417	adra2db	27.7606	0.152505	0.353038	0.43198	0.665756	NA
LL0000000418	adrb1	138.92	0.0166245	0.219894	0.0756025	0.939735	0.975157
LL0000000419	adrb2a	131.564	0.644622	0.162949	3.95597	7.62262e-05	0.00220078
LL0000000420	adrb2b	88.8978	0.0660121	0.216587	0.304784	0.760531	0.890575
LL0000000421	adrb3a	66.2341	-0.132398	0.225608	-0.586849	0.557305	0.766966
LL0000000422	adrb3b	0.713166	-2.19432	2.21265	-0.991718	0.321335	NA
LL0000000423	adrm1	1023.89	-0.311465	0.160222	-1.94396	0.0519004	0.200034
LL0000000424	adsl	1045.88	-0.262826	0.0991305	-2.65132	0.00801787	0.0605219
LL0000000425	adss	1728.31	0.526214	0.0971775	5.41498	6.12965e-08	7.62094e-06
LL0000000426	adssl	881.886	-0.094125	0.0899551	-1.04636	0.295397	0.553615
LL0000000427	adssl1	2819.11	0.140711	0.107766	1.3057	0.191654	0.438902
LL0000000428	adtrp1	285.501	0.472074	0.2201	2.14481	0.0319678	0.147272
LL0000000429	aebp1	177.254	0.264716	0.214289	1.23532	0.216711	0.468624
LL0000000430	aebp2	473.704	-0.100549	0.102986	-0.976328	0.328902	0.588828
LL0000000431	aep1	237.267	0.961547	0.395677	2.43013	0.0150933	0.0907528
LL0000000432	aes	241.98	0.41041	0.185592	2.21135	0.0270114	0.131848
LL0000000433	afap1	355.523	0.0701414	0.122948	0.570495	0.568342	0.774727
LL0000000434	afap1l1a	122.199	-0.01626	0.167413	-0.0971252	0.922627	0.968016
LL0000000435	afap1l1b	66.9658	-0.340728	0.234027	-1.45593	0.145411	0.374777
LL0000000436	afap1l2	274.744	-0.0827548	0.150096	-0.551346	0.581397	0.783284
LL0000000437	afdna	1088.09	0.127452	0.0747262	1.70559	0.0880849	0.277231
LL0000000438	aff1	0	NA	NA	NA	NA	NA
LL0000000439	aff2	542.346	0.402585	0.121199	3.32168	0.000894766	0.0129647
LL0000000440	aff3	166.043	0.189087	0.201585	0.937999	0.348245	0.605014
LL0000000441	aff4	1410.36	0.219071	0.0961895	2.27749	0.0227568	0.11823
LL0000000442	afg1la	164.113	-0.221268	0.196335	-1.127	0.259744	0.515343
LL0000000443	afg1lb	57.7211	-0.147645	0.295629	-0.499426	0.617479	0.80744
LL0000000444	afg3l2	688.332	-0.306176	0.101595	-3.0137	0.00258086	0.0278476
LL0000000445	afmid	97.9842	-0.0993871	0.205174	-0.484403	0.6281	0.814324
LL0000000446	afp4	2109.35	-0.269918	0.345542	-0.781144	0.434718	0.67839
LL0000000447	aftpha	680.195	0.0320173	0.0936249	0.341974	0.73237	0.876017
LL0000000448	aftphb	209.46	-0.0105878	0.130752	-0.0809762	0.935461	0.972817
LL0000000449	aga	118.038	-0.40724	0.176105	-2.31249	0.0207508	0.11108
LL0000000450	agap1	1456.48	-0.0552924	0.0877731	-0.629947	0.528729	0.746786
LL0000000451	agap2	534.654	-0.456085	0.094618	-4.82028	1.4336e-06	9.71883e-05
LL0000000452	agap3	760.027	-0.0273343	0.143934	-0.189908	0.849381	0.936236
LL0000000453	AGBL1	72.1768	0.233287	0.2967	0.786271	0.431709	0.676379
LL0000000454	agbl2	35.9946	-0.246252	0.316588	-0.777833	0.436668	NA
LL0000000455	agbl4	53.074	0.0160419	0.308875	0.0519365	0.958579	0.984427
LL0000000456	agbl5	383.033	-0.253195	0.152687	-1.65826	0.0972658	0.294472
LL0000000457	agfg1a	286.335	-0.229847	0.163701	-1.40406	0.1603	0.395124
LL0000000458	agfg1b	369.246	-0.115165	0.147124	-0.782773	0.433761	0.677775
LL0000000459	aggf1	260.597	-0.220612	0.143251	-1.54004	0.123551	0.33854
LL0000000460	agk	365.761	0.126205	0.132558	0.952078	0.341057	0.598706
LL0000000461	agla	1291.84	0.0106789	0.102317	0.104371	0.916875	0.965155
LL0000000462	aglb	1492.46	0.314688	0.188546	1.66903	0.0951123	0.290753
LL0000000463	agmat	78.2985	-0.0188097	0.342035	-0.0549936	0.956144	0.983393
LL0000000464	agmo	441.677	-0.120989	0.209573	-0.577312	0.563729	0.771474
LL0000000465	ago1	357.899	0.522534	0.145902	3.58141	0.000341739	0.0065725
LL0000000466	ago2	937.78	0.358334	0.0991232	3.61504	0.000300307	0.00597235
LL0000000467	ago3a	101.026	-0.00429674	0.293907	-0.0146194	0.988336	0.996321
LL0000000468	ago3b	233.108	0.765142	0.139984	5.46594	4.60469e-08	6.1239e-06
LL0000000469	ago4	2877.77	-0.135921	0.0858736	-1.5828	0.113467	0.322421
LL0000000470	agpat2	674.028	0.305292	0.120667	2.53004	0.0114051	0.076467
LL0000000471	agpat3	3996.46	0.168962	0.0716755	2.35732	0.0184074	0.102993
LL0000000472	agpat4	118.046	0.199199	0.196614	1.01315	0.31099	0.57039
LL0000000473	agpat5	449.114	0.309779	0.1231	2.51649	0.011853	0.0783333
LL0000000474	agpat9l	210.577	-0.127613	0.185167	-0.689175	0.490713	0.719894
LL0000000475	agps	560.323	0.322333	0.109319	2.94857	0.00319249	0.0323462
LL0000000476	agr1	688.181	0.271836	0.16839	1.61433	0.106457	0.310556
LL0000000477	agr2	302.782	0.492907	0.210086	2.34621	0.0189654	0.104861
LL0000000478	agrn	2046.98	0.285734	0.101252	2.822	0.00477248	0.0427372
LL0000000479	agrp	21.0094	-0.521724	0.456921	-1.14183	0.253527	NA
LL0000000480	agt	401.999	-0.393923	0.372895	-1.05639	0.29079	0.548648
LL0000000481	agtpbp1	218.263	0.083593	0.211753	0.394767	0.693015	0.852926
LL0000000482	agtr1a	6.35642	-0.0357087	0.767014	-0.0465555	0.962868	NA
LL0000000483	agtr1b	39.9404	-0.0832855	0.293674	-0.283599	0.776718	NA
LL0000000484	agtr2	116.832	0.172681	0.206386	0.836686	0.402769	0.653719
LL0000000485	agtrap	112.312	0.261067	0.188495	1.38501	0.16605	0.40279
LL0000000486	agxt2	335.754	0.0445722	0.345952	0.128839	0.897485	0.957206
LL0000000487	agxta	474.282	-0.599623	0.236486	-2.53555	0.011227	0.0758081
LL0000000488	agxtb	2130.42	-1.04106	0.29986	-3.47182	0.000516935	0.00881357
LL0000000489	ahctf1	1124.65	-0.131298	0.0853146	-1.53899	0.123807	0.338797
LL0000000490	ahcy	8675.68	-0.259297	0.145153	-1.78637	0.0740396	0.249356
LL0000000491	ahcyl1	1664.9	0.125665	0.0687091	1.82895	0.0674078	0.235741
LL0000000492	ahcyl2	1473.63	-0.200499	0.0948472	-2.11391	0.0345226	0.154893
LL0000000493	ahdc1	579.41	-0.377761	0.113514	-3.32789	0.000875074	0.0127272
LL0000000494	ahi1	313.939	-0.237959	0.188974	-1.25921	0.207954	0.458713
LL0000000495	ahnak	7000.72	0.594408	0.162818	3.65076	0.000261462	0.00537508
LL0000000496	ahr1a	16.3578	-0.575429	0.557422	-1.0323	0.30193	NA
LL0000000497	ahr1b	687.081	0.15922	0.129708	1.22753	0.219625	0.471944
LL0000000498	ahr2	986.086	0.284881	0.0917289	3.10569	0.00189837	0.0223615
LL0000000499	ahrra	131.013	-0.266185	0.169572	-1.56975	0.116474	0.326864
LL0000000500	ahrrb	12.3656	0.579529	0.465379	1.24528	0.213027	NA
LL0000000501	ahsa1a	130.771	-0.249701	0.546817	-0.456644	0.647927	0.826903
LL0000000502	ahsa1b	476.94	-0.219081	0.0940964	-2.32826	0.0198982	0.107979
LL0000000503	ahsg1	238.288	-1.74178	0.524782	-3.31905	0.000903235	0.0130482
LL0000000504	ahsg2	110.136	-1.66135	0.50447	-3.29326	0.000990336	0.0139102
LL0000000505	aicda	0.178745	0.935706	5.61832	0.166545	0.867728	NA
LL0000000506	aida	197.495	0.365511	0.1772	2.06271	0.0391405	0.167543
LL0000000507	aif1l	1010.34	0.109022	0.113873	0.957395	0.338368	0.596586
LL0000000508	aifm1	1133.19	-0.0926452	0.119832	-0.773123	0.43945	0.682186
LL0000000509	aifm2	291.916	0.0820812	0.125282	0.655171	0.512357	0.735302
LL0000000510	aifm3	84.4602	0.371188	0.292871	1.26741	0.205007	0.455306
LL0000000511	aifm4	163.676	0.226492	0.209184	1.08274	0.278925	0.535975
LL0000000512	aifm5	196.52	0.0636755	0.269288	0.236459	0.813076	0.917975
LL0000000513	aig1	154.436	-0.306206	0.2086	-1.46791	0.142128	0.369431
LL0000000514	aimp1	1060.98	-0.288353	0.135179	-2.13312	0.0329151	0.150132
LL0000000515	aimp2	1371.43	-0.27371	0.127313	-2.14991	0.0315624	0.146211
LL0000000516	aip	911.58	-0.155793	0.108764	-1.43239	0.152033	0.383988
LL0000000517	aipl1	101.302	0.141094	0.206024	0.684843	0.493443	0.721641
LL0000000518	aipl2	400.826	0.188894	0.135528	1.39376	0.163389	0.399426
LL0000000519	aire	6.49358	0.0698071	0.898353	0.0777056	0.938062	NA
LL0000000520	ajap1	1248.57	0.278048	0.107705	2.58158	0.00983505	0.0697319
LL0000000521	ajuba	388.825	-0.00586445	0.125972	-0.0465538	0.962869	0.985657
LL0000000522	ak1	17812.6	-0.264962	0.0957303	-2.7678	0.00564364	0.0477011
LL0000000523	ak2	1659.06	-0.270079	0.096094	-2.81057	0.00494537	0.0437274
LL0000000524	ak3	340.116	0.603719	0.139221	4.33639	1.44842e-05	0.000627245
LL0000000525	ak4	469.309	0.295235	0.117576	2.51101	0.0120386	0.0791662
LL0000000526	ak5	308.313	-0.219288	0.122153	-1.7952	0.0726225	0.246436
LL0000000527	ak5l	125.997	0.126447	0.199565	0.633615	0.526332	0.744981
LL0000000528	AK6	283.171	-0.127109	0.164433	-0.773018	0.439512	0.682186
LL0000000529	ak7a	113.313	0.0682808	0.170546	0.400367	0.688887	0.850451
LL0000000530	ak7b	45.8926	-0.172898	0.265805	-0.650471	0.515388	0.737223
LL0000000531	ak8	23.7726	0.267684	0.438366	0.61064	0.541438	NA
LL0000000532	ak9	59.7719	-0.125467	0.277258	-0.452529	0.650888	0.829306
LL0000000533	akap10	567.648	0.174846	0.0887011	1.97118	0.0487036	0.19225
LL0000000534	akap11	1176.25	0.13049	0.0956975	1.36357	0.172702	0.412001
LL0000000535	akap12a	498.868	-0.231248	0.148509	-1.55713	0.119439	0.331853
LL0000000536	akap12b	1694.04	0.0675917	0.0908943	0.743629	0.457101	0.696622
LL0000000537	akap13	0	NA	NA	NA	NA	NA
LL0000000538	akap17a	297.847	-0.119277	0.165011	-0.722846	0.469774	0.706086
LL0000000539	akap1a	7.14905	-0.933242	0.677315	-1.37786	0.168248	NA
LL0000000540	akap1b	1164.27	-0.204992	0.0878806	-2.33262	0.0196683	0.107191
LL0000000541	akap6	607.855	-0.116082	0.103866	-1.11762	0.263731	0.519963
LL0000000542	akap7	1247.38	-0.136644	0.15038	-0.908657	0.363531	0.619523
LL0000000543	akap8l	3356.61	-0.420374	0.0697849	-6.02385	1.70314e-09	3.15588e-07
LL0000000544	akap9	2566.9	-0.259538	0.102282	-2.53747	0.0111657	0.0755265
LL0000000545	akip1	12.3881	-0.646074	0.575858	-1.12193	0.261891	NA
LL0000000546	akirin1	573.662	-0.172815	0.124433	-1.38882	0.164887	0.401508
LL0000000547	akirin2	798.214	-0.0467673	0.0930894	-0.502392	0.615392	0.805701
LL0000000548	akna	185.332	-0.18712	0.231002	-0.810034	0.417921	0.665762
LL0000000549	aknad1	4.6223	-0.5046	0.982682	-0.513492	0.607607	NA
LL0000000550	akr1a1a	77.5503	-0.275475	0.318287	-0.865493	0.386768	0.63897
LL0000000551	akr1a1b	237.296	-0.179874	0.144119	-1.2481	0.211995	0.46296
LL0000000552	akr1b1	797.228	-0.206308	0.216408	-0.953331	0.340423	0.598184
LL0000000553	akr7a3	294.012	-0.71018	0.157682	-4.50387	6.67258e-06	0.000333993
LL0000000554	akt1	48.9689	0.541779	0.314931	1.72031	0.0853762	0.272069
LL0000000555	akt1s1	1772.26	-0.233843	0.11521	-2.02971	0.0423863	0.176458
LL0000000556	akt2	1473.17	-0.211655	0.0789284	-2.68161	0.00732693	0.0571186
LL0000000557	akt2l	1779.25	-0.0588364	0.119699	-0.491536	0.623048	0.810883
LL0000000558	akt3a	172.828	0.168754	0.245778	0.686609	0.492329	0.721277
LL0000000559	akt3b	962.18	-0.0017972	0.105712	-0.017001	0.986436	0.995969
LL0000000560	aktip	703.092	-0.0449454	0.0983329	-0.457074	0.647618	0.826732
LL0000000561	AL590134.1	2.15071	-2.42771	1.38433	-1.7537	0.0794813	NA
LL0000000562	AL590145.1	6.43932	0.0951749	0.721952	0.13183	0.895119	NA
LL0000000563	AL590146.1	1.6865	0.365834	1.58874	0.230267	0.817884	NA
LL0000000564	AL590149.1	280.463	0.342363	0.201628	1.69799	0.0895088	0.2801
LL0000000565	AL590150.1	13.3794	0.29284	0.555251	0.5274	0.597916	NA
LL0000000566	AL590151.1	64.0963	0.43487	0.239112	1.81869	0.0689588	0.238665
LL0000000567	AL590151.2	4.58606	1.75872	1.26088	1.39484	0.163065	NA
LL0000000568	AL590152.1	1.06546	1.51863	2.0051	0.757384	0.44882	NA
LL0000000569	AL627088.1	4.22099	-0.701083	0.952155	-0.736311	0.461541	NA
LL0000000570	AL627126.1	0.0532703	0	5.64919	0	1	NA
LL0000000571	AL627164.1	0	NA	NA	NA	NA	NA
LL0000000572	AL627258.1	0.445543	-1.51284	3.95001	-0.382997	0.701722	NA
LL0000000573	AL627305.1	37.2452	-0.662228	0.344497	-1.92231	0.0545673	NA
LL0000000574	AL627305.2	0	NA	NA	NA	NA	NA
LL0000000575	AL627305.3	53.5149	0.356292	0.321347	1.10875	0.26754	0.523908
LL0000000576	AL645691.1	6.04391	-0.0521583	0.772633	-0.0675072	0.946178	NA
LL0000000577	AL645691.2	53.1248	-0.276405	0.287384	-0.961799	0.336151	0.59469
LL0000000578	AL645792.1	0.156155	0	5.64919	0	1	NA
LL0000000579	AL645792.2	3.04005	3.19657	1.43326	2.23028	0.0257288	NA
LL0000000580	AL732488.1	250.376	0.264879	0.154786	1.71126	0.0870339	0.274911
LL0000000581	AL732515.1	0.198387	-0.924245	5.64919	-0.163607	0.870041	NA
LL0000000582	AL732567.1	15.554	-1.23599	0.881011	-1.40292	0.160639	NA
LL0000000583	AL732629.1	0	NA	NA	NA	NA	NA
LL0000000584	AL772146.1	0.0436739	-0.924245	5.64919	-0.163607	0.870041	NA
LL0000000585	AL772146.2	6.59523	0.840266	0.710545	1.18257	0.236981	NA
LL0000000586	AL772219.1	0.137012	-1.85987	5.61597	-0.331175	0.740512	NA
LL0000000587	AL772298.1	0.371861	-0.924253	3.73973	-0.247144	0.804796	NA
LL0000000588	AL772298.3	0	NA	NA	NA	NA	NA
LL0000000589	AL772300.1	10.2692	-0.0436727	0.637997	-0.0684529	0.945425	NA
LL0000000590	AL772300.2	7.19131	0.703331	0.77025	0.91312	0.361179	NA
LL0000000591	AL772314.1	16.9441	0.508902	0.487516	1.04387	0.296547	NA
LL0000000592	AL772362.1	1.70828	1.03991	1.65771	0.627316	0.530452	NA
LL0000000593	AL772373.1	58.1897	0.0769824	0.274157	0.280797	0.778866	0.89977
LL0000000594	AL772382.1	0.670328	0.0579302	2.7877	0.0207806	0.983421	NA
LL0000000595	AL773558.1	14.2492	-0.0575879	0.535911	-0.107458	0.914426	NA
LL0000000596	AL805905.1	0.488611	0.037537	3.58583	0.0104681	0.991648	NA
LL0000000597	AL807389.1	0	NA	NA	NA	NA	NA
LL0000000598	AL807749.1	0.150853	0.0375366	5.64919	0.00664461	0.994698	NA
LL0000000599	AL807749.2	0.405067	-2.70212	4.42636	-0.61046	0.541557	NA
LL0000000600	AL807792.1	18.0113	0.0441328	0.444675	0.0992474	0.920942	NA
LL0000000601	AL808121.1	0.591775	0.99933	2.79932	0.35699	0.721099	NA
LL0000000602	AL808129.1	474.243	-0.153985	0.179159	-0.859491	0.39007	0.642062
LL0000000603	AL808129.2	0	NA	NA	NA	NA	NA
LL0000000604	AL831726.1	5.01679	1.11376	0.881122	1.26402	0.206223	NA
LL0000000605	AL831726.2	0.797776	2.51006	2.11494	1.18682	0.235298	NA
LL0000000606	AL831726.3	0.364993	2.50407	4.14052	0.604772	0.54533	NA
LL0000000607	AL831745.1	197.926	-0.766269	0.548181	-1.39784	0.162161	0.397888
LL0000000608	AL831745.2	6.31132	-0.984731	0.931226	-1.05746	0.290303	NA
LL0000000609	AL831745.3	0.934226	0.0923025	2.14895	0.0429524	0.965739	NA
LL0000000610	AL831768.1	0.418871	-0.924247	5.13709	-0.179916	0.857218	NA
LL0000000611	AL833789.1	0.500387	-0.509033	3.37704	-0.150733	0.880186	NA
LL0000000612	AL840638.1	220.933	0.302546	0.174504	1.73375	0.0829622	0.267845
LL0000000613	AL840638.2	1.98289	0.902187	1.28783	0.700548	0.483585	NA
LL0000000614	AL844141.1	17.6095	0.456189	0.546736	0.834387	0.404063	NA
LL0000000615	AL844172.1	6.88053	0.449246	0.78578	0.57172	0.567512	NA
LL0000000616	AL844185.1	0	NA	NA	NA	NA	NA
LL0000000617	AL844186.1	31.4945	0.320564	0.415752	0.771045	0.44068	NA
LL0000000618	AL844192.1	8.83195	0.80285	0.68107	1.17881	0.238475	NA
LL0000000619	AL844518.1	12.8996	-0.166884	0.489306	-0.341062	0.733057	NA
LL0000000620	AL844563.1	0	NA	NA	NA	NA	NA
LL0000000621	AL845295.1	0.102751	0.999318	5.64919	0.176896	0.85959	NA
LL0000000622	AL845295.2	1.71243	-1.35421	1.54032	-0.879172	0.379308	NA
LL0000000623	AL845306.1	1.35946	3.45498	1.89774	1.82058	0.0686709	NA
LL0000000624	AL845312.1	0	NA	NA	NA	NA	NA
LL0000000625	AL845320.1	0.587929	-2.63617	2.42518	-1.087	0.277036	NA
LL0000000626	AL845320.2	4.4813	-0.548953	1.55917	-0.352082	0.724777	NA
LL0000000627	AL845324.1	0.0462298	0	5.64919	0	1	NA
LL0000000628	AL845324.2	0.140618	-1.82752	5.61802	-0.325296	0.744957	NA
LL0000000629	AL845330.1	7.58414	1.79536	1.15946	1.54845	0.121515	NA
LL0000000630	AL845357.1	0	NA	NA	NA	NA	NA
LL0000000631	AL845362.1	1.58691	-1.14031	1.64984	-0.691167	0.489461	NA
LL0000000632	AL845365.1	0.239769	0	5.64919	0	1	NA
LL0000000633	AL845369.1	1.2651	0.417409	1.79545	0.232482	0.816164	NA
LL0000000634	AL845369.2	0	NA	NA	NA	NA	NA
LL0000000635	AL845419.1	4.81405	0.766684	0.962302	0.796718	0.425615	NA
LL0000000636	AL845428.1	25.2514	0.85598	0.472714	1.81078	0.070175	NA
LL0000000637	AL845428.2	0	NA	NA	NA	NA	NA
LL0000000638	AL845428.3	1.10233	1.02746	1.96209	0.523658	0.600517	NA
LL0000000639	AL845435.1	1.54014	0.932682	2.07999	0.448407	0.653859	NA
LL0000000640	AL845550.1	0.999559	0.999331	2.3775	0.420329	0.674245	NA
LL0000000641	AL928650.1	33.9275	0.999332	1.72708	0.578626	0.562842	NA
LL0000000642	AL928650.2	2.17688	-1.5664	1.73261	-0.904066	0.36596	NA
LL0000000643	AL928650.3	69.6168	-0.123068	0.66194	-0.18592	0.852507	0.937549
LL0000000644	AL928650.4	63.6018	-0.26073	0.409347	-0.636941	0.524163	0.743333
LL0000000645	AL928657.1	67.1071	-0.350793	0.223346	-1.57063	0.11627	0.326577
LL0000000646	AL928657.2	1.35035	3.21613	2.09812	1.53287	0.125309	NA
LL0000000647	AL928685.1	0.669612	1.55694	2.74919	0.566326	0.571172	NA
LL0000000648	AL928685.2	0	NA	NA	NA	NA	NA
LL0000000649	AL928685.3	0.0468773	0.999318	5.64919	0.176896	0.85959	NA
LL0000000650	AL928685.4	0.55892	0.999325	4.28074	0.233447	0.815414	NA
LL0000000651	AL928707.1	0.145316	0	5.64919	0	1	NA
LL0000000652	AL928707.2	0.0460468	0	5.64919	0	1	NA
LL0000000653	AL928707.3	2.50055	-0.976329	1.681	-0.580803	0.561373	NA
LL0000000654	AL928714.1	0.806272	0	2.54264	0	1	NA
LL0000000655	AL928716.1	0	NA	NA	NA	NA	NA
LL0000000656	AL928724.1	0.846285	2.2542	2.45921	0.916635	0.359334	NA
LL0000000657	AL928725.1	0	NA	NA	NA	NA	NA
LL0000000658	AL928808.1	4.76552	0.593616	0.840802	0.706011	0.480181	NA
LL0000000659	AL928824.1	16.2722	0.5786	0.46078	1.2557	0.209226	NA
LL0000000660	AL928824.2	21.5074	-0.065769	0.451662	-0.145615	0.884225	NA
LL0000000661	AL928824.3	47.6762	0.737763	0.33822	2.18131	0.0291604	0.138701
LL0000000662	AL928835.1	1.5043	-0.163928	1.65993	-0.0987564	0.921332	NA
LL0000000663	AL928845.1	2.49104	0.327468	1.20583	0.27157	0.785953	NA
LL0000000664	AL928851.1	0	NA	NA	NA	NA	NA
LL0000000665	AL928854.1	27.046	-0.368416	0.400598	-0.919664	0.357749	NA
LL0000000666	AL928866.1	0.31346	0.0375368	5.00631	0.0074979	0.994018	NA
LL0000000667	AL928866.2	0.364609	1.82972	5.42804	0.337086	0.736052	NA
LL0000000668	AL928870.1	0.420021	-0.894008	3.60911	-0.247709	0.80436	NA
LL0000000669	AL928875.1	0.944719	0.934012	2.20232	0.424103	0.67149	NA
LL0000000670	AL928881.1	0.0979629	0	5.64919	0	1	NA
LL0000000671	AL928908.1	0	NA	NA	NA	NA	NA
LL0000000672	AL928908.2	0	NA	NA	NA	NA	NA
LL0000000673	AL928908.3	5.55531	-0.762124	0.974564	-0.782015	0.434206	NA
LL0000000674	AL928920.1	0	NA	NA	NA	NA	NA
LL0000000675	AL928920.2	0.929311	-0.5123	2.16905	-0.236186	0.813288	NA
LL0000000676	AL928920.3	1.4783	-1.51747	1.81697	-0.835165	0.403625	NA
LL0000000677	AL928920.4	3.38659	0.160823	1.35311	0.118854	0.905391	NA
LL0000000678	AL928927.1	0	NA	NA	NA	NA	NA
LL0000000679	AL928951.1	0.812997	0.742305	2.73348	0.271561	0.78596	NA
LL0000000680	AL928977.1	1.33018	-1.80603	1.91521	-0.942995	0.345684	NA
LL0000000681	AL929009.1	0	NA	NA	NA	NA	NA
LL0000000682	AL929009.2	1.81963	0.00318715	1.346	0.00236787	0.998111	NA
LL0000000683	AL929017.1	0	NA	NA	NA	NA	NA
LL0000000684	AL929017.2	0	NA	NA	NA	NA	NA
LL0000000685	AL929023.1	0.941165	0.327797	1.85676	0.176542	0.859868	NA
LL0000000686	AL929028.1	32.267	0.0618085	0.399285	0.154798	0.876981	NA
LL0000000687	AL929032.1	0.896121	1.06969	2.41005	0.443845	0.657155	NA
LL0000000688	AL929048.1	21.0448	0.373298	0.482741	0.773289	0.439352	NA
LL0000000689	AL929058.1	0	NA	NA	NA	NA	NA
LL0000000690	AL929092.1	2.98057	-2.13602	1.32652	-1.61024	0.107345	NA
LL0000000691	AL929105.1	0.0869848	1.8619	5.62063	0.331262	0.740447	NA
LL0000000692	AL929114.1	0.818996	0	2.93292	0	1	NA
LL0000000693	AL929114.2	22.3277	-0.767726	0.43091	-1.78164	0.0748081	NA
LL0000000694	AL929171.1	16.7853	0.148197	0.588406	0.251861	0.801148	NA
LL0000000695	AL929182.1	0.894876	-1.78837	2.69856	-0.662715	0.507513	NA
LL0000000696	AL929192.1	0	NA	NA	NA	NA	NA
LL0000000697	AL929208.1	0	NA	NA	NA	NA	NA
LL0000000698	AL929210.1	0.563116	0.011794	2.97591	0.00396315	0.996838	NA
LL0000000699	AL929210.2	16.6282	0.856235	0.496473	1.72463	0.0845935	NA
LL0000000700	AL929216.1	1.09218	0.0312993	2.47976	0.0126219	0.989929	NA
LL0000000701	AL929217.1	90.6679	0.493379	0.240165	2.05434	0.0399432	0.169884
LL0000000702	AL929220.1	0.32526	1.49609	4.28174	0.349412	0.72678	NA
LL0000000703	AL929222.1	5.23177	-0.344301	0.854978	-0.402701	0.687168	NA
LL0000000704	AL929222.2	26.9935	-0.231748	0.36222	-0.639799	0.522303	NA
LL0000000705	AL929229.1	2.74738	-0.95179	1.15336	-0.825232	0.40924	NA
LL0000000706	AL929237.1	322.343	0.582168	0.634868	0.91699	0.359148	0.615269
LL0000000707	AL929237.3	1.83101	-2.09202	1.45481	-1.438	0.150434	NA
LL0000000708	AL929237.4	0.0409789	-0.924245	5.64919	-0.163607	0.870041	NA
LL0000000709	AL929243.1	69.6056	0.27499	0.218609	1.25791	0.208426	0.459194
LL0000000710	AL929266.1	0	NA	NA	NA	NA	NA
LL0000000711	AL929276.1	0.607203	0	3.64417	0	1	NA
LL0000000712	AL929276.2	1.75347	1.49274	1.20624	1.23752	0.215895	NA
LL0000000713	AL929294.1	0.470092	0	3.8927	0	1	NA
LL0000000714	AL929304.1	3.35067	-1.54171	1.31403	-1.17328	0.240685	NA
LL0000000715	AL929305.1	14.4859	0.96492	0.576237	1.67452	0.0940286	NA
LL0000000716	AL929307.1	0	NA	NA	NA	NA	NA
LL0000000717	AL929309.1	1.25701	-0.963466	1.87021	-0.515163	0.606439	NA
LL0000000718	AL929315.1	1.09861	-0.571344	2.05613	-0.277874	0.781109	NA
LL0000000719	AL929321.1	0.0496142	0	5.64919	0	1	NA
LL0000000720	AL929321.2	0.185526	0	5.64919	0	1	NA
LL0000000721	AL929321.3	0	NA	NA	NA	NA	NA
LL0000000722	AL929321.4	0.0532703	0	5.64919	0	1	NA
LL0000000723	AL929334.1	68.1879	0.152176	0.300237	0.506851	0.612259	0.803189
LL0000000724	AL929345.1	0.828074	1.59624	2.13612	0.747261	0.454906	NA
LL0000000725	AL929349.1	0	NA	NA	NA	NA	NA
LL0000000726	AL929378.1	0.948571	1.53469	2.28322	0.672161	0.501481	NA
LL0000000727	AL929396.1	4.24039	-0.503965	0.822487	-0.612733	0.540053	NA
LL0000000728	AL929435.1	0.948755	-1.72683	2.4003	-0.719422	0.471881	NA
LL0000000729	AL929435.2	0	NA	NA	NA	NA	NA
LL0000000730	AL929453.1	1.66773	-0.416457	1.6802	-0.247862	0.804241	NA
LL0000000731	AL929457.1	0.319945	0.0966328	4.90454	0.0197027	0.984281	NA
LL0000000732	AL929457.2	1.47054	1.38844	1.97079	0.704509	0.481116	NA
LL0000000733	AL929493.1	0.0909163	0.999318	5.64919	0.176896	0.85959	NA
LL0000000734	AL929493.2	13.6111	1.73123	0.614	2.81958	0.0048086	NA
LL0000000735	AL929520.1	1.10054	-0.991066	2.15421	-0.46006	0.645473	NA
LL0000000736	AL929520.2	2.27597	-0.455378	1.45051	-0.313944	0.753563	NA
LL0000000737	AL929520.3	0.134543	0.999318	5.64919	0.176896	0.85959	NA
LL0000000738	AL929523.1	4.89291	0.629118	0.981402	0.64104	0.521497	NA
LL0000000739	AL929536.3	342.544	0.333107	0.439175	0.758485	0.44816	0.688856
LL0000000740	AL929536.5	92.9509	0.0793117	0.295739	0.268182	0.788559	0.904974
LL0000000741	AL929536.6	134.266	-0.137778	0.271769	-0.506969	0.612177	0.803189
LL0000000742	AL929576.1	3.64429	1.39684	0.940309	1.48551	0.137408	NA
LL0000000743	AL929586.1	0.597345	0.037537	3.68895	0.0101755	0.991881	NA
LL0000000744	AL935044.1	35.5439	0.396443	0.299525	1.32357	0.185645	NA
LL0000000745	AL935044.2	9.63567	0.605804	0.685114	0.884238	0.376567	NA
LL0000000746	AL935044.3	7.43234	0.507055	0.770277	0.658276	0.510361	NA
LL0000000747	AL935044.4	0.8675	0.440027	2.42183	0.181692	0.855825	NA
LL0000000748	AL935053.1	2.9936	-1.13877	1.26636	-0.899243	0.368523	NA
LL0000000749	AL935065.1	1.28835	0.0375371	2.28723	0.0164116	0.986906	NA
LL0000000750	AL935115.1	0.090142	0	5.64919	0	1	NA
LL0000000751	AL935117.1	0	NA	NA	NA	NA	NA
LL0000000752	AL935126.1	0	NA	NA	NA	NA	NA
LL0000000753	AL935126.2	1.12418	-0.472131	2.10815	-0.223956	0.822792	NA
LL0000000754	AL935144.1	0.0445349	0.999318	5.64919	0.176896	0.85959	NA
LL0000000755	AL935145.1	0.481	1.83429	3.97976	0.460904	0.644867	NA
LL0000000756	AL935145.2	0.561004	2.86554	3.07815	0.930929	0.35189	NA
LL0000000757	AL935153.1	0.41547	1.89691	3.319	0.571531	0.56764	NA
LL0000000758	AL935166.1	146.962	0.497333	0.200582	2.47946	0.0131583	0.0837744
LL0000000759	AL935174.2	485.77	0.0490077	0.105004	0.466722	0.640698	0.822288
LL0000000760	AL935174.3	13.5138	0.564272	0.480665	1.17394	0.240419	NA
LL0000000761	AL935174.5	545.913	-0.399751	0.123114	-3.247	0.0011663	0.0158167
LL0000000762	AL935183.1	0	NA	NA	NA	NA	NA
LL0000000763	AL935184.1	0.457531	-1.78414	3.17461	-0.562001	0.574115	NA
LL0000000764	AL935184.2	2.61644	-0.0855396	1.28007	-0.0668244	0.946722	NA
LL0000000765	AL935186.1	2.0338	1.03105	1.3579	0.759299	0.447674	NA
LL0000000766	AL935186.2	1.00773	-2.4116	2.79762	-0.862018	0.388678	NA
LL0000000767	AL935186.6	1178.76	1.40747	0.378678	3.7168	0.00020176	0.00439335
LL0000000768	AL935186.9	2424.18	1.38654	0.414447	3.34553	0.000821269	0.0121463
LL0000000769	AL935195.1	4.34183	0.586042	1.09981	0.532859	0.594131	NA
LL0000000770	AL935198.1	22.657	-0.104635	0.438387	-0.238681	0.811353	NA
LL0000000771	AL935198.2	1.50957	1.89565	2.11477	0.896386	0.370047	NA
LL0000000772	AL935199.1	81.3259	0.246471	0.312912	0.787669	0.43089	0.675701
LL0000000773	AL935269.1	0.320883	0.0375369	4.40461	0.00852217	0.9932	NA
LL0000000774	AL935279.1	0	NA	NA	NA	NA	NA
LL0000000775	AL935292.1	4.93242	0.19059	0.794306	0.239945	0.810373	NA
LL0000000776	AL935294.1	0.0905513	0.0375366	5.64919	0.00664461	0.994698	NA
LL0000000777	AL935294.2	18.3425	0.142879	0.447487	0.319292	0.749505	NA
LL0000000778	AL935295.1	34.395	0.117577	0.352385	0.33366	0.738636	NA
LL0000000779	AL935295.2	17.4396	0.523567	0.454528	1.15189	0.249366	NA
LL0000000780	AL935299.1	1.20006	0.809774	2.01483	0.401906	0.687753	NA
LL0000000781	AL935300.1	0	NA	NA	NA	NA	NA
LL0000000782	AL935300.2	3.48587	-0.498453	1.17096	-0.425678	0.670343	NA
LL0000000783	AL935300.3	91.5476	0.0322434	0.254413	0.126737	0.899149	0.958265
LL0000000784	AL935303.1	0.186399	0	5.64919	0	1	NA
LL0000000785	AL935322.1	0.318957	-3.45471	5.52986	-0.624738	0.532143	NA
LL0000000786	AL935334.1	0	NA	NA	NA	NA	NA
LL0000000787	AL953841.1	0.971418	-1.52977	2.21484	-0.690692	0.489759	NA
LL0000000788	AL953841.2	2.43138	1.44598	1.37291	1.05322	0.292239	NA
LL0000000789	AL953848.2	0	NA	NA	NA	NA	NA
LL0000000790	AL953855.1	0.234864	1.82971	5.43338	0.336753	0.736303	NA
LL0000000791	AL953858.1	0.107179	0.999318	5.64919	0.176896	0.85959	NA
LL0000000792	AL953865.1	0.145039	0	5.64919	0	1	NA
LL0000000793	AL953866.1	1.8379	1.45674	1.83039	0.795861	0.426113	NA
LL0000000794	AL953867.1	15.3229	-0.631744	0.510279	-1.23804	0.215702	NA
LL0000000795	AL953867.2	0	NA	NA	NA	NA	NA
LL0000000796	AL953875.1	0.95911	1.94277	2.51223	0.773324	0.439331	NA
LL0000000797	AL953886.1	104.592	0.419246	0.311833	1.34446	0.1788	0.420832
LL0000000798	AL953886.2	0.376367	0.0375368	4.76522	0.00787725	0.993715	NA
LL0000000799	AL953893.1	0.289682	0	5.1166	0	1	NA
LL0000000800	AL953894.1	10.7049	0.324806	0.621115	0.52294	0.601016	NA
LL0000000801	AL953896.1	3.73618	-0.885279	0.937809	-0.943986	0.345177	NA
LL0000000802	AL953903.1	0	NA	NA	NA	NA	NA
LL0000000803	AL953903.2	0	NA	NA	NA	NA	NA
LL0000000804	AL953903.3	0.090142	0	5.64919	0	1	NA
LL0000000805	AL953907.1	11.12	-0.635129	0.576696	-1.10132	0.270756	NA
LL0000000806	AL953907.2	14.1205	-1.12596	0.687744	-1.63717	0.101594	NA
LL0000000807	AL953910.1	0.0436739	-0.924245	5.64919	-0.163607	0.870041	NA
LL0000000808	AL954129.1	16.2118	-0.234277	0.441428	-0.530725	0.59561	NA
LL0000000809	AL954134.1	4.42139	-0.0912228	0.945182	-0.0965135	0.923113	NA
LL0000000810	AL954134.2	0.0477123	0	5.64919	0	1	NA
LL0000000811	AL954137.1	0.242193	0	5.64919	0	1	NA
LL0000000812	AL954137.2	14.8065	0.385323	0.518195	0.743587	0.457127	NA
LL0000000813	AL954138.1	1.89793	-0.986561	1.32084	-0.746919	0.455113	NA
LL0000000814	AL954142.1	3.95352	0.0653966	0.966997	0.0676286	0.946081	NA
LL0000000815	AL954142.2	0.651018	-0.298394	2.05767	-0.145016	0.884698	NA
LL0000000816	AL954142.3	0.411151	-0.787896	3.69239	-0.213384	0.831028	NA
LL0000000817	AL954145.1	0.717689	0.0335922	2.24509	0.0149625	0.988062	NA
LL0000000818	AL954145.2	1.24858	-0.378544	2.1582	-0.175398	0.860767	NA
LL0000000819	AL954146.1	105.742	-0.362358	0.245786	-1.47428	0.140405	0.366782
LL0000000820	AL954149.1	0	NA	NA	NA	NA	NA
LL0000000821	AL954149.2	3.79018	-0.709861	2.49085	-0.284987	0.775654	NA
LL0000000822	AL954187.1	0.0409789	-0.924245	5.64919	-0.163607	0.870041	NA
LL0000000823	AL954191.1	176.496	0.359007	0.20659	1.73777	0.082251	0.266688
LL0000000824	AL954317.1	0.0420996	0	5.64919	0	1	NA
LL0000000825	AL954320.1	0.683237	-2.21112	2.65094	-0.834089	0.404231	NA
LL0000000826	AL954322.2	65.8733	-0.227972	0.287693	-0.792414	0.428119	0.673713
LL0000000827	AL954322.3	85.3331	0.427314	0.390037	1.09557	0.273266	0.530698
LL0000000828	AL954327.1	16.648	0.395314	0.673302	0.587127	0.557119	NA
LL0000000829	AL954359.1	156.15	-0.0498847	0.197542	-0.252527	0.800634	0.911126
LL0000000830	AL954361.1	2.46989	-0.0464824	1.71523	-0.0270998	0.97838	NA
LL0000000831	AL954387.1	0.090593	-0.924245	5.64919	-0.163607	0.870041	NA
LL0000000832	AL954655.1	0	NA	NA	NA	NA	NA
LL0000000833	AL954655.2	34.8925	0.079599	0.475848	0.167278	0.867151	NA
LL0000000834	AL954666.1	19.2665	0.184849	0.439514	0.420576	0.674064	NA
LL0000000835	AL954669.1	44.7831	0.0271133	0.342115	0.0792522	0.936832	0.973555
LL0000000836	AL954672.1	0.578248	0.99933	2.85661	0.34983	0.726466	NA
LL0000000837	AL954682.1	98.6836	0.498465	0.275293	1.81067	0.0701921	0.24101
LL0000000838	AL954694.1	7.97705	-0.118612	0.741739	-0.15991	0.872952	NA
LL0000000839	AL954694.2	0.240907	0.999318	5.64919	0.176896	0.85959	NA
LL0000000840	AL954695.1	0	NA	NA	NA	NA	NA
LL0000000841	AL954695.2	0.281592	-1.82751	5.61801	-0.325295	0.744957	NA
LL0000000842	AL954695.3	0.588705	0.414371	3.66738	0.112988	0.91004	NA
LL0000000843	AL954696.1	205.035	-0.269492	0.191346	-1.4084	0.159012	0.393129
LL0000000844	AL954696.2	1.32773	-0.938297	2.02226	-0.463984	0.642659	NA
LL0000000845	AL954698.1	0	NA	NA	NA	NA	NA
LL0000000846	AL954698.2	0.144556	0.999318	5.64919	0.176896	0.85959	NA
LL0000000847	AL954703.1	0.435176	0.0375369	4.02338	0.0093297	0.992556	NA
LL0000000848	AL954741.1	0.192516	-0.924245	5.64919	-0.163607	0.870041	NA
LL0000000849	AL954741.2	144.209	-0.0568904	0.164063	-0.34676	0.728771	0.87352
LL0000000850	AL954767.1	0	NA	NA	NA	NA	NA
LL0000000851	AL954831.1	0.850036	-0.732635	1.89829	-0.385946	0.699537	NA
LL0000000852	AL954832.1	3.70486	-1.92434	0.950026	-2.02556	0.0428094	NA
LL0000000853	AL954848.1	3.14151	0.528499	1.26897	0.41648	0.677059	NA
LL0000000854	AL954861.1	1.5059	-0.145685	1.49478	-0.0974623	0.922359	NA
LL0000000855	AL954861.2	1.20546	0.582795	2.3492	0.248083	0.80407	NA
LL0000000856	alad	175.337	0.304821	0.172382	1.76828	0.077014	0.256188
LL0000000857	alas1	3142.46	0.0798853	0.137785	0.579781	0.562062	0.769993
LL0000000858	alas2	281.937	-0.0254945	0.232922	-0.109455	0.912842	0.963319
LL0000000859	alcama	877.518	-0.314992	0.0754903	-4.17262	3.0112e-05	0.00109695
LL0000000860	alcamb	829.279	0.141018	0.117877	1.19632	0.231572	0.485438
LL0000000861	aldh16a1	307.837	-0.0514557	0.184371	-0.279088	0.780177	0.900449
LL0000000862	aldh18a1	742.274	0.242944	0.0858173	2.83094	0.00464108	0.0419307
LL0000000863	aldh1a2	542.946	-0.169512	0.177421	-0.955424	0.339364	0.597249
LL0000000864	aldh1a3	79.2404	-0.377906	0.214636	-1.76068	0.0782924	0.258582
LL0000000865	aldh1l1	1106.74	-0.186199	0.298509	-0.623763	0.532783	0.749819
LL0000000866	aldh1l2	287.412	0.551741	0.190356	2.89848	0.00374981	0.0360232
LL0000000867	aldh2.1	543.66	0.0954389	0.0981301	0.972575	0.330765	0.590497
LL0000000868	aldh2.2	708.656	0.175271	0.183608	0.954594	0.339783	0.597605
LL0000000869	aldh3a1	123.593	0.312449	0.230709	1.3543	0.175642	0.415905
LL0000000870	aldh3a2a	123.654	-0.0491201	0.208859	-0.235182	0.814067	0.918257
LL0000000871	aldh3a2b	421.646	0.44648	0.193816	2.30363	0.0212436	0.112841
LL0000000872	aldh3b1	156.026	-0.0362537	0.167019	-0.217063	0.828159	0.925423
LL0000000873	aldh3b2	178.761	0.334729	0.165814	2.0187	0.0435184	0.179383
LL0000000874	aldh4a1	910.804	0.11222	0.170027	0.660011	0.509247	0.733445
LL0000000875	aldh5a1	423.284	0.209847	0.126097	1.66417	0.0960776	0.292498
LL0000000876	aldh6a1	5129.23	-0.28309	0.107825	-2.62545	0.00865353	0.0635043
LL0000000877	aldh7a1	2305.68	-0.103557	0.0985889	-1.05039	0.293538	0.551962
LL0000000878	aldh8a1	134.906	-0.315871	0.316274	-0.998726	0.317928	0.577173
LL0000000879	aldh9a1a.1	8991.47	0.00547441	0.16229	0.0337323	0.973091	0.989731
LL0000000880	aldh9a1a.2	158.987	0.122586	0.264966	0.462648	0.643617	0.823865
LL0000000881	aldh9a1b	196.858	0.250617	0.186038	1.34713	0.17794	0.419485
LL0000000882	aldoaa	10900.8	-0.134974	0.0995659	-1.35563	0.175217	0.415532
LL0000000883	aldoab	9082.76	-0.131854	0.111205	-1.18568	0.235748	0.490076
LL0000000884	aldob	13089.3	-0.361039	0.334221	-1.08024	0.280035	0.537344
LL0000000885	aldoca	379.919	-0.214403	0.148076	-1.44793	0.147638	0.377638
LL0000000886	aldocb	10434.5	-0.26707	0.094923	-2.81354	0.00489991	0.0434343
LL0000000887	alg1	118.86	-0.178899	0.203875	-0.877493	0.380219	0.633389
LL0000000888	alg10	146.623	0.500163	0.221944	2.25355	0.0242245	0.123337
LL0000000889	alg11	161.762	-0.0770335	0.19298	-0.399179	0.689762	0.851149
LL0000000890	alg12	134.965	0.0786917	0.192464	0.408865	0.682639	0.846479
LL0000000891	alg13	4.31645	-0.383714	1.49266	-0.257066	0.797127	NA
LL0000000892	alg14	38.5082	0.44577	0.297204	1.49988	0.133646	NA
LL0000000893	alg2	154.178	0.218714	0.160267	1.36469	0.172351	0.411519
LL0000000894	alg3	289.726	0.146404	0.122834	1.19189	0.233306	0.487111
LL0000000895	alg5	399.642	-0.0529611	0.119835	-0.44195	0.658526	0.83335
LL0000000896	alg6	190.921	0.25653	0.172101	1.49058	0.136073	0.359953
LL0000000897	alg8	90.472	-0.0114766	0.227857	-0.0503673	0.95983	0.98486
LL0000000898	alg9	448.041	-0.0305131	0.108393	-0.281504	0.778324	0.899441
LL0000000899	alk	280.697	-0.109384	0.166805	-0.655761	0.511978	0.734933
LL0000000900	alkal1	33.5565	-0.0423546	0.381545	-0.111008	0.91161	NA
LL0000000901	alkal2a	18.716	-0.430269	0.411625	-1.04529	0.295887	NA
LL0000000902	alkal2b	34.1914	0.125896	0.331618	0.379643	0.704211	NA
LL0000000903	alkbh1	85.0799	-0.301825	0.218793	-1.3795	0.167741	0.404878
LL0000000904	alkbh2	53.7057	0.0546974	0.311142	0.175796	0.860455	0.94102
LL0000000905	alkbh3	129.619	-0.0120863	0.196982	-0.0613575	0.951074	0.980923
LL0000000906	alkbh4	103.084	-0.218048	0.193031	-1.1296	0.258644	0.514359
LL0000000907	alkbh5	284.447	-0.0769894	0.123227	-0.624775	0.532118	0.749704
LL0000000908	alkbh6	68.7263	-0.1827	0.27092	-0.674367	0.500078	0.726882
LL0000000909	alkbh7	116.21	-0.000522802	0.184731	-0.00283007	0.997742	0.999557
LL0000000910	alkbh8	115.954	0.0647556	0.208557	0.310493	0.756186	0.888596
LL0000000911	allc	101.546	-0.122611	0.236861	-0.51765	0.604702	0.79937
LL0000000912	alms1	374.252	-0.424599	0.163477	-2.5973	0.00939607	0.0674634
LL0000000913	alox12	330.504	-0.00145028	0.145075	-0.00999677	0.992024	0.997407
LL0000000914	alox5a	59.4903	0.755256	0.317624	2.37783	0.0174147	0.0994325
LL0000000915	alox5ap	13.4478	0.147593	0.458917	0.321612	0.747747	NA
LL0000000916	alox5b.1	39.628	0.163195	0.510729	0.319535	0.749321	NA
LL0000000917	alox5b.2	80.6306	-0.089543	0.764457	-0.117133	0.906755	0.961308
LL0000000918	alox5b.3	9.9224	1.02453	0.673833	1.52045	0.128397	NA
LL0000000919	ALOXE3	2.39931	0.627847	1.52685	0.411204	0.680923	NA
LL0000000920	alp3	112.325	-0.587473	0.394162	-1.49043	0.13611	0.359953
LL0000000921	alpi.1	128.02	-0.0503428	0.240748	-0.20911	0.834363	0.928074
LL0000000922	alpi.2	206.476	-0.0669131	0.279356	-0.239526	0.810698	0.916895
LL0000000923	alpk2	395.453	0.00627455	0.137466	0.0456444	0.963594	0.985837
LL0000000924	alpk3a	362.096	-0.521253	0.192995	-2.70086	0.00691602	0.0550284
LL0000000925	alpk3b	40.9539	0.264058	0.48148	0.54843	0.583397	NA
LL0000000926	alpl	650.02	0.331235	0.106508	3.10995	0.00187117	0.0220951
LL0000000927	als2a	71.5457	0.0193049	0.309515	0.0623713	0.950267	0.980332
LL0000000928	als2b	512.753	-0.243862	0.14082	-1.73173	0.0833224	0.268378
LL0000000929	alx1	82.9838	-0.0969502	0.214395	-0.452203	0.651123	0.829441
LL0000000930	alx4a	179.35	0.182361	0.176366	1.034	0.301138	0.55951
LL0000000931	alx4b	49.9296	-0.538743	0.283414	-1.9009	0.0573147	0.212897
LL0000000932	alyref	2983.92	-0.354762	0.0981177	-3.61568	0.000299565	0.00596881
LL0000000933	amacr	84.418	0.384159	0.233633	1.64428	0.100118	0.299778
LL0000000934	ambn	0.180382	0	5.64919	0	1	NA
LL0000000935	ambp	1051.36	-0.393915	0.343551	-1.1466	0.251548	0.506851
LL0000000936	ambra1a	279.117	-0.186796	0.12483	-1.4964	0.134548	0.35754
LL0000000937	ambra1b	450.33	0.231447	0.0994016	2.3284	0.019891	0.107977
LL0000000938	amd1	3890.32	0.220727	0.0818715	2.69601	0.00701748	0.0555832
LL0000000939	AMDHD1	1.52375	0.0649171	1.68242	0.0385855	0.969221	NA
LL0000000940	amdhd2	333.848	-0.300626	0.149282	-2.01381	0.0440293	0.180826
LL0000000941	amer1	602.36	0.307508	0.116341	2.64315	0.00821389	0.0615674
LL0000000942	amer2	805.801	0.0275421	0.104615	0.263271	0.792342	0.906894
LL0000000943	amfra	1070.88	0.0991264	0.0905689	1.09449	0.273742	0.531139
LL0000000944	amfrb	83.7829	-0.20647	0.299158	-0.690171	0.490087	0.719434
LL0000000945	amh	6.40215	0.516438	0.794074	0.650365	0.515456	NA
LL0000000946	amigo1	1049.86	0.312712	0.103352	3.0257	0.00248062	0.0270968
LL0000000947	amigo3	247.117	-0.132024	0.114131	-1.15678	0.247363	0.502454
LL0000000948	ammecr1	1830.38	0.142052	0.079308	1.79114	0.0732711	0.247887
LL0000000949	amn	54.6531	0.340412	0.418044	0.814296	0.415476	0.663514
LL0000000950	amn1	122.525	-0.288374	0.181547	-1.58842	0.112191	0.320444
LL0000000951	amot	231.641	-0.0548877	0.14843	-0.369787	0.711541	0.864027
LL0000000952	amotl2a	1304.22	-0.205688	0.0916606	-2.24402	0.0248313	0.125006
LL0000000953	amotl2b	535.499	-0.280455	0.119873	-2.3396	0.0193046	0.106019
LL0000000954	ampd1	12759.8	-0.187344	0.124755	-1.50169	0.133176	0.355364
LL0000000955	ampd2a	243.571	-0.276515	0.213517	-1.29505	0.195303	0.443568
LL0000000956	ampd2b	669.879	-0.0735906	0.116453	-0.631937	0.527428	0.745877
LL0000000957	ampd3a	270.057	0.0727738	0.166535	0.43699	0.662119	0.835222
LL0000000958	ampd3b	438.541	-0.995991	0.246168	-4.04598	5.21052e-05	0.00167075
LL0000000959	amph	2215.98	-0.0222922	0.0989216	-0.225353	0.821705	0.922253
LL0000000960	amt	360.063	0.164934	0.182664	0.902937	0.366559	0.622431
LL0000000961	amy2a	1253.22	-1.11308	0.545595	-2.04013	0.0413379	0.17367
LL0000000962	anapc1	262.205	-0.139766	0.143387	-0.974746	0.329686	0.589759
LL0000000963	anapc10	80.0121	0.150812	0.243917	0.61829	0.536384	0.752085
LL0000000964	anapc11	180.928	0.0147771	0.172163	0.0858321	0.9316	0.971276
LL0000000965	anapc13	144.558	0.188062	0.212418	0.88534	0.375973	0.630196
LL0000000966	anapc15	321.805	-0.259325	0.128027	-2.02555	0.042811	0.177689
LL0000000967	anapc16	333.445	-0.241466	0.142677	-1.6924	0.0905694	0.282298
LL0000000968	anapc2	179.67	0.0801955	0.157722	0.508463	0.611129	0.802635
LL0000000969	anapc4	182.163	0.0353459	0.15921	0.222008	0.824308	0.923578
LL0000000970	anapc5	115.07	0.232596	0.186757	1.24545	0.212968	0.464343
LL0000000971	anapc7	242.696	0.00519716	0.114368	0.0454426	0.963755	0.985837
LL0000000972	and1	1665.99	-0.147693	0.209869	-0.70374	0.481595	0.713031
LL0000000973	and2	1909.51	0.274991	0.211769	1.29854	0.194102	0.441915
LL0000000974	and3	427.783	-0.275675	0.324665	-0.849107	0.395822	0.647487
LL0000000975	and4	54.4587	0.406931	0.480035	0.847711	0.396599	0.647975
LL0000000976	angel1	113.36	-0.476314	0.196605	-2.42269	0.0154062	0.0918603
LL0000000977	angel2	307.162	-0.259184	0.124635	-2.07954	0.0375673	0.162651
LL0000000978	angpt1	83.867	0.510311	0.227406	2.24406	0.0248287	0.125006
LL0000000979	angpt2a	9.76789	-0.855009	0.580181	-1.47369	0.140564	NA
LL0000000980	angpt2b	19.6771	0.529943	0.495873	1.06871	0.285202	NA
LL0000000981	angpt4	38.4624	0.388374	0.362562	1.07119	0.284083	NA
LL0000000982	angptl1a	143.685	0.195727	0.218514	0.895718	0.370403	0.625596
LL0000000983	angptl1b	11.1624	0.0197899	0.57929	0.0341623	0.972748	NA
LL0000000984	angptl2a	171.882	0.511564	0.174737	2.92763	0.00341559	0.033859
LL0000000985	angptl2b	258.962	0.437051	0.142381	3.06959	0.00214354	0.0243132
LL0000000986	angptl3	510.241	-0.127399	0.193336	-0.658955	0.509925	0.733824
LL0000000987	angptl4	1390.43	-0.411013	0.156809	-2.62111	0.00876431	0.0641614
LL0000000988	angptl5	201.944	-0.302406	0.19853	-1.52322	0.127703	0.345955
LL0000000989	angptl6	10.51	-0.29613	0.652376	-0.453926	0.649882	NA
LL0000000990	angptl7	425.39	-0.122181	0.144199	-0.847305	0.396825	0.64813
LL0000000991	ank1a	1729.9	0.0268023	0.0964463	0.277898	0.78109	0.901012
LL0000000992	ank1b	1470.69	-0.201303	0.141069	-1.42698	0.153585	0.386337
LL0000000993	ank2a	1465.85	0.0293381	0.0849346	0.34542	0.729778	0.874273
LL0000000994	ank2b	7773.31	-0.25023	0.0971436	-2.57588	0.00999868	0.0705287
LL0000000995	ank3a	2860.95	-0.253304	0.106623	-2.37569	0.0175161	0.0997317
LL0000000996	ank3b	4618.24	-0.135641	0.0812348	-1.66974	0.0949705	0.290606
LL0000000997	ankar	14.1008	0.169205	0.461811	0.366394	0.714071	NA
LL0000000998	ankdd1a	125.42	0.0849604	0.204609	0.415232	0.677972	0.84381
LL0000000999	ankdd1b	51.0519	0.590709	0.291494	2.02649	0.0427148	0.177366
LL0000001000	ankef1a	12.4422	-0.234888	0.528611	-0.44435	0.656789	NA
LL0000001001	ankef1b	0.939889	3.7032	2.47276	1.4976	0.134237	NA
LL0000001002	ANKFN1	114.788	0.339671	0.302219	1.12392	0.261045	0.51683
LL0000001003	ankfy1	841.668	-0.0877567	0.0836831	-1.04868	0.294326	0.552499
LL0000001004	ankha	120.101	-0.496708	0.193741	-2.56378	0.010354	0.0720589
LL0000001005	ankhb	816.755	-0.13783	0.109312	-1.26088	0.20735	0.458046
LL0000001006	ankhd1	1947.99	-0.287719	0.104371	-2.75668	0.00583906	0.0488812
LL0000001007	ankib1a	475.954	0.132998	0.118133	1.12583	0.260236	0.516036
LL0000001008	ankib1b	701.445	-0.269876	0.0990114	-2.7257	0.0064165	0.0521747
LL0000001009	ankk1	213.142	0.486162	0.200316	2.42698	0.0152253	0.0913469
LL0000001010	ankle2	250.911	0.285128	0.137391	2.0753	0.0379586	0.163903
LL0000001011	ankmy1	16.3513	-0.00425897	0.523846	-0.00813019	0.993513	NA
LL0000001012	ankmy2a	177.39	0.0572624	0.157918	0.362607	0.716898	0.867417
LL0000001013	ankmy2b	0.836666	-1.82816	2.50667	-0.729321	0.465805	NA
LL0000001014	ankra2	392.627	-0.00788958	0.136875	-0.0576406	0.954035	0.982378
LL0000001015	ankrd10a	205.51	-0.0830296	0.176017	-0.471713	0.637132	0.819569
LL0000001016	ankrd10b	617.092	-0.0338149	0.140431	-0.240793	0.809715	0.916364
LL0000001017	ankrd11	2007.32	-0.0552598	0.087086	-0.634543	0.525727	0.744509
LL0000001018	ankrd12	1987.99	-0.228594	0.0919217	-2.48683	0.0128887	0.0825174
LL0000001019	ankrd13a	308.792	0.390543	0.121244	3.22113	0.00127685	0.0169231
LL0000001020	ankrd13b	237.074	0.112101	0.177666	0.630966	0.528063	0.746336
LL0000001021	ankrd13c	1167.01	-0.0902204	0.0759643	-1.18767	0.234964	0.4892
LL0000001022	ankrd13d	390.393	-0.290783	0.117042	-2.48444	0.0129756	0.0829363
LL0000001023	ankrd16	68.9678	-0.27098	0.203651	-1.33061	0.183317	0.428206
LL0000001024	ankrd1a	80.4031	0.481467	0.275337	1.74865	0.0803521	0.262847
LL0000001025	ankrd1b	979.363	-0.875327	0.169889	-5.15236	2.57235e-07	2.47859e-05
LL0000001026	ankrd2	2.7041	-1.37928	1.39563	-0.988281	0.323015	NA
LL0000001027	ankrd22	92.6822	0.0931668	0.272136	0.342354	0.732084	0.875963
LL0000001028	ankrd24	106.541	-0.0334451	0.204805	-0.163302	0.870281	0.945015
LL0000001029	ankrd27	334.724	-0.289665	0.143602	-2.01713	0.0436818	0.179751
LL0000001030	ankrd28b	652.461	-0.252705	0.103904	-2.43209	0.015012	0.0905466
LL0000001031	ankrd29	131.762	-0.33744	0.209864	-1.6079	0.107857	0.312752
LL0000001032	ankrd31	2.64858	2.5115	1.63427	1.53678	0.124348	NA
LL0000001033	ankrd33aa	367.321	-0.0192418	0.170122	-0.113106	0.909946	0.962281
LL0000001034	ankrd33ab	72.7795	-0.904467	0.295915	-3.05651	0.00223928	0.0251708
LL0000001035	ankrd33ba	335.183	0.254278	0.103882	2.44776	0.0143749	0.088315
LL0000001036	ankrd33bb	112.922	-0.124777	0.207713	-0.600718	0.548028	0.760368
LL0000001037	ankrd34a	4.93426	-1.19031	0.940725	-1.26531	0.205761	NA
LL0000001038	ankrd34ba	18.5891	0.189517	0.467934	0.405007	0.685472	NA
LL0000001039	ankrd34bb	19.3871	-0.556197	0.440064	-1.2639	0.206266	NA
LL0000001040	ankrd37	56.8332	0.39634	0.286246	1.38461	0.16617	0.402821
LL0000001041	ankrd39	56.4775	-0.732261	0.300667	-2.43545	0.0148732	0.0901536
LL0000001042	ankrd40	395.57	0.071037	0.112752	0.63003	0.528675	0.746773
LL0000001043	ankrd44	681.328	-0.133342	0.123959	-1.0757	0.282061	0.539835
LL0000001044	ankrd45	8.69251	0.457846	0.65786	0.695962	0.486453	NA
LL0000001045	ankrd46a	862.541	0.0323386	0.104335	0.309949	0.7566	0.88878
LL0000001046	ankrd46b	338.412	-0.0634867	0.159693	-0.397555	0.690958	0.851753
LL0000001047	ankrd49	94.7572	0.112741	0.196653	0.5733	0.566442	0.773876
LL0000001048	ANKRD50	478.705	0.013907	0.0902353	0.15412	0.877515	0.948177
LL0000001049	ankrd50l	342.831	0.0232414	0.124768	0.186277	0.852228	0.937539
LL0000001050	ankrd52a	1491.26	0.319165	0.0879973	3.62698	0.000286753	0.00576828
LL0000001051	ankrd52b	11.886	-0.146375	0.593456	-0.246649	0.80518	NA
LL0000001052	ankrd54	368.318	-0.0426538	0.110205	-0.38704	0.698726	0.85663
LL0000001053	ankrd55	109.54	-0.26543	0.19991	-1.32775	0.184261	0.429475
LL0000001054	ankrd63	29.3643	0.0525634	0.345788	0.152011	0.879179	NA
LL0000001055	ANKRD66	1.35052	-0.921436	1.71189	-0.538255	0.590401	NA
LL0000001056	ankrd6a	189.454	-0.00421477	0.178419	-0.0236229	0.981153	0.993396
LL0000001057	ankrd6b	423.751	-0.0927861	0.120235	-0.771704	0.44029	0.682547
LL0000001058	ankrd9	535.143	-0.803178	0.121423	-6.61468	3.72349e-11	1.3288e-08
LL0000001059	anks1aa	30.1481	0.147349	0.317626	0.463908	0.642714	NA
LL0000001060	anks1ab	523.341	0.165806	0.137305	1.20758	0.227209	0.480237
LL0000001061	anks1b	2023.52	-0.373125	0.0809889	-4.60712	4.08292e-06	0.00022545
LL0000001062	anks3	114.689	-0.135254	0.201251	-0.672066	0.501542	0.727857
LL0000001063	anks4b	243.122	0.0979841	0.220101	0.445177	0.656192	0.832758
LL0000001064	anks6	28.8555	-0.0731345	0.410746	-0.178053	0.858681	NA
LL0000001065	ankzf1	176.975	-0.327963	0.159943	-2.0505	0.0403154	0.171162
LL0000001066	anln	335.297	0.21043	0.164344	1.28042	0.200397	0.449523
LL0000001067	ano1	265.778	-0.0944669	0.133951	-0.705236	0.480663	0.712149
LL0000001068	ano10a	322.439	0.125281	0.124661	1.00498	0.314908	0.574514
LL0000001069	ano10b	211.918	0.0710329	0.197322	0.359985	0.718858	0.868649
LL0000001070	ano11	249.745	-0.116298	0.142031	-0.818822	0.412888	0.660972
LL0000001071	ano2	335.814	0.0711804	0.128154	0.55543	0.578601	0.781361
LL0000001072	ANO2 (1 of many)	281.798	-0.130342	0.1788	-0.728984	0.466012	0.703526
LL0000001073	ano3	542.261	-0.0950449	0.143524	-0.662224	0.507828	0.732422
LL0000001074	ano5a	410.315	0.297239	0.18462	1.61	0.107398	0.312205
LL0000001075	ano5b	462.521	0.181265	0.11403	1.58962	0.111921	0.320005
LL0000001076	ano6	56.845	-0.0200698	0.337033	-0.0595484	0.952515	0.981705
LL0000001077	ANO7	50.7462	0.207842	0.262273	0.792464	0.42809	0.673713
LL0000001078	ano8a	183.107	0.0675669	0.197307	0.342445	0.732016	0.875963
LL0000001079	ano8b	671.384	0.24282	0.15664	1.55017	0.1211	0.334578
LL0000001080	ano9a	50.9558	-0.114812	0.270265	-0.424812	0.670974	0.839927
LL0000001081	ano9b	216.901	0.288811	0.191634	1.5071	0.131785	0.352923
LL0000001082	anos1a	715.34	-0.273897	0.113798	-2.40688	0.0160894	0.0945011
LL0000001083	anos1b	202.166	0.192473	0.165657	1.16188	0.245284	0.499986
LL0000001084	anp32a	4914.78	-0.292353	0.0902565	-3.23914	0.00119892	0.0161694
LL0000001085	anp32b	2236.75	-0.0396351	0.102664	-0.386065	0.699449	0.856957
LL0000001086	anp32e	6976.22	0.0142171	0.0798475	0.178053	0.858681	0.940505
LL0000001087	ANPEP	24.922	-0.168556	0.505334	-0.333553	0.738717	NA
LL0000001088	anpepa	236.632	-0.135841	0.421404	-0.322353	0.747185	0.884025
LL0000001089	anpepb	1082.39	0.0956743	0.429988	0.222504	0.823921	0.923517
LL0000001090	antxr1a	33.5835	-0.101992	0.354509	-0.287699	0.773577	NA
LL0000001091	antxr1b	52.3157	-0.115729	0.247811	-0.467004	0.640497	0.822105
LL0000001092	antxr1c	341.636	0.179198	0.169373	1.05801	0.290053	0.548109
LL0000001093	antxr1d	28.3131	0.665525	0.43216	1.54	0.123561	NA
LL0000001094	antxr2a	194.613	0.424097	0.182193	2.32773	0.0199265	0.108048
LL0000001095	antxr2b	70.4803	-0.0444748	0.236683	-0.187909	0.850948	0.936905
LL0000001096	ANXA1 (1 of many)	313.624	-0.0962353	0.246561	-0.390311	0.696307	0.855064
LL0000001097	anxa11a	1418.34	0.136767	0.105305	1.29877	0.194022	0.441915
LL0000001098	anxa11b	2003.29	0.412878	0.0816521	5.05655	4.26907e-07	3.73951e-05
LL0000001099	anxa13	1353.56	0.255993	0.0951492	2.69044	0.00713588	0.0561551
LL0000001100	anxa13l	415.597	-0.0491073	0.119093	-0.412346	0.680086	0.844782
LL0000001101	anxa1a	2723.66	-0.00399152	0.135573	-0.0294419	0.976512	0.991432
LL0000001102	anxa1b	1343.5	0.245798	0.208646	1.17807	0.23877	0.493336
LL0000001103	anxa1c	561.267	0.0219229	0.195431	0.112178	0.910683	0.962603
LL0000001104	anxa2a	1709.29	0.249941	0.156519	1.59688	0.110293	0.316948
LL0000001105	anxa2b	303.501	0.368559	0.358208	1.0289	0.303528	0.561999
LL0000001106	anxa3a	59.7027	0.424624	0.334029	1.27122	0.203651	0.453523
LL0000001107	anxa3b	379.476	0.33356	0.131295	2.54054	0.0110683	0.0751046
LL0000001108	anxa4	1459.68	-0.107948	0.170285	-0.633925	0.52613	0.744909
LL0000001109	anxa5a	120.985	-0.108595	0.203041	-0.534846	0.592756	0.791309
LL0000001110	anxa5b	527.661	0.204742	0.149102	1.37316	0.169702	0.407415
LL0000001111	anxa6	709.954	-0.0452714	0.201164	-0.225047	0.821943	0.922466
LL0000001112	aoc1	716.552	-0.0915097	0.413588	-0.221258	0.824891	0.923892
LL0000001113	aoc2	2053.35	-0.079503	0.130653	-0.608505	0.542852	0.756406
LL0000001114	aox5	219.405	0.0308993	0.190855	0.161899	0.871385	0.945538
LL0000001115	aox6	262.528	0.0998722	0.209418	0.476904	0.63343	0.817878
LL0000001116	ap1ar	319.258	0.901663	0.121068	7.4476	9.50555e-14	5.86142e-11
LL0000001117	ap1b1	1149.34	0.159024	0.0713023	2.23028	0.0257289	0.127789
LL0000001118	ap1g1	1570.71	0.161389	0.0917141	1.7597	0.0784592	0.259072
LL0000001119	ap1g2	417.326	-0.0599731	0.0982736	-0.610267	0.541685	0.755614
LL0000001120	ap1m1	1148.72	0.598506	0.0889413	6.72923	1.70565e-11	6.84784e-09
LL0000001121	ap1m2	337.668	-0.0507494	0.178454	-0.284384	0.776116	0.898566
LL0000001122	ap1m3	216.32	0.29032	0.168104	1.72703	0.0841626	0.269746
LL0000001123	ap1s1	657.841	0.173083	0.116613	1.48424	0.137744	0.362106
LL0000001124	ap1s2	593.59	0.311874	0.126868	2.45826	0.0139611	0.0867562
LL0000001125	ap1s3a	110.11	0.308223	0.327238	0.941892	0.346248	0.604068
LL0000001126	ap1s3b	130.591	-0.072831	0.220118	-0.330872	0.740741	0.881241
LL0000001127	ap2a1	3294.84	-0.0708929	0.0744323	-0.952448	0.34087	0.598533
LL0000001128	ap2b1	2106.48	-0.00386367	0.0792615	-0.0487458	0.961122	0.984991
LL0000001129	ap2m1a	3724.86	-0.144749	0.0741291	-1.95266	0.0508596	0.197288
LL0000001130	ap2m1b	3452.06	-0.0645204	0.0676471	-0.95378	0.340195	0.598057
LL0000001131	ap2s1	1343.97	0.278612	0.0883817	3.15237	0.00161952	0.0200341
LL0000001132	ap3b1a	178.331	-0.133602	0.176594	-0.756553	0.449318	0.689889
LL0000001133	AP3B2	634.43	-0.155707	0.178069	-0.874415	0.381892	0.63451
LL0000001134	ap3d1	1066.39	-0.00932354	0.136788	-0.0681605	0.945658	0.978286
LL0000001135	ap3m1	182.425	0.492799	0.197278	2.49799	0.0124898	0.08115
LL0000001136	ap3m2	556.954	-0.102003	0.1024	-0.996124	0.31919	0.578492
LL0000001138	ap3s2	421.036	-0.133237	0.124775	-1.06782	0.2856	0.543693
LL0000001139	ap4b1	230.904	-0.299153	0.179377	-1.66773	0.0953688	0.291072
LL0000001140	ap4e1	233.419	-0.273929	0.140961	-1.9433	0.0519805	0.200231
LL0000001141	ap4m1	87.7613	-0.415575	0.236496	-1.75722	0.0788804	0.259802
LL0000001142	ap4s1	139.806	-0.307776	0.191084	-1.61069	0.107248	0.311957
LL0000001143	ap5b1	126.692	-0.200391	0.167607	-1.1956	0.231851	0.485701
LL0000001144	ap5m1	84.091	-0.285968	0.189055	-1.51262	0.130377	0.350417
LL0000001145	ap5s1	144.348	-0.347166	0.187348	-1.85306	0.0638744	0.228245
LL0000001146	ap5z1	103.892	-0.126872	0.185593	-0.683606	0.494224	0.722077
LL0000001147	apaf1	435.007	-0.0881105	0.107716	-0.817988	0.413364	0.661348
LL0000001148	apba1a	396.165	0.16097	0.137384	1.17168	0.241326	0.496519
LL0000001149	apba1b	851.41	-0.232009	0.114152	-2.03247	0.0421066	0.175598
LL0000001150	apba2a	463.374	-0.130114	0.136895	-0.950467	0.341875	0.599316
LL0000001151	apba2b	1550.97	-0.181832	0.0929736	-1.95573	0.0504964	0.196351
LL0000001152	APBA3	0	NA	NA	NA	NA	NA
LL0000001153	apbb1	1626.2	0.456178	0.129169	3.53163	0.000413	0.00743131
LL0000001154	apbb1ip	98.7279	0.254806	0.212227	1.20063	0.229893	0.483555
LL0000001155	apbb2b	1184.86	0.216147	0.096457	2.24087	0.0250348	0.125669
LL0000001156	apbb3	246.4	-0.0501434	0.195174	-0.256916	0.797243	0.909286
LL0000001157	apc	3709.33	-0.212563	0.0717299	-2.96338	0.00304285	0.0312241
LL0000001158	apc2	1200.04	0.0206878	0.180217	0.114794	0.908609	0.961916
LL0000001159	apcdd1l	164.273	0.672188	0.156822	4.28632	1.81655e-05	0.000746413
LL0000001160	apeh	372.364	-0.133449	0.115629	-1.15411	0.248454	0.503731
LL0000001161	apela	11.7234	0.133786	0.57349	0.233285	0.81554	NA
LL0000001162	apex1	1022.44	-0.00916968	0.094947	-0.0965769	0.923062	0.968047
LL0000001163	apex2	108.546	-0.578162	0.206734	-2.79664	0.00516372	0.0449255
LL0000001164	aph1b	549.631	-0.00784246	0.100966	-0.0776744	0.938087	0.974275
LL0000001165	api5	1456.42	0.0668061	0.076042	0.878542	0.37965	0.633002
LL0000001166	apip	401.571	-0.268065	0.14146	-1.895	0.058093	0.21496
LL0000001167	apln	1617.48	0.0952112	0.096902	0.982551	0.325828	0.585294
LL0000001168	aplnr2	45.651	0.108913	0.302146	0.360466	0.718499	0.86858
LL0000001169	aplnra	229.2	-0.188003	0.169564	-1.10874	0.267541	0.523908
LL0000001170	aplnrb	153.535	-0.326084	0.223854	-1.45668	0.145203	0.374444
LL0000001171	aplp1	5546.44	0.206354	0.0884163	2.3339	0.0196012	0.106977
LL0000001172	aplp2	3549.21	0.664976	0.105132	6.32518	2.52935e-10	6.41357e-08
LL0000001173	apmap	548.812	0.157522	0.0917203	1.71741	0.085904	0.272997
LL0000001174	apnl	1.50238	1.565	2.128	0.73543	0.462077	NA
LL0000001175	apoa1a	13560.5	-0.767267	0.358322	-2.14128	0.0322518	0.148021
LL0000001176	apoa1b	49333.3	-0.518879	0.30216	-1.71723	0.0859366	0.273005
LL0000001177	apoa2	21154.2	-0.351831	0.322422	-1.09121	0.275179	0.532894
LL0000001178	apoa4a	100.724	-0.435327	0.553922	-0.785899	0.431926	0.67661
LL0000001179	apoa4b.1	7145.83	-0.743029	0.324594	-2.2891	0.0220734	0.115717
LL0000001180	apoa4b.2	6485.4	-1.13319	0.360208	-3.14593	0.00165558	0.0203274
LL0000001181	apoba	1227.66	-0.40292	0.437858	-0.920206	0.357465	0.613823
LL0000001182	apobb.1	19654.2	-0.624665	0.375702	-1.66266	0.09638	0.293002
LL0000001183	apobb.2	104.57	-0.500151	0.399002	-1.2535	0.210022	0.460817
LL0000001184	apobec2a	300.673	0.153203	0.216327	0.708204	0.478819	0.711051
LL0000001185	apobec2b	3.94063	-1.14425	1.00122	-1.14285	0.253102	NA
LL0000001186	apoc1	8900.23	-0.695424	0.195191	-3.56279	0.00036694	0.00683878
LL0000001187	apoc2	3219.49	-0.444616	0.352181	-1.26246	0.206782	0.457351
LL0000001188	apoc4	4.95564	-0.89961	0.924619	-0.972952	0.330577	NA
LL0000001189	apoda.1	204.482	0.0392815	0.190245	0.206478	0.836418	0.929294
LL0000001190	apoda.2	1212.86	-0.643038	0.542124	-1.18614	0.235565	0.489865
LL0000001191	apodb	393.524	-0.0450412	0.16509	-0.272828	0.784985	0.903078
LL0000001192	apoea	2998.77	-0.775503	0.320842	-2.41709	0.0156451	0.0928256
LL0000001193	apoeb	10267.3	-0.434113	0.173769	-2.49821	0.0124822	0.0811282
LL0000001194	apof	502.692	0.0154952	0.122375	0.126621	0.899241	0.958265
LL0000001195	apol1	176.018	-0.147155	0.183937	-0.800031	0.423693	0.670525
LL0000001196	apom	967.969	-0.472046	0.361142	-1.30709	0.191182	0.438342
LL0000001197	apooa	199.589	0.0182175	0.152087	0.119783	0.904655	0.960741
LL0000001198	apoob	196.71	-0.194511	0.162353	-1.19808	0.230886	0.484684
LL0000001199	apool	246.773	-0.0902698	0.167867	-0.537747	0.590752	0.790101
LL0000001200	apopt1	200.144	-0.236822	0.145093	-1.6322	0.102637	0.304341
LL0000001201	appa	5110.86	0.0981812	0.0747241	1.31392	0.188874	0.435331
LL0000001202	appb	4308.74	-0.0622241	0.0957902	-0.649587	0.515959	0.737555
LL0000001203	appbp2	1203.04	-0.0350499	0.0779136	-0.449855	0.652815	0.830655
LL0000001204	appl1	149.468	0.61499	0.198884	3.09221	0.00198674	0.0230309
LL0000001205	appl2	861.339	0.00916133	0.0920364	0.0995403	0.920709	0.966973
LL0000001206	aprt	149.997	0.451471	0.18125	2.49087	0.0127431	0.0821229
LL0000001207	aptx	73.1532	-0.501378	0.275464	-1.82012	0.0687402	0.238358
LL0000001208	aqp10a	99.8025	-0.416215	0.315664	-1.31854	0.187323	0.433429
LL0000001209	aqp10b	26.7666	-0.193169	0.422769	-0.456914	0.647733	NA
LL0000001210	aqp11	354.926	0.147615	0.148236	0.995813	0.319341	0.578712
LL0000001211	aqp12	224.705	-0.118488	0.301076	-0.39355	0.693913	0.853703
LL0000001212	aqp1a.1	712.83	-0.0524366	0.129383	-0.405282	0.685271	0.847888
LL0000001213	aqp1a.2	3.38044	0.669386	0.955678	0.700431	0.483658	NA
LL0000001214	aqp3a	2127.46	0.248421	0.141911	1.75054	0.0800259	0.262097
LL0000001215	aqp3b	12.2458	0.0738127	0.595356	0.123981	0.901331	NA
LL0000001216	aqp4	116.77	0.72064	0.265249	2.71685	0.00659066	0.0532531
LL0000001217	aqp7	60.7509	0.11555	0.283099	0.408161	0.683156	0.84663
LL0000001218	aqp8a.1	604.322	-0.236932	0.140714	-1.68378	0.0922248	0.285138
LL0000001219	aqp8a.2	271.334	-0.0988459	0.359233	-0.275159	0.783194	0.902418
LL0000001220	aqp8b	25.5676	0.472284	0.581172	0.81264	0.416424	NA
LL0000001221	aqp9a	20.4215	-0.965161	0.649455	-1.48611	0.13725	NA
LL0000001222	aqp9b	1839.42	0.278204	0.114996	2.41924	0.0155529	0.0925446
LL0000001223	aqr	633.608	-0.121591	0.151856	-0.8007	0.423305	0.67041
LL0000001224	ar	269.422	-0.181215	0.16324	-1.11011	0.266951	0.523538
LL0000001225	araf	788.891	0.288525	0.0986986	2.92329	0.0034635	0.034071
LL0000001226	arap1	18.0164	0.268011	0.413655	0.647908	0.517044	NA
LL0000001227	arap1a	137.962	-0.25014	0.241484	-1.03585	0.300273	0.558603
LL0000001228	arap3	136.369	0.485401	0.158533	3.06183	0.00219986	0.024806
LL0000001229	arcn1a	695.708	0.0518438	0.0982624	0.527605	0.597773	0.794883
LL0000001230	arcn1b	897.469	0.208715	0.100515	2.07645	0.0378523	0.163591
LL0000001231	areg	41.5628	0.0829718	0.364914	0.227374	0.820133	NA
LL0000001232	AREL1	492.493	-0.0113918	0.102239	-0.111423	0.911281	0.962753
LL0000001233	arf1	1003.4	0.246987	0.120688	2.04649	0.0407078	0.171884
LL0000001234	arf2a	3819.9	0.0884507	0.0694027	1.27446	0.202502	0.452555
LL0000001235	arf2b	1774.9	0.00585414	0.106125	0.0551628	0.956009	0.983307
LL0000001236	arf3a	273.984	-0.103229	0.139356	-0.740762	0.458838	0.697848
LL0000001237	arf3b	179.669	0.110302	0.291882	0.377898	0.705506	0.859478
LL0000001238	arf4a	357.389	0.4784	0.135498	3.53067	0.000414512	0.0074446
LL0000001239	arf4b	41.2877	0.130542	0.452036	0.288786	0.772745	NA
LL0000001240	arf5	1926.43	0.0741382	0.0741563	0.999757	0.317428	0.576927
LL0000001241	ARF5 (1 of many)	56.8229	-0.371368	0.305095	-1.21722	0.223521	0.476175
LL0000001242	arf6a	510.348	-0.0942635	0.144824	-0.650883	0.515122	0.73702
LL0000001243	arf6b	867.304	0.0395682	0.085732	0.461534	0.644416	0.824139
LL0000001244	arfgap1	628.034	-0.0843355	0.154574	-0.5456	0.585341	0.786563
LL0000001245	arfgap2	2002.04	0.146828	0.0871628	1.68453	0.0920802	0.284874
LL0000001246	arfgap3	234.407	-0.493684	0.171463	-2.87924	0.00398635	0.0376573
LL0000001247	arfgef1	912.018	-0.0149618	0.0933358	-0.160301	0.872644	0.946314
LL0000001248	arfgef2	872.978	-0.167434	0.10128	-1.65319	0.0982925	0.296428
LL0000001249	arfgef3	444.464	-0.25899	0.193592	-1.33782	0.180957	0.424207
LL0000001250	arfip1	506.078	0.356347	0.119908	2.97183	0.0029603	0.0305723
LL0000001251	arfip2a	528.317	-0.114558	0.11775	-0.972894	0.330606	0.590419
LL0000001252	arfip2b	6.41086	0.38297	0.710232	0.539218	0.589736	NA
LL0000001253	arfrp1	375.981	-0.0898928	0.108666	-0.827244	0.408099	0.65769
LL0000001254	arg1	135.95	-0.0028185	0.217748	-0.0129439	0.989673	0.996716
LL0000001255	arg2	2463.84	-0.60242	0.20617	-2.92196	0.00347835	0.03413
LL0000001256	arglu1a	4879.35	-0.325662	0.0815224	-3.99476	6.47598e-05	0.0019439
LL0000001257	arglu1b	1845.61	-0.0881322	0.0932867	-0.944746	0.344789	0.602395
LL0000001258	arhgap1	1374.23	0.107718	0.0686912	1.56815	0.116845	0.327472
LL0000001259	arhgap10	361.621	-0.0804726	0.137422	-0.585589	0.558152	0.767344
LL0000001260	arhgap11a	148.069	0.0857038	0.221476	0.386966	0.698782	0.85663
LL0000001261	arhgap12a	659.207	-0.0804899	0.0983713	-0.818226	0.413228	0.661338
LL0000001262	arhgap12b	959.064	-0.0364999	0.0855263	-0.426768	0.669549	0.839183
LL0000001263	arhgap15	15.8877	0.304109	0.530336	0.573428	0.566355	NA
LL0000001264	arhgap17a	362.807	0.34702	0.10854	3.19717	0.00138782	0.0179494
LL0000001265	arhgap17b	267.941	0.138592	0.204097	0.67905	0.497106	0.724694
LL0000001266	arhgap18	346.72	0.0434924	0.15689	0.277216	0.781614	0.90119
LL0000001267	arhgap19	285.947	-0.0386913	0.125344	-0.308682	0.757564	0.889294
LL0000001268	arhgap20	151.53	0.110444	0.180506	0.61186	0.54063	0.755007
LL0000001269	arhgap20b	139.28	-0.0822684	0.209311	-0.393045	0.694286	0.853982
LL0000001270	arhgap21a	1189.8	-0.296625	0.113647	-2.61006	0.00905273	0.0656587
LL0000001271	arhgap21b	2203.13	-0.308259	0.083032	-3.71254	0.000205191	0.00445827
LL0000001272	arhgap22	124.154	-0.0348981	0.214864	-0.162419	0.870976	0.945237
LL0000001273	ARHGAP22 (1 of many)	590.312	0.101726	0.109503	0.928977	0.352901	0.609274
LL0000001274	arhgap23a	1205.2	0.0288757	0.0689109	0.41903	0.675194	0.842451
LL0000001275	arhgap23b	206.962	-0.152862	0.158269	-0.96584	0.334124	0.592846
LL0000001276	arhgap24	232.52	0.0403505	0.135216	0.298416	0.765386	0.893101
LL0000001277	arhgap25	14.1462	0.0703006	0.497651	0.141265	0.887661	NA
LL0000001278	arhgap27	343.338	0.0267975	0.136204	0.196745	0.844027	0.933336
LL0000001279	arhgap27l	238.929	0.0444039	0.184445	0.240744	0.809754	0.916364
LL0000001280	arhgap28	79.6513	-0.136625	0.221147	-0.617802	0.536706	0.752153
LL0000001281	arhgap29a	211.94	-0.0385004	0.141646	-0.271808	0.78577	0.903545
LL0000001282	arhgap29b	365.832	0.0568972	0.132887	0.428161	0.668534	0.838375
LL0000001283	arhgap31	275.383	0.212839	0.134064	1.58759	0.11238	0.32065
LL0000001284	arhgap32a	762.952	-0.118582	0.104216	-1.13785	0.255185	0.51098
LL0000001285	arhgap32b	1035.55	-0.00393946	0.0718875	-0.0548004	0.956298	0.983421
LL0000001286	arhgap33	699.245	-0.0924313	0.118147	-0.78234	0.434015	0.677898
LL0000001287	arhgap35a	1200.09	-0.136275	0.105551	-1.29108	0.196675	0.445206
LL0000001288	arhgap35b	1197.42	0.217494	0.110369	1.97061	0.048768	0.192465
LL0000001289	arhgap36	165.612	0.073898	0.145453	0.508056	0.611414	0.802743
LL0000001290	arhgap39	642.864	-0.117796	0.134257	-0.877391	0.380274	0.633389
LL0000001291	arhgap42a	276.859	0.253965	0.145524	1.74517	0.0809555	0.263895
LL0000001292	arhgap42b	82.5096	0.198439	0.234724	0.845411	0.397881	0.648939
LL0000001293	arhgap44	406.226	0.299024	0.111875	2.67284	0.0075212	0.0580926
LL0000001294	arhgap4a	43.4974	0.218752	0.324799	0.673499	0.50063	0.727263
LL0000001295	arhgap4b	865.695	0.0151377	0.111953	0.135215	0.892442	0.95514
LL0000001296	arhgap5	1192.24	0.0265342	0.0720695	0.368176	0.712742	0.864766
LL0000001297	ARHGAP6	10.4701	-0.282212	0.54556	-0.517288	0.604955	NA
LL0000001298	arhgdia	2413.24	0.0168917	0.118113	0.143013	0.88628	0.952576
LL0000001299	arhgdig	1452.92	0.359004	0.107709	3.3331	0.000858842	0.0125766
LL0000001300	arhgef10	152.773	0.10427	0.16726	0.6234	0.533022	0.749935
LL0000001301	arhgef10la	215.881	0.328977	0.180451	1.82308	0.0682906	0.237473
LL0000001302	arhgef10lb	300.045	-0.0228128	0.163479	-0.139546	0.889019	0.953724
LL0000001303	arhgef11	1611.91	-0.0742489	0.0925691	-0.802092	0.4225	0.669826
LL0000001304	arhgef12a	615.124	-0.216967	0.0931581	-2.32902	0.019858	0.107859
LL0000001305	arhgef12b	768.994	-0.0979821	0.10878	-0.900735	0.367729	0.623669
LL0000001306	arhgef15	47.7883	-0.0985952	0.299617	-0.329071	0.742102	0.881475
LL0000001307	arhgef16	202.951	-0.385721	0.210283	-1.83429	0.0666103	0.234456
LL0000001308	ARHGEF17	474.197	-0.0580832	0.117139	-0.495848	0.620001	0.808831
LL0000001309	arhgef18a	397.304	-0.14024	0.152199	-0.921424	0.356829	0.613324
LL0000001310	arhgef18b	258.459	0.0247917	0.131491	0.188542	0.850451	0.936785
LL0000001311	arhgef19	91.3482	-0.24629	0.222108	-1.10888	0.267484	0.523908
LL0000001312	arhgef1a	347.86	-0.0606401	0.130644	-0.464163	0.642531	0.823395
LL0000001313	arhgef1b	1003.83	0.189709	0.0731521	2.59335	0.00950464	0.0678385
LL0000001314	arhgef2	947.788	0.0461681	0.111649	0.413512	0.679231	0.844373
LL0000001315	arhgef25b	315.446	-0.121006	0.133459	-0.906687	0.364573	0.620424
LL0000001316	arhgef28	195.547	-0.0677393	0.149446	-0.453269	0.650355	0.828902
LL0000001317	arhgef3	78.8915	0.0333347	0.219954	0.151553	0.87954	0.949132
LL0000001318	arhgef33	81.4868	-0.129352	0.203074	-0.636971	0.524144	0.743333
LL0000001319	arhgef37	180.584	0.164735	0.169298	0.973048	0.33053	0.590419
LL0000001320	arhgef38	67.1414	0.212878	0.237707	0.895547	0.370495	0.625695
LL0000001321	arhgef39	55.1462	0.352344	0.361445	0.974819	0.32965	0.589759
LL0000001322	arhgef3l	38.7378	-0.155842	0.294791	-0.528653	0.597046	NA
LL0000001323	arhgef4	1942.52	-0.352129	0.0724516	-4.8602	1.17265e-06	8.33879e-05
LL0000001324	arhgef40	32.9228	0.573359	0.396455	1.44621	0.148118	NA
LL0000001325	arhgef5	514.826	-0.147505	0.163278	-0.903401	0.366313	0.622287
LL0000001326	arhgef6	461.617	0.276047	0.0987581	2.79519	0.00518698	0.0450872
LL0000001327	arhgef7a	1242.07	-0.0282039	0.0949169	-0.297143	0.766357	0.893635
LL0000001328	arhgef7b	675.898	-0.0241021	0.106797	-0.225682	0.821449	0.922126
LL0000001329	arhgef9a	820.095	0.0202388	0.111622	0.181315	0.85612	0.939485
LL0000001330	arhgef9b	1066.72	0.128147	0.0830275	1.54343	0.122727	0.337049
LL0000001331	arid1aa	2024.86	-0.282209	0.0851186	-3.31548	0.000914872	0.0131571
LL0000001332	arid1ab	1813.16	-0.342848	0.0786052	-4.36164	1.2909e-05	0.000565387
LL0000001333	arid1b	922.387	-0.283974	0.0944162	-3.00769	0.00263245	0.0281208
LL0000001334	arid2	974.275	-0.242738	0.0985595	-2.46285	0.0137836	0.0862357
LL0000001335	arid3a	692.673	0.200141	0.113059	1.77023	0.0766889	0.2553
LL0000001336	arid3b	749.384	0.0854871	0.0961513	0.889089	0.373955	0.628839
LL0000001337	arid3c	806.484	0.311042	0.10583	2.93908	0.00329193	0.0330066
LL0000001338	arid4a	1530.91	-0.298159	0.0720072	-4.14068	3.46284e-05	0.00122395
LL0000001339	arid5a	13.8488	1.59352	0.599518	2.65801	0.00786042	NA
LL0000001340	arid5b	588.19	-0.231783	0.0925119	-2.50544	0.01223	0.0800557
LL0000001341	arid6	187.965	0.0401556	0.157297	0.255285	0.798503	0.909776
LL0000001342	arih1	760.152	0.0489479	0.0896954	0.545713	0.585263	0.786563
LL0000001343	arih1l	435.161	0.0781898	0.105202	0.743238	0.457337	0.696772
LL0000001344	arih2	1307.81	-0.520316	0.0996906	-5.21931	1.79589e-07	1.85073e-05
LL0000001345	arl1	622.214	-0.0457276	0.104904	-0.435901	0.662909	0.835697
LL0000001346	arl11	38.8065	-0.483148	0.347324	-1.39106	0.164207	NA
LL0000001347	arl13a	213.377	-0.0114557	0.179101	-0.063962	0.949	0.979913
LL0000001348	arl13b	342.372	-0.106097	0.110469	-0.960418	0.336845	0.595378
LL0000001349	arl14	113.194	0.424805	0.229226	1.85322	0.0638512	0.228204
LL0000001350	arl14ep	262.089	-0.120866	0.1578	-0.765944	0.44371	0.685636
LL0000001351	arl15a	50.1747	0.0828774	0.251547	0.32947	0.7418	0.881475
LL0000001352	arl15b	202.178	0.0548632	0.175486	0.312636	0.754557	0.887462
LL0000001353	arl16	188.167	-0.346445	0.177556	-1.95119	0.0510349	0.197727
LL0000001354	arl2	311.662	-0.0126293	0.125198	-0.100875	0.91965	0.966367
LL0000001355	arl2bp	152.301	0.0960512	0.165544	0.580215	0.56177	0.769783
LL0000001356	arl3	966.389	0.287864	0.111771	2.57548	0.0100101	0.0705317
LL0000001357	arl3l1	689.479	0.0120874	0.130855	0.0923724	0.926402	0.969037
LL0000001358	arl3l2	378.848	-0.127563	0.147512	-0.864761	0.38717	0.63929
LL0000001359	arl4aa	145.03	-0.47203	0.193129	-2.44411	0.0145209	0.0887509
LL0000001360	arl4ab	298.6	0.0454657	0.130313	0.348897	0.727166	0.872836
LL0000001361	arl4ca	619.634	0.211415	0.124564	1.69724	0.0896513	0.280284
LL0000001362	arl4cb	408.699	-0.204442	0.146701	-1.3936	0.16344	0.399488
LL0000001363	arl4d	603.51	-0.152807	0.108866	-1.40362	0.160431	0.395302
LL0000001364	arl5a	252.561	-0.114782	0.161178	-0.712147	0.476374	0.709662
LL0000001365	arl5c	202.165	-0.429152	0.197181	-2.17643	0.0295228	0.139904
LL0000001366	arl6	417.15	0.0674625	0.114635	0.588498	0.556198	0.766318
LL0000001367	arl6ip1	1728.91	-0.117151	0.0993873	-1.17873	0.238504	0.493138
LL0000001368	arl6ip4	214.352	-0.242315	0.186016	-1.30266	0.192692	0.440389
LL0000001369	arl6ip5a	86.1994	-0.338851	0.246204	-1.3763	0.168729	0.406479
LL0000001370	arl6ip5b	745.199	-0.0527382	0.112309	-0.469581	0.638654	0.820861
LL0000001371	arl6ip6	218.143	0.0997643	0.154457	0.645902	0.518343	0.739199
LL0000001372	arl8	693.853	0.00945119	0.0963884	0.0980532	0.92189	0.967699
LL0000001373	arl8a	1671.5	0.0540854	0.0887318	0.609537	0.542168	0.755851
LL0000001374	arl8ba	427.955	-0.209182	0.133033	-1.5724	0.115857	0.325891
LL0000001375	arl8bb	204.705	0.312561	0.174936	1.78671	0.0739842	0.249257
LL0000001376	arl9	312.512	-0.0290331	0.126636	-0.229264	0.818664	0.920505
LL0000001377	armc1	552.357	0.311666	0.110808	2.81267	0.00491315	0.0435317
LL0000001378	armc10	174.966	0.0718626	0.150547	0.477344	0.633117	0.817639
LL0000001379	armc1l	138.957	-0.35208	0.216643	-1.62517	0.104127	0.30712
LL0000001380	armc2	50.2359	-0.573315	0.283538	-2.022	0.043176	0.178601
LL0000001381	armc3	28.0112	-0.133265	0.352961	-0.377563	0.705755	NA
LL0000001382	armc4	49.3447	0.278862	0.252393	1.10487	0.269216	0.525923
LL0000001383	armc5	235.928	-0.193162	0.140556	-1.37428	0.169356	0.407093
LL0000001384	ARMC6	162.566	0.473099	0.165092	2.86567	0.00416126	0.0387774
LL0000001385	armc7	45.4127	0.138684	0.298122	0.465193	0.641794	0.822888
LL0000001386	armc8	338.139	-0.239876	0.102971	-2.32954	0.0198303	0.10783
LL0000001387	armc9	124.899	-0.211093	0.184423	-1.14461	0.252369	0.507716
LL0000001388	armh1	23.7372	-0.287865	0.468935	-0.613871	0.539301	NA
LL0000001389	armh3	395.193	0.238909	0.138911	1.71987	0.0854559	0.272112
LL0000001390	armt1	353.722	0.107824	0.127789	0.843765	0.398801	0.649781
LL0000001391	arnt	427.907	-0.186526	0.236519	-0.788628	0.430329	0.675086
LL0000001392	arnt2	1577.02	0.0687158	0.108221	0.634955	0.525457	0.744407
LL0000001393	arntl1a	511.358	-0.0955617	0.118346	-0.80748	0.41939	0.666947
LL0000001394	arntl1b	656.565	0.159224	0.106242	1.49869	0.133955	0.356749
LL0000001395	arntl2	254.409	0.0758938	0.145585	0.521302	0.602157	0.797701
LL0000001396	arpc1a	2018.04	-0.0923518	0.0832724	-1.10903	0.267416	0.523908
LL0000001397	arpc1b	397.706	0.206019	0.119648	1.72188	0.0850908	0.271433
LL0000001398	arpc2	1777.39	-0.175438	0.121538	-1.44348	0.148884	0.379618
LL0000001399	arpc3	1059.83	-0.0392181	0.127118	-0.308516	0.75769	0.889301
LL0000001400	arpc4	759.44	0.2076	0.117413	1.76812	0.077041	0.256196
LL0000001401	arpc4l	972.972	0.0183424	0.12192	0.150446	0.880412	0.949649
LL0000001402	arpc5a	687.034	0.617394	0.129753	4.75821	1.9532e-06	0.000121314
LL0000001403	arpc5b	613.789	0.10946	0.122487	0.893644	0.371513	0.62681
LL0000001404	arpc5la	554.003	-0.162355	0.125066	-1.29815	0.194234	0.441975
LL0000001405	arpc5lb	379.291	-0.460623	0.135762	-3.39288	0.000691624	0.010836
LL0000001406	arpin	140.332	0.187996	0.176261	1.06658	0.286163	0.544388
LL0000001407	arpp19a	1438.19	0.395984	0.102511	3.86283	0.000112083	0.00293749
LL0000001408	arpp19b	454.289	-0.0858131	0.165719	-0.517823	0.604582	0.799364
LL0000001409	arpp21	370.265	-0.232925	0.158418	-1.47032	0.141476	0.36863
LL0000001410	arr3a	11454.6	-0.492836	0.128718	-3.8288	0.000128769	0.00321855
LL0000001411	arr3b	3333.15	-0.309358	0.122739	-2.52046	0.0117202	0.0777753
LL0000001412	arrb1	268.291	0.0875037	0.202472	0.432176	0.665613	0.836946
LL0000001413	arrb2a	399.877	0.0136901	0.115386	0.118646	0.905555	0.961049
LL0000001414	arrb2b	1538.12	0.0194837	0.0679399	0.286778	0.774283	0.897745
LL0000001415	arrdc1a	174.253	0.181605	0.183654	0.988842	0.32274	0.581585
LL0000001416	arrdc1b	266.047	0.483564	0.158841	3.04432	0.00233205	0.0259144
LL0000001417	arrdc2	1240.97	-0.792466	0.205273	-3.86054	0.000113135	0.00294595
LL0000001418	arrdc3a	3182.38	0.0404704	0.169005	0.239463	0.810747	0.916895
LL0000001419	arrdc3b	2105.39	0.0334917	0.200235	0.167262	0.867164	0.943267
LL0000001420	arsa	272.624	-0.0749155	0.123043	-0.608856	0.54262	0.756316
LL0000001421	ARSB	65.7369	0.231645	0.249702	0.927688	0.35357	0.609834
LL0000001422	arsg	25.6037	-0.190468	0.353944	-0.538132	0.590486	NA
LL0000001423	arsh	188.764	0.260667	0.211313	1.23356	0.217366	0.469519
LL0000001424	arsia	18.4716	-0.18739	0.464071	-0.403795	0.686363	NA
LL0000001425	arsib	16.106	0.311879	0.567372	0.54969	0.582532	NA
LL0000001426	arsj	60.2678	0.314833	0.269004	1.17037	0.241854	0.496982
LL0000001427	arsk	43.85	-0.133898	0.366164	-0.365678	0.714605	0.866219
LL0000001428	art4	0.678601	-0.274542	2.09221	-0.131221	0.8956	NA
LL0000001429	artna	4.57418	0.437345	0.90516	0.483169	0.628976	NA
LL0000001430	artna	0	NA	NA	NA	NA	NA
LL0000001431	artnb	20.8941	0.396536	0.37659	1.05297	0.292357	NA
LL0000001432	arv1	176.332	0.191692	0.191336	1.00186	0.31641	0.575832
LL0000001433	arvcfa	540.016	-0.207333	0.105992	-1.95612	0.0504507	0.196292
LL0000001434	arvcfb	1516.54	-0.00899276	0.0759962	-0.118332	0.905805	0.96107
LL0000001435	arxa	223.847	-0.216942	0.170707	-1.27084	0.203785	0.453637
LL0000001436	arxb	29.6936	-0.269327	0.460882	-0.584374	0.558969	NA
LL0000001437	as3mt	158.886	-0.254443	0.193781	-1.31305	0.189167	0.435796
LL0000001438	asah1a	207.772	0.204503	0.158983	1.28632	0.19833	0.447071
LL0000001439	asah1b	292.66	-0.0356554	0.122488	-0.291092	0.770981	0.896438
LL0000001440	asah2	416.486	-0.00211381	0.326383	-0.00647647	0.994833	0.998667
LL0000001441	asap1a	1404.3	-0.0685555	0.0831745	-0.824236	0.409805	0.658827
LL0000001442	asap1b	1042.94	-0.0345066	0.102805	-0.335651	0.737134	0.879205
LL0000001443	asap2a	428.61	0.0318231	0.100562	0.316452	0.75166	0.885839
LL0000001444	asap2b	386.027	0.291883	0.163065	1.78998	0.0734576	0.248046
LL0000001445	asap3	279.826	0.0878452	0.13198	0.665595	0.50567	0.73104
LL0000001446	asb1	31.895	0.00298605	0.35193	0.00848479	0.99323	NA
LL0000001447	asb10	131.803	-0.413258	0.227035	-1.82024	0.0687228	0.238358
LL0000001448	asb11	3.91777	0.614744	0.872235	0.704792	0.48094	NA
LL0000001449	asb12a	259.405	-0.199669	0.135386	-1.47482	0.140262	0.366607
LL0000001450	asb12b	30.5338	0.0538632	0.385191	0.139835	0.88879	NA
LL0000001451	asb13a.1	99.9331	0.0643509	0.260089	0.247419	0.804584	0.913578
LL0000001452	asb13a.2	22.5022	-0.170512	0.379946	-0.448781	0.65359	NA
LL0000001453	asb13b	155.216	-0.079724	0.151304	-0.526914	0.598253	0.795339
LL0000001454	asb14a	0.744748	-2.33909	2.70991	-0.863162	0.388049	NA
LL0000001455	asb14b	54.6434	0.271853	0.269682	1.00805	0.31343	0.572848
LL0000001456	asb15a	102.847	0.60377	0.223272	2.70419	0.00684708	0.054683
LL0000001457	asb15b	21.4945	-0.924375	0.393113	-2.35142	0.0187018	NA
LL0000001458	asb16	71.2582	-0.399361	0.224451	-1.77928	0.0751936	0.25192
LL0000001459	asb18	44.0881	-0.54212	0.310696	-1.74486	0.08101	0.263895
LL0000001460	asb2a.1	269.006	-0.0897787	0.167819	-0.534973	0.592669	0.791309
LL0000001461	asb2b	503.28	-0.332085	0.175264	-1.89477	0.0581228	0.215029
LL0000001462	asb3	102.477	-0.24998	0.249497	-1.00194	0.316374	0.575826
LL0000001463	asb4	55.1265	-0.213587	0.280163	-0.762366	0.445842	0.68718
LL0000001464	asb5a	127.266	-0.338375	0.297846	-1.13607	0.255926	0.511233
LL0000001465	asb5b	369.291	-0.197914	0.152621	-1.29676	0.194713	0.442647
LL0000001466	asb6	321.228	-0.0253076	0.129448	-0.195503	0.844999	0.934089
LL0000001467	asb7	255.05	0.469416	0.154106	3.04606	0.0023186	0.0257978
LL0000001468	asb8	545.713	0.0954943	0.120829	0.790328	0.429336	0.674552
LL0000001469	ascc1	209.475	-0.00472366	0.141931	-0.0332814	0.97345	0.989992
LL0000001470	ascc2	219.032	-0.209984	0.145279	-1.44539	0.14835	0.378991
LL0000001471	ascc3	290.554	-0.061033	0.21345	-0.285936	0.774927	0.897993
LL0000001472	ascl1a	164.61	-0.377447	0.175585	-2.14966	0.0315822	0.146266
LL0000001473	ascl1b	163.47	-0.0244886	0.158129	-0.154865	0.876928	0.947912
LL0000001474	asf1ba	97.9098	0.325814	0.265607	1.22668	0.219943	0.472199
LL0000001475	asf1bb	357.148	0.0131494	0.158964	0.0827195	0.934075	0.972372
LL0000001476	ash1l	2521.32	-0.318853	0.0851337	-3.74532	0.000180164	0.00405689
LL0000001477	ash2l	815.18	-0.127187	0.0922541	-1.37866	0.167998	0.405346
LL0000001478	asic1a	415.408	0.015412	0.117999	0.130611	0.896083	0.956827
LL0000001479	asic1b	340.725	0.0111842	0.115702	0.0966632	0.922994	0.968047
LL0000001480	asic1c	50.1068	0.484881	0.390033	1.24318	0.213802	0.465241
LL0000001481	asic2	369.567	0.0720701	0.135272	0.532779	0.594186	0.791813
LL0000001482	asic4a	171.268	-0.162632	0.184519	-0.881382	0.378111	0.631876
LL0000001483	asic4b	65.1628	0.220711	0.28236	0.781667	0.43441	0.678147
LL0000001484	asip1	52.2779	0.262726	0.282798	0.929022	0.352877	0.609274
LL0000001485	asip2b	435.922	0.423466	0.155149	2.72941	0.00634479	0.0518095
LL0000001486	asl	132.358	0.014278	0.20454	0.0698054	0.944349	0.977536
LL0000001487	asmt	122.016	0.166123	0.191951	0.865441	0.386797	0.63897
LL0000001488	asmt2	257.24	-0.0157985	0.151744	-0.104113	0.91708	0.96516
LL0000001489	asmtl	220.871	-0.444136	0.186701	-2.37887	0.017366	0.0993711
LL0000001490	asna1	1039.23	0.554588	0.111522	4.97291	6.59566e-07	5.23066e-05
LL0000001491	asns	331.511	0.684899	0.153745	4.45477	8.39836e-06	0.000405626
LL0000001492	asnsd1	337.095	-0.225531	0.136978	-1.64647	0.0996664	0.299077
LL0000001493	aspa	365.373	0.482976	0.212542	2.27238	0.0230638	0.119307
LL0000001494	aspdh	16.3569	-0.49896	0.649558	-0.768153	0.442396	NA
LL0000001495	aspg	519.977	-0.291905	0.154071	-1.89461	0.0581436	0.215047
LL0000001496	asph	1930.11	0.383593	0.13162	2.91439	0.00356383	0.0347513
LL0000001497	asphd1	239.388	-0.202423	0.127251	-1.59073	0.111669	0.319524
LL0000001498	asphd2	397.927	-0.197247	0.108664	-1.81521	0.069492	0.239481
LL0000001499	aspm	492.167	-0.39657	0.113207	-3.50306	0.000459949	0.00802142
LL0000001500	aspn	101.367	0.15457	0.251492	0.614613	0.53881	0.753623
LL0000001501	aspscr1	452.228	-0.373594	0.202853	-1.8417	0.0655194	0.231759
LL0000001502	asrgl1	111.203	-0.335027	0.259094	-1.29307	0.195986	0.444491
LL0000001503	ASS1	631.7	0.206851	0.131339	1.57494	0.115271	0.325053
LL0000001504	ASTE1	67.8011	0.284152	0.25686	1.10625	0.268617	0.525272
LL0000001505	aste1a	6.82438	0.102865	0.784273	0.13116	0.895649	NA
LL0000001506	astn1	918.483	-0.220931	0.118673	-1.86168	0.0626484	0.225806
LL0000001507	asxl1	1429.63	-0.305156	0.0745359	-4.09408	4.23847e-05	0.00142875
LL0000001508	asxl2	480.489	0.275322	0.11731	2.34696	0.0189271	0.104781
LL0000001509	asz1	5.34535	0.0555981	0.992083	0.0560418	0.955309	NA
LL0000001510	atad1a	388.986	0.500275	0.110436	4.52999	5.89876e-06	0.000302363
LL0000001511	atad1b	654.727	0.22818	0.116208	1.96354	0.0495831	0.194368
LL0000001512	atad2	427.324	-0.100161	0.154042	-0.650218	0.515551	0.737251
LL0000001513	atad2b	900.116	0.0596798	0.0937471	0.636604	0.524382	0.74337
LL0000001514	atad3	353.461	-0.486374	0.199452	-2.43855	0.0147463	0.0896738
LL0000001515	atad5a	281.081	-0.0476208	0.160785	-0.296176	0.767096	0.893635
LL0000001516	atad5b	35.4565	-0.108745	0.341866	-0.318093	0.750414	NA
LL0000001517	atat1	495.16	0.034535	0.124349	0.277727	0.781222	0.901037
LL0000001518	atcaya	596.165	0.036832	0.109402	0.336667	0.736368	0.878726
LL0000001519	atcayb	440.144	0.477299	0.168648	2.83015	0.00465268	0.0419961
LL0000001520	ATE1	138.954	0.225385	0.186767	1.20678	0.227519	0.480237
LL0000001521	atf1	577.8	-0.0123384	0.105634	-0.116804	0.907016	0.961372
LL0000001522	atf2	285.203	0.643097	0.155809	4.12748	3.6676e-05	0.00128506
LL0000001523	atf3	352.948	0.198092	0.278251	0.711917	0.476516	0.70971
LL0000001524	atf4a	4676.26	-0.318951	0.0927309	-3.43954	0.000582707	0.00956503
LL0000001525	atf4b	3511.47	-0.147046	0.0905392	-1.62411	0.104351	0.307274
LL0000001526	atf5a	1160.09	0.0783342	0.0773677	1.01249	0.311302	0.570691
LL0000001527	atf5b	746.959	0.0151946	0.125144	0.121416	0.903361	0.959843
LL0000001528	atf6	467.796	0.139074	0.179824	0.773392	0.439291	0.682186
LL0000001529	atf6b	101.886	-0.290684	0.251555	-1.15555	0.247865	0.502801
LL0000001530	atf7a	137.253	0.210404	0.237556	0.885702	0.375778	0.630196
LL0000001531	atf7b	939.594	-0.0852034	0.0819414	-1.03981	0.298429	0.556594
LL0000001532	atf7ip	1651.74	-0.351776	0.0873211	-4.02854	5.61255e-05	0.00176155
LL0000001533	atf7ip2	190.941	-0.227235	0.183139	-1.24078	0.214687	0.466396
LL0000001534	atg10	40.345	-0.275419	0.280747	-0.981022	0.326582	NA
LL0000001535	atg101	244.102	-0.510253	0.158471	-3.21984	0.00128262	0.0169413
LL0000001536	atg12	89.432	-0.0613734	0.224193	-0.273753	0.784275	0.902889
LL0000001537	atg13	1040.75	-0.0988835	0.103392	-0.956395	0.338873	0.596885
LL0000001538	ATG14	456.9	-0.337778	0.115039	-2.93621	0.00332247	0.0332264
LL0000001539	atg16l1	675.284	0.062376	0.115562	0.539763	0.58936	0.789476
LL0000001540	atg16l2	15.7179	0.0598023	0.43903	0.136215	0.891652	NA
LL0000001541	ATG2A	0.250916	-0.924246	5.31942	-0.173749	0.862062	NA
LL0000001542	atg2b	27.0577	-0.565553	0.44327	-1.27587	0.202003	NA
LL0000001543	atg3	512.753	-0.0353015	0.1266	-0.278843	0.780365	0.900504
LL0000001544	atg4a	283.264	-0.0978514	0.135662	-0.721288	0.470732	0.706392
LL0000001545	atg4b	287.57	-0.320354	0.138973	-2.30515	0.021158	0.112488
LL0000001546	atg4c	260.593	0.158406	0.147378	1.07483	0.282452	0.540259
LL0000001547	atg4da	365.239	0.399923	0.110805	3.60925	0.000307084	0.00606956
LL0000001548	atg4db	13.3506	0.490844	0.556751	0.881622	0.377981	NA
LL0000001549	atg5	310.496	-0.215089	0.128186	-1.67794	0.0933582	0.287474
LL0000001550	atg7	284.013	-0.0383655	0.158638	-0.241843	0.808902	0.916153
LL0000001551	atg9a	761.997	-0.0869922	0.135619	-0.641446	0.521233	0.741046
LL0000001552	atg9b	944.401	0.0513587	0.146156	0.351397	0.725291	0.871595
LL0000001553	atic	487.406	0.213774	0.119577	1.78775	0.0738167	0.248954
LL0000001554	atl1	723.207	-0.230577	0.104096	-2.21504	0.0267576	0.131033
LL0000001555	atl2	521.783	-0.158642	0.110488	-1.43582	0.151052	0.382897
LL0000001556	atl3	599.068	0.0528981	0.14888	0.355307	0.722359	0.870635
LL0000001557	atm	188.634	0.120699	0.198842	0.607012	0.543843	0.756872
LL0000001558	atmin	169.8	0.278722	0.142575	1.95492	0.0505926	0.196646
LL0000001559	atn1	1018.67	-0.322614	0.101817	-3.16858	0.00153188	0.0193618
LL0000001560	atoh1a	38.1823	0.00580906	0.369859	0.0157062	0.987469	NA
LL0000001561	atoh1b	45.9924	0.159553	0.277481	0.575006	0.565287	0.773038
LL0000001562	atoh1c	13.734	-0.979982	0.559714	-1.75086	0.0799698	NA
LL0000001563	atoh7	50.7237	0.130525	0.316037	0.413007	0.679601	0.844517
LL0000001564	atoh8	267.156	0.12387	0.13436	0.921924	0.356568	0.612973
LL0000001565	atox1	355.223	0.0430938	0.158965	0.271091	0.786321	0.903802
LL0000001566	atp10a	123.745	0.52135	0.192048	2.71469	0.00663386	0.0535124
LL0000001567	atp10b	93.9887	0.104075	0.230894	0.450748	0.652171	0.830118
LL0000001568	atp10d	462.785	-0.145601	0.139464	-1.044	0.296484	0.554874
LL0000001569	atp11a	1668.61	0.193798	0.105674	1.83393	0.0666646	0.234556
LL0000001570	ATP11B	642.591	-0.124499	0.126344	-0.985396	0.324429	0.583543
LL0000001571	atp11c	582.271	-0.00933073	0.117959	-0.0791016	0.936952	0.973555
LL0000001572	atp13a1	585.426	-0.0837486	0.115229	-0.726803	0.467347	0.704493
LL0000001573	atp13a2	131.151	0.0186221	0.195261	0.09537	0.924021	0.968385
LL0000001574	atp13a3	395.082	0.697671	0.140205	4.97607	6.4887e-07	5.1671e-05
LL0000001575	atp1a1a.1	7589.88	0.00395151	0.128214	0.0308195	0.975413	0.991007
LL0000001576	atp1a1a.2	1283.84	0.101287	0.161885	0.625672	0.53153	0.749033
LL0000001577	atp1a1a.3	454.082	-0.178804	0.20286	-0.881418	0.378091	0.631876
LL0000001578	atp1a1a.4	4666.84	-0.0393998	0.194696	-0.202366	0.83963	0.930985
LL0000001579	atp1a1a.5	175.26	-0.168137	0.243039	-0.69181	0.489057	0.719052
LL0000001580	atp1a1b	4550.44	0.0315282	0.0923772	0.341299	0.732878	0.87645
LL0000001581	atp1a2a	1829.06	0.226682	0.120214	1.88565	0.0593417	0.217741
LL0000001582	atp1a3a	8941.75	-0.000513676	0.0895243	-0.00573784	0.995422	0.998843
LL0000001583	atp1a3b	4348.45	0.0478013	0.102672	0.465572	0.641522	0.822759
LL0000001584	atp1b1a	6205.63	0.0682837	0.113869	0.59967	0.548726	0.760444
LL0000001585	atp1b1b	3205.78	0.202571	0.105532	1.91952	0.0549185	0.207232
LL0000001586	atp1b2a	10802.8	0.0349577	0.0816215	0.42829	0.66844	0.838367
LL0000001587	atp1b2b	1096.48	0.0199216	0.113527	0.175479	0.860703	0.94102
LL0000001588	atp1b3a	1606.31	-0.0262852	0.113501	-0.231584	0.816861	0.919494
LL0000001589	atp1b3b	3445.22	-0.167991	0.0777555	-2.16051	0.0307334	0.143718
LL0000001590	atp1b4	2207.97	0.349527	0.101361	3.44833	0.000564074	0.00934674
LL0000001591	atp23	181.803	-0.110147	0.173999	-0.633032	0.526713	0.745193
LL0000001592	atp2a1	124844	-0.143479	0.0847818	-1.69233	0.0905828	0.282298
LL0000001593	atp2a1l	42590.5	-0.460001	0.139285	-3.3026	0.000957943	0.013544
LL0000001594	atp2a2a	1738.57	-0.310287	0.104752	-2.9621	0.00305546	0.0312702
LL0000001595	atp2a2b	1850.39	0.211837	0.10031	2.11183	0.034701	0.155481
LL0000001596	atp2a3	1400.49	-0.115415	0.0889009	-1.29825	0.194203	0.441955
LL0000001597	atp2b1a	1823.06	0.235979	0.0865156	2.72758	0.00638	0.0519902
LL0000001598	atp2b1b	868.279	-0.0822221	0.107154	-0.767323	0.442889	0.68504
LL0000001599	atp2b2	6862.73	-0.0545382	0.0817185	-0.667391	0.504523	0.73021
LL0000001600	atp2b3a	3397.81	-0.0915567	0.11072	-0.826918	0.408283	0.657807
LL0000001601	atp2b3b	2782.86	-0.0265449	0.0948051	-0.279995	0.779481	0.899949
LL0000001602	atp2c1	568.191	0.381985	0.1426	2.67872	0.00739046	0.0574049
LL0000001603	atp5f1b	23809.1	-0.132039	0.0850515	-1.55246	0.120552	0.333757
LL0000001604	atp5f1c	5739.63	-0.244687	0.0881902	-2.77454	0.00552799	0.0471162
LL0000001605	atp5f1d	2996.05	-0.163311	0.0965154	-1.69207	0.090632	0.282298
LL0000001606	atp5f1e	1793.87	-0.0798606	0.148894	-0.536358	0.591711	0.790494
LL0000001607	atp5fa1	18299.6	-0.147667	0.104292	-1.4159	0.156805	0.390512
LL0000001608	atp5if1a	940.823	-0.299664	0.1247	-2.40308	0.0162575	0.0952564
LL0000001609	atp5if1b	1594.74	-0.141189	0.097093	-1.45416	0.145901	0.375489
LL0000001610	atp5l	3266.38	-0.155133	0.119346	-1.29986	0.193648	0.441614
LL0000001611	atp5mc1	2996.51	0.125149	0.121138	1.03311	0.301553	0.560064
LL0000001612	atp5mc3a	2244.19	-0.0126963	0.115776	-0.109663	0.912677	0.963244
LL0000001613	atp5mc3b	8702.04	-0.0960464	0.127588	-0.752786	0.451578	0.692099
LL0000001614	atp5md	998.635	0.00876154	0.158454	0.0552941	0.955904	0.983307
LL0000001615	atp5mea	572.485	0.17322	0.171458	1.01027	0.312364	0.571604
LL0000001616	atp5meb	2143.48	-0.138403	0.101729	-1.36051	0.173669	0.413283
LL0000001617	atp5mf	1972.37	-0.138082	0.132098	-1.0453	0.295885	0.554292
LL0000001618	atp5pb	5760.91	-0.352446	0.0951948	-3.70236	0.0002136	0.00459406
LL0000001619	atp5pd	3718.9	-0.224862	0.10734	-2.09486	0.0361835	0.159237
LL0000001620	atp5pf	2246.39	-0.299406	0.104947	-2.85292	0.004332	0.039974
LL0000001621	atp5po	5023.63	-0.135045	0.0861704	-1.56719	0.11707	0.32782
LL0000001622	mt-atp6	56276.6	0.0335041	0.178301	0.187907	0.850949	0.936905
LL0000001623	atp6ap1a	2673.46	0.0875228	0.0971668	0.900748	0.367722	0.623669
LL0000001624	atp6ap1b	381.877	0.365256	0.164524	2.22007	0.0264137	0.129954
LL0000001625	atp6ap1la	1112.89	-0.0310659	0.115962	-0.267898	0.788778	0.905063
LL0000001626	atp6ap1lb	607.667	-0.0805465	0.111321	-0.723551	0.469342	0.706009
LL0000001627	atp6ap2	1785.68	0.0381942	0.0988571	0.386358	0.699232	0.8568
LL0000001628	atp6v0a1a	844.351	0.122092	0.103719	1.17714	0.239138	0.49399
LL0000001629	atp6v0a1b	2610.38	0.202184	0.0952197	2.12334	0.0337253	0.152349
LL0000001630	atp6v0a2a	430.977	-0.162118	0.126582	-1.28074	0.200284	0.449374
LL0000001631	atp6v0a2b	228.423	0.209027	0.141777	1.47433	0.140392	0.366782
LL0000001632	atp6v0b	2075.42	0.270309	0.0868743	3.1115	0.0018614	0.0220473
LL0000001633	atp6v0ca	3565.62	-0.00134485	0.0860655	-0.0156259	0.987533	0.996121
LL0000001634	atp6v0cb	6067.09	-0.188816	0.100727	-1.87452	0.0608582	0.221408
LL0000001635	atp6v0d1	2083.03	-0.0693582	0.0754605	-0.919132	0.358026	0.614484
LL0000001636	atp6v0e1	0	NA	NA	NA	NA	NA
LL0000001637	atp6v1aa	2405.1	-0.204697	0.0809129	-2.52984	0.0114115	0.076467
LL0000001638	atp6v1ab	1000.58	-0.171277	0.0913475	-1.875	0.0607929	0.221254
LL0000001639	atp6v1b2	1890.67	0.0157106	0.101994	0.154034	0.877583	0.948177
LL0000001640	atp6v1ba	2613.69	-0.13768	0.0814583	-1.6902	0.0909906	0.282802
LL0000001641	atp6v1c1a	1343.74	-0.195423	0.0990035	-1.9739	0.0483929	0.191613
LL0000001642	atp6v1c1b	493.779	-0.136258	0.0976197	-1.3958	0.162774	0.398629
LL0000001643	atp6v1c2	5.83255	-0.322989	0.701676	-0.46031	0.645294	NA
LL0000001644	atp6v1d	1957.08	-0.143271	0.0884979	-1.61892	0.105464	0.309157
LL0000001645	atp6v1e1a	204.738	-0.129552	0.145133	-0.892639	0.372051	0.627405
LL0000001646	atp6v1e1b	2535.14	-0.25349	0.0973896	-2.60284	0.00924541	0.0666885
LL0000001647	atp6v1f	760.125	-0.212129	0.149231	-1.42148	0.155177	0.388265
LL0000001648	atp6v1g1	2857.79	-0.106663	0.101205	-1.05393	0.291915	0.549741
LL0000001649	atp6v1h	1684.35	-0.137371	0.106701	-1.28744	0.197942	0.446793
LL0000001650	atp7a	372.09	0.191634	0.128259	1.49412	0.135143	0.358577
LL0000001651	atp7b	44.0587	-0.0905098	0.260266	-0.347759	0.728022	0.873138
LL0000001652	mt-atp8	368.356	0.0128457	0.191184	0.0671901	0.94643	0.978574
LL0000001654	atp8a1	639.509	0.823833	0.147962	5.56786	2.57894e-08	3.60136e-06
LL0000001655	atp8a2	1307.91	-0.191154	0.099394	-1.92319	0.0544563	0.206337
LL0000001656	atp8b1	344.207	0.214783	0.143744	1.4942	0.135123	0.358572
LL0000001657	atp8b2	26.0034	0.0711424	0.428782	0.165917	0.868222	NA
LL0000001658	atp8b3	84.4173	-0.221511	0.215196	-1.02934	0.303318	0.561767
LL0000001659	atp8b4	138.783	0.143024	0.257548	0.55533	0.578669	0.781361
LL0000001660	atp8b5a	74.0063	0.0487618	0.275061	0.177276	0.859291	0.940768
LL0000001661	ATP9A	91.9474	0.754358	0.281766	2.67725	0.007423	0.0575585
LL0000001662	atp9b	368.313	0.436642	0.132331	3.29961	0.000968203	0.013649
LL0000001663	atpaf1	475.849	-0.534278	0.105287	-5.07451	3.88503e-07	3.46613e-05
LL0000001664	atpaf2	200.803	-0.0155878	0.150783	-0.103379	0.917662	0.965468
LL0000001665	atpv0e2	855.303	0.0153201	0.176298	0.0868989	0.930752	0.970959
LL0000001666	atr	162.806	0.00115119	0.162572	0.00708111	0.99435	0.998502
LL0000001667	atraid	0	NA	NA	NA	NA	NA
LL0000001668	atrip	163.594	-0.148995	0.179358	-0.830714	0.406135	0.656364
LL0000001669	atrn	938.664	-0.0258678	0.084963	-0.304459	0.760778	0.890633
LL0000001670	atrnl1a	140.332	-0.175556	0.23864	-0.735651	0.461943	0.699889
LL0000001671	atrnl1b	1201.67	-0.0930176	0.105393	-0.882575	0.377466	0.631391
LL0000001672	atrx	3210.91	-0.0640022	0.0823213	-0.777468	0.436882	0.680611
LL0000001673	atrxl	1326.46	-0.00395062	0.0725078	-0.0544854	0.956548	0.983547
LL0000001674	atxn10	103.453	-0.348025	0.238453	-1.45951	0.144424	0.373218
LL0000001675	atxn1a	1512.8	0.149134	0.0904517	1.64877	0.0991946	0.297986
LL0000001676	atxn1b	1288.79	0.102372	0.117351	0.872356	0.383014	0.635364
LL0000001677	atxn1l	232.198	0.341688	0.263391	1.29726	0.19454	0.442463
LL0000001678	atxn2	466.171	-0.116164	0.12744	-0.911519	0.362022	0.618093
LL0000001679	atxn2l	912.795	-0.341674	0.112049	-3.04933	0.0022935	0.0255924
LL0000001680	atxn3	240.801	-0.5198	0.152455	-3.40953	0.000650756	0.0103377
LL0000001681	atxn7	283.758	0.286533	0.128256	2.23407	0.0254782	0.126929
LL0000001682	atxn7l1	83.4836	0.166257	0.269664	0.616535	0.537541	0.752777
LL0000001683	atxn7l2a	181.256	-0.469929	0.199481	-2.35576	0.018485	0.103325
LL0000001684	atxn7l2b	285.475	-0.193384	0.150991	-1.28076	0.200277	0.449374
LL0000001685	atxn7l3	299.825	-0.271118	0.129017	-2.10141	0.0356054	0.157822
LL0000001686	auh	345.509	-0.10827	0.14156	-0.764833	0.444371	0.685996
LL0000001687	aup1	657.298	-0.348115	0.119975	-2.90157	0.00371299	0.0357577
LL0000001688	aurka	90.3919	-0.281146	0.212312	-1.32421	0.185433	0.431216
LL0000001689	aurkaip1	368.953	-0.0314875	0.162699	-0.193532	0.846542	0.934669
LL0000001690	aurkb	285.647	-0.15027	0.211355	-0.710983	0.477095	0.710242
LL0000001691	auts2a	1857.7	-0.33998	0.101057	-3.36425	0.000767515	0.0115373
LL0000001692	auts2b	502.49	-0.171842	0.1134	-1.51536	0.129681	0.349277
LL0000001693	avd	0.542657	0.037537	3.55022	0.0105731	0.991564	NA
LL0000001694	aven	118.508	-0.172994	0.212013	-0.815958	0.414524	0.662512
LL0000001695	avil	39.8593	-0.668949	0.372138	-1.79759	0.0722427	NA
LL0000001696	avl9	490.432	0.0755649	0.114203	0.66167	0.508183	0.732639
LL0000001697	avp	29.7136	-0.689978	0.465849	-1.48112	0.138575	NA
LL0000001698	avpr1aa	57.3667	0.116478	0.315458	0.369233	0.711954	0.864212
LL0000001699	avpr1ab	79.2985	0.506705	0.211849	2.39182	0.0167651	0.0970794
LL0000001700	avpr2aa	43.204	0.357636	0.281537	1.2703	0.203978	0.453805
LL0000001701	avpr2ab	127.741	0.363203	0.199235	1.82299	0.0683047	0.237473
LL0000001702	avpr2l	4.08234	-0.327485	0.832839	-0.393215	0.694161	NA
LL0000001703	axdnd1	58.8311	-0.617389	0.26529	-2.32723	0.0199531	0.108101
LL0000001704	axin1	1150.5	-0.259044	0.0801308	-3.23276	0.00122601	0.0164186
LL0000001705	axin2	839.032	0.0332103	0.103007	0.322409	0.747143	0.884025
LL0000001706	AXL	248.063	0.000415074	0.161462	0.00257072	0.997949	0.999661
LL0000001707	azi2	93.838	0.805551	0.212979	3.78231	0.00015538	0.00366952
LL0000001708	azin1a	539.258	0.0619457	0.113693	0.544853	0.585855	0.787089
LL0000001709	azin1b	6165.79	0.0988889	0.0771988	1.28097	0.200206	0.449303
LL0000001710	b2m	115.887	0.152875	0.260035	0.587904	0.556597	0.766594
LL0000001711	b2ml	2082.3	0.289595	0.104112	2.78158	0.00540945	0.0464138
LL0000001712	b3galnt2	91.7712	-0.0782588	0.207277	-0.377557	0.70576	0.859661
LL0000001713	b3galt1a	122.665	0.180772	0.18238	0.991181	0.321597	0.580399
LL0000001714	b3galt1b	228.114	0.275464	0.125526	2.19447	0.0282019	0.135836
LL0000001715	b3galt2	1183.31	-0.201959	0.0957741	-2.1087	0.0349705	0.156263
LL0000001716	b3galt4	242.474	0.0445475	0.152062	0.292956	0.769555	0.895283
LL0000001717	b3galt6	194.532	0.189553	0.141556	1.33907	0.180549	0.423537
LL0000001718	B3GAT1	51.5772	0.0630313	0.296157	0.21283	0.831459	0.926563
LL0000001719	b3gat1a	1607.39	0.185202	0.0967215	1.9148	0.0555185	0.208631
LL0000001720	b3gat1b	82.4993	0.254862	0.216208	1.17878	0.238485	0.493138
LL0000001721	b3gat2	368.217	-0.395045	0.134741	-2.93188	0.00336916	0.0335871
LL0000001722	b3gat3	284.731	0.0565905	0.128952	0.43885	0.66077	0.834505
LL0000001723	b3glcta	180.039	-0.0154587	0.139999	-0.11042	0.912077	0.962786
LL0000001724	b3glctb	40.2932	-0.25946	0.297046	-0.873467	0.382409	NA
LL0000001725	B3GNT10	2.92627	0.661784	1.18631	0.557852	0.576945	NA
LL0000001726	b3gnt2a	37.8142	0.181439	0.359878	0.504169	0.614143	NA
LL0000001727	b3gnt2b	446.977	0.558319	0.129077	4.32547	1.52207e-05	0.000653268
LL0000001728	b3gnt2l	390.563	0.3118	0.193946	1.60766	0.107909	0.312757
LL0000001729	b3gnt3.1	54.3867	0.334337	0.343806	0.972458	0.330823	0.590497
LL0000001730	b3gnt3.2	0.954761	-1.42372	2.19025	-0.650025	0.515676	NA
LL0000001731	b3gnt3.3	17.2489	0.41352	0.559826	0.738659	0.460114	NA
LL0000001732	b3gnt3.4	57.1469	0.102483	0.301179	0.340274	0.73365	0.876699
LL0000001733	b3gnt5a	490.354	-0.0848349	0.129084	-0.657207	0.511048	0.734298
LL0000001734	b3gnt5b	54.473	0.163949	0.283878	0.577534	0.563579	0.771464
LL0000001735	b3gnt7	462.259	0.218247	0.193432	1.12829	0.259198	0.514944
LL0000001736	b3gnt7l	145.462	0.43275	0.194695	2.2227	0.026236	0.129314
LL0000001737	b3gnt9	39.1899	0.131516	0.311488	0.42222	0.672864	NA
LL0000001738	b3gntl1	37.4512	-0.158559	0.332314	-0.477134	0.633267	NA
LL0000001739	b4galnt1a	101.973	0.0936752	0.208833	0.448565	0.653746	0.831299
LL0000001740	b4galnt1b	215.318	0.365591	0.169009	2.16314	0.0305304	0.143005
LL0000001741	b4galnt2.1	15.6352	-0.616303	0.491686	-1.25345	0.210042	NA
LL0000001742	b4galnt2.2	1.47031	1.7028	1.90909	0.891943	0.372424	NA
LL0000001743	b4galnt3a	13.3144	0.778799	0.54552	1.42763	0.153399	NA
LL0000001744	b4galnt3b	211.453	0.169886	0.20965	0.810331	0.41775	0.665547
LL0000001745	b4galnt4a	638.989	0.113419	0.112995	1.00376	0.315495	0.574986
LL0000001746	b4galnt4b	214.546	-0.416874	0.131648	-3.16657	0.00154246	0.0193899
LL0000001747	b4galt1	270.148	0.182884	0.163653	1.11751	0.263777	0.519965
LL0000001748	b4galt1l	799.553	0.120079	0.128181	0.936794	0.348865	0.605357
LL0000001749	b4galt2	116.245	0.0769189	0.246087	0.312568	0.754609	0.887469
LL0000001750	b4galt3	298.203	0.254534	0.135264	1.88175	0.05987	0.218929
LL0000001751	b4galt4	498.047	0.391888	0.159121	2.46283	0.0137844	0.0862357
LL0000001752	b4galt5	20.9159	2.30243	0.513254	4.48594	7.25925e-06	NA
LL0000001753	b4galt6	1203.83	0.169953	0.0909974	1.86767	0.061808	0.223723
LL0000001754	b4galt7	172.236	-0.181138	0.155044	-1.1683	0.242684	0.497422
LL0000001755	b4gat1	196.732	0.41087	0.162912	2.52203	0.011668	0.0775373
LL0000001756	b9d1	130.8	-0.00012849	0.194964	-0.000659043	0.999474	0.999942
LL0000001757	b9d2	66.6511	0.0332354	0.240729	0.138061	0.890192	0.954001
LL0000001758	baalc	2.19289	1.04255	1.26084	0.826873	0.408309	NA
LL0000001759	baalca	52.6178	-0.379382	0.314355	-1.20686	0.227486	0.480237
LL0000001760	baalcb	139.34	-0.00851542	0.184049	-0.0462672	0.963097	0.985657
LL0000001761	babam1	325.342	-0.150163	0.143816	-1.04413	0.296426	0.55482
LL0000001762	babam2	209.121	-0.00305541	0.172904	-0.0176712	0.985901	0.995614
LL0000001763	bace1	846.62	-0.154738	0.117137	-1.321	0.186501	0.432394
LL0000001764	bace2	220.853	0.0400416	0.159866	0.25047	0.802224	0.912128
LL0000001765	bach1a	211.473	0.229982	0.169614	1.35591	0.175127	0.415532
LL0000001766	bach1b	371.459	0.0356834	0.12707	0.280817	0.778851	0.89977
LL0000001767	bach2a	195.131	0.75329	0.171399	4.39495	1.10796e-05	0.000501787
LL0000001768	bach2b	936.811	0.258575	0.127329	2.03076	0.0422794	0.176052
LL0000001769	bada	173.078	0.113195	0.215312	0.525724	0.59908	0.795869
LL0000001770	badb	101.686	-0.273697	0.222797	-1.22846	0.219274	0.471506
LL0000001771	bag1	320.448	0.219191	0.13702	1.5997	0.109665	0.315541
LL0000001772	bag2	398.482	0.51234	0.156633	3.27096	0.00107182	0.0147317
LL0000001773	bag3	335.486	0.412577	0.165427	2.49401	0.0126309	0.0817605
LL0000001774	bag4	191.273	0.13952	0.148074	0.942233	0.346073	0.603908
LL0000001775	bag5	414.683	0.261339	0.134493	1.94314	0.0519987	0.200231
LL0000001776	bag6	1013.79	-0.119758	0.085667	-1.39794	0.16213	0.397862
LL0000001777	bag6l	446.379	-0.0895586	0.159975	-0.559827	0.575597	0.779716
LL0000001778	bahcc1a	1071.23	-0.13326	0.13265	-1.0046	0.315091	0.574696
LL0000001779	bahcc1b	1173.94	-0.174991	0.106385	-1.64489	0.0999933	0.299591
LL0000001780	bahd1	622.632	-0.241575	0.109556	-2.20503	0.0274521	0.133324
LL0000001781	baiap2a	682.688	0.206555	0.104846	1.97008	0.0488296	0.192472
LL0000001782	baiap2b	469.232	-0.038195	0.159135	-0.240016	0.810318	0.916679
LL0000001783	baiap2l1a	130.518	0.0453136	0.183522	0.246911	0.804977	0.913641
LL0000001784	baiap2l1b	85.8424	0.0534405	0.203893	0.2621	0.793244	0.907162
LL0000001785	baiap2l2a	108.507	-0.203807	0.223583	-0.911548	0.362007	0.618093
LL0000001786	baiap2l2b	16.9733	0.718872	0.546533	1.31533	0.188399	NA
LL0000001787	baiap3	191.522	0.117666	0.180549	0.65171	0.514588	0.736862
LL0000001788	bambia	290.477	-0.0530265	0.196252	-0.270196	0.787009	0.904029
LL0000001789	bambib	93.9977	0.0559581	0.300611	0.186148	0.852329	0.937539
LL0000001790	banf1	1371.93	0.14625	0.125457	1.16573	0.243723	0.498437
LL0000001791	banp	171.056	-0.278888	0.151439	-1.84159	0.0655348	0.231771
LL0000001792	bap1	333.804	-0.020213	0.128699	-0.157057	0.8752	0.947155
LL0000001793	bard1	29.2229	-0.17073	0.336808	-0.506907	0.61222	NA
LL0000001794	barhl1a	216.236	-0.137638	0.167544	-0.821507	0.411358	0.659578
LL0000001795	barhl1b	533.67	-0.188705	0.132704	-1.422	0.155027	0.38814
LL0000001796	barhl2	544.659	-0.151624	0.0963258	-1.57408	0.115469	0.325417
LL0000001797	barx1	28.4719	0.188119	0.526558	0.35726	0.720897	NA
LL0000001798	barx2	75.8693	0.39924	0.260111	1.53488	0.124812	0.340543
LL0000001799	basp1	3931.79	-0.647386	0.0863253	-7.49937	6.41247e-14	4.11916e-11
LL0000001800	batf	6.32524	0.327006	0.883727	0.370031	0.71136	NA
LL0000001801	batf3	6.43582	0.216037	0.970852	0.222523	0.823907	NA
LL0000001802	baxa	475.476	-0.159376	0.136927	-1.16395	0.244445	0.499015
LL0000001803	baxb	38.457	0.140835	0.338719	0.415788	0.677565	NA
LL0000001804	baz1a	678.016	-0.148026	0.0923002	-1.60374	0.10877	0.314307
LL0000001805	baz1b	1887.73	-0.168473	0.080396	-2.09554	0.0361234	0.159237
LL0000001806	baz2a	2080.15	-0.0953909	0.0814834	-1.17068	0.241728	0.496926
LL0000001807	baz2ba	2519.51	-0.344633	0.0863193	-3.99254	6.53698e-05	0.00195765
LL0000001808	bbc3	172.721	0.19631	0.225878	0.8691	0.384792	0.637056
LL0000001809	bbip1	216.725	-0.109775	0.182251	-0.602325	0.546958	0.759506
LL0000001810	bbox1	626.773	-0.062233	0.128457	-0.484467	0.628055	0.81432
LL0000001811	bbs1	117.607	-0.14429	0.181125	-0.796632	0.425665	0.672369
LL0000001812	bbs10	30.0842	-0.457193	0.332853	-1.37356	0.169579	NA
LL0000001813	bbs12	60.225	-0.509386	0.248986	-2.04584	0.0407721	0.171988
LL0000001814	bbs2	300.822	-0.339053	0.110302	-3.07387	0.00211302	0.0240742
LL0000001815	bbs4	243.274	0.195499	0.164864	1.18582	0.235693	0.490024
LL0000001816	bbs5	163.313	-0.123621	0.169891	-0.72765	0.466828	0.704206
LL0000001817	bbs7	262.812	0.00666424	0.141653	0.0470461	0.962476	0.985541
LL0000001818	bbs9	309.31	-0.0857264	0.11913	-0.719601	0.471771	0.707179
LL0000001819	bbx	585.431	0.157195	0.110698	1.42003	0.155598	0.388892
LL0000001820	bcam	1630.72	0.44443	0.0816071	5.44597	5.15251e-08	6.68076e-06
LL0000001821	bcan	491.085	0.267105	0.156226	1.70973	0.0873153	0.275452
LL0000001822	bcap29	588.256	0.536124	0.124366	4.31087	1.62614e-05	0.000687179
LL0000001823	bcap31	1052.17	0.34066	0.0922013	3.69474	0.000220113	0.00469226
LL0000001824	bcar1	496.374	0.00422848	0.100606	0.04203	0.966475	0.986892
LL0000001825	bcar3	328.239	-0.0780971	0.115871	-0.674001	0.500311	0.727111
LL0000001826	bcas2	564.629	-0.505762	0.104842	-4.82404	1.40677e-06	9.6134e-05
LL0000001827	bcas3	334.829	0.13308	0.161941	0.821783	0.4112	0.659578
LL0000001828	bcat1	462.59	0.00512062	0.144225	0.0355044	0.971678	0.989077
LL0000001829	bcat2	961.596	0.107007	0.106489	1.00487	0.314959	0.574553
LL0000001830	bccip	1191.61	-0.44281	0.131512	-3.36706	0.00075973	0.0114904
LL0000001831	bcdin3d	2.6264	0.240681	1.34499	0.178947	0.857979	NA
LL0000001832	bckdha	1241.39	0.0527547	0.0916571	0.575566	0.564909	0.772685
LL0000001833	bckdhb	1047.73	-0.139066	0.0990206	-1.40441	0.160196	0.394976
LL0000001834	bckdhbl	228.654	-0.00979985	0.16583	-0.0590956	0.952876	0.981919
LL0000001835	bckdk	1206.29	-0.0152967	0.083095	-0.184087	0.853945	0.938091
LL0000001836	bcl10	125.52	0.231673	0.198682	1.16605	0.243595	0.498335
LL0000001837	bcl11aa	2018.92	-0.119632	0.0937872	-1.27557	0.202108	0.452113
LL0000001838	bcl11ab	1188.56	-0.0601322	0.0967437	-0.621563	0.534229	0.750792
LL0000001839	bcl11ba	1544.3	-0.105725	0.109795	-0.962933	0.335581	0.594107
LL0000001840	bcl2a	675.107	0.413796	0.11457	3.61175	0.000304137	0.00602987
LL0000001841	bcl2b	998.159	0.075753	0.123989	0.610966	0.541222	0.755297
LL0000001842	bcl2l1	1861.37	0.105393	0.0885552	1.19014	0.233991	0.48796
LL0000001843	bcl2l10	599.571	-0.0339355	0.133276	-0.254626	0.799012	0.909979
LL0000001844	bcl2l11	110.181	0.429117	0.206424	2.07881	0.0376347	0.162833
LL0000001845	bcl2l13	1082.7	0.417639	0.110985	3.76303	0.000167865	0.00386954
LL0000001846	bcl2l16	120.719	0.237912	0.188248	1.26382	0.206295	0.456845
LL0000001847	bcl3	34.9981	0.834607	0.458804	1.81909	0.0688973	NA
LL0000001848	bcl6aa	560.36	0.169884	0.135281	1.25579	0.209193	0.459976
LL0000001849	bcl6ab	191.864	0.785432	0.287925	2.7279	0.00637383	0.0519806
LL0000001850	bcl6b	70.5507	0.1811	0.288474	0.627787	0.530143	0.748102
LL0000001851	bcl7a	674.483	-0.050659	0.118315	-0.428171	0.668527	0.838375
LL0000001852	bcl7ba	167.638	0.12474	0.189087	0.659699	0.509447	0.733584
LL0000001853	bcl7bb	203.912	0.0864992	0.176935	0.488875	0.62493	0.811963
LL0000001854	bcl9	1418.81	-0.181874	0.0698614	-2.60335	0.00923175	0.066681
LL0000001855	bcl9l	708.957	-0.283265	0.112143	-2.52592	0.0115396	0.0770814
LL0000001856	bco1	429.227	-0.558949	0.224302	-2.49195	0.0127044	0.0819835
LL0000001857	bco1l	471.451	0.0344083	0.243153	0.141509	0.887468	0.953014
LL0000001858	bco2a	409.152	0.249524	0.119217	2.09302	0.0363476	0.159657
LL0000001859	bco2b	10.8848	-0.189456	0.598749	-0.31642	0.751684	NA
LL0000001860	bco2l	46.2433	-0.318128	0.33585	-0.947233	0.34352	0.601051
LL0000001861	bcor	1395.31	-0.300971	0.114359	-2.63182	0.00849295	0.062756
LL0000001862	bcorl1	389.824	-0.143108	0.113963	-1.25574	0.20921	0.459976
LL0000001863	bcr	1204.48	0.0619408	0.0833784	0.742888	0.45755	0.69692
LL0000001864	bcs1l	180.575	0.0412736	0.161465	0.25562	0.798244	0.909643
LL0000001865	bdh1	715.94	0.194558	0.112582	1.72814	0.0839623	0.269361
LL0000001866	bdh2	0.268852	0.0375368	4.58678	0.0081837	0.99347	NA
LL0000001867	bdkrb1	8.34219	0.159804	0.827686	0.193073	0.846902	NA
LL0000001868	bdkrb2	4.50127	-1.26756	0.949919	-1.33439	0.182075	NA
LL0000001869	bdnf	572.257	-0.605871	0.115039	-5.26665	1.38934e-07	1.52994e-05
LL0000001870	bean1	351.818	0.196566	0.137313	1.43152	0.152281	0.384472
LL0000001871	becn1	332.64	-0.0738521	0.121413	-0.608271	0.543008	0.756406
LL0000001872	bend3	224.787	-0.0767484	0.161687	-0.474673	0.63502	0.818738
LL0000001873	BEND4	24.1251	-0.0268486	0.432365	-0.0620971	0.950485	NA
LL0000001874	bend5	603.011	0.344041	0.0935731	3.67671	0.000236266	0.00495438
LL0000001875	best1	36.6563	-0.0562805	0.315381	-0.178452	0.858368	NA
LL0000001876	best2	17.0201	1.35424	0.612962	2.20933	0.0271515	NA
LL0000001877	best4	19.6024	-0.40108	0.525867	-0.762703	0.445641	NA
LL0000001878	bet1	290.659	-0.0916079	0.139324	-0.657517	0.510848	0.73413
LL0000001879	bet1l	102.889	0.152108	0.191483	0.794372	0.426979	0.672966
LL0000001880	bfb	85.1049	0.460922	0.541268	0.85156	0.394458	0.64625
LL0000001881	BFSP1	2087.18	-0.342097	0.329443	-1.03841	0.299079	0.557119
LL0000001882	bfsp2	2537.88	0.0717692	0.183071	0.39203	0.695036	0.854212
LL0000001883	bglap	0.0873478	-1.82752	5.61802	-0.325296	0.744957	NA
LL0000001884	bglapl	22.7851	-0.614856	0.395753	-1.55364	0.120271	NA
LL0000001885	bgna	31.8588	0.368834	0.441702	0.835028	0.403702	NA
LL0000001886	bgnb	547.049	0.687326	0.123395	5.57013	2.54554e-08	3.58066e-06
LL0000001887	bhlha15	13.4478	-0.0207994	0.60819	-0.0341989	0.972719	NA
LL0000001888	bhlha9	23.7338	-0.702004	0.48011	-1.46217	0.143694	NA
LL0000001889	bhlhe22	671.139	-0.224258	0.105628	-2.12308	0.0337469	0.15239
LL0000001890	bhlhe23	309.047	-0.11195	0.15651	-0.715288	0.474431	0.708375
LL0000001891	bhlhe40	5495.9	-0.271429	0.0912584	-2.97429	0.00293669	0.0304184
LL0000001892	bhlhe41	999.524	-0.176499	0.103909	-1.6986	0.0893946	0.279845
LL0000001893	bhmt	13143.7	-0.23126	0.115402	-2.00395	0.0450754	0.183433
LL0000001894	bicc1a	144.396	0.308959	0.166291	1.85795	0.0631763	0.226627
LL0000001895	bicc1b	308.401	0.0654154	0.152675	0.428463	0.668314	0.838318
LL0000001896	bicc2	108.543	-0.18296	0.228123	-0.802022	0.42254	0.669826
LL0000001897	bicd1a	472.187	0.0118778	0.130584	0.090959	0.927525	0.969692
LL0000001900	bicdl1	88.6712	0.0958323	0.296908	0.322767	0.746872	0.884025
LL0000001901	bicdl2	140.102	-0.430778	0.216237	-1.99216	0.0463538	0.186567
LL0000001902	bicdl2l	212.379	-0.17979	0.221371	-0.812163	0.416698	0.66464
LL0000001903	bicra	612.488	-0.398327	0.100761	-3.9532	7.7114e-05	0.00221801
LL0000001904	bicral	598.163	0.234892	0.0908647	2.58507	0.00973582	0.069192
LL0000001905	bida	135.98	-0.398592	0.164457	-2.42369	0.0153639	0.0916931
LL0000001906	bik	72.7641	0.0179346	0.252246	0.0710996	0.943318	0.977139
LL0000001907	bin1a	1347.93	0.345317	0.123365	2.79916	0.00512361	0.0447226
LL0000001908	bin1b	255.644	-0.0237978	0.172303	-0.138116	0.890148	0.954001
LL0000001909	bin2a	390.155	0.034368	0.208173	0.165094	0.86887	0.944068
LL0000001910	bin2b	95.9556	0.266001	0.248614	1.06994	0.284648	0.542791
LL0000001911	bin3	322.789	0.635613	0.145646	4.36411	1.27642e-05	0.000560715
LL0000001912	birc2	1743.74	-0.205985	0.0746401	-2.75972	0.00578514	0.0485352
LL0000001913	birc5a	82.157	-0.0149961	0.325045	-0.0461356	0.963202	0.985657
LL0000001914	birc5b	0.618184	-1.23734	2.76232	-0.447933	0.654201	NA
LL0000001915	birc6	2224	-0.29158	0.117971	-2.47162	0.0134504	0.0849564
LL0000001916	birc6-as2	298.861	-0.443677	0.143411	-3.09375	0.00197645	0.0229347
LL0000001917	birc7	566.322	0.470148	0.229906	2.04496	0.0408587	0.172107
LL0000001918	bivm	259.968	-0.115774	0.142103	-0.814722	0.415231	0.663235
LL0000001919	blcap	904.156	-0.431589	0.119546	-3.61022	0.000305938	0.00605934
LL0000001920	blf	48.5667	-0.100285	0.293967	-0.341144	0.732995	0.87645
LL0000001921	blk	13.1581	0.562815	0.70902	0.793792	0.427316	NA
LL0000001922	blm	161.041	-0.0136092	0.155732	-0.0873884	0.930363	0.97086
LL0000001923	blmh	717.307	-0.240022	0.124577	-1.92669	0.0540189	0.205284
LL0000001924	blnk	26.0557	0.663692	0.354062	1.87451	0.0608604	NA
LL0000001925	bloc1s1	150.428	-0.396588	0.187842	-2.11128	0.0347481	0.155619
LL0000001926	bloc1s2	198.737	0.0700321	0.182567	0.383596	0.701278	0.85778
LL0000001927	bloc1s3	3.93142	-0.447309	1.62544	-0.275192	0.783169	NA
LL0000001928	bloc1s4	239.041	-0.44293	0.159385	-2.77899	0.00545287	0.0466411
LL0000001929	bloc1s5	127.791	-0.12964	0.172107	-0.753249	0.4513	0.691936
LL0000001930	bloc1s6	658.841	-0.289642	0.107071	-2.70514	0.00682756	0.0545497
LL0000001931	blvra	261.403	0.30562	0.195632	1.56222	0.118237	0.329793
LL0000001932	blvrb	343.751	-0.1544	0.152289	-1.01386	0.310648	0.570034
LL0000001933	blzf1	398.7	-0.0139102	0.131931	-0.105435	0.916031	0.964741
LL0000001934	bmb	37.9434	0.153233	0.420135	0.364725	0.715317	NA
LL0000001935	bmf1	2.57137	0.215569	1.23653	0.174334	0.861603	NA
LL0000001936	bmf2	234.171	-0.210794	0.15512	-1.35891	0.174175	0.414159
LL0000001937	bmi1a	231.527	-0.150473	0.145907	-1.03129	0.302406	0.560825
LL0000001938	bmi1b	275.998	0.0966125	0.149219	0.647454	0.517338	0.73841
LL0000001939	bmp10	0.6529	1.2975	2.33518	0.555633	0.578462	NA
LL0000001940	bmp10l	4.97313	-0.465295	1.06407	-0.437278	0.66191	NA
LL0000001941	bmp15	2.86819	1.20864	1.13768	1.06237	0.288067	NA
LL0000001942	bmp16	158.991	0.0627596	0.168647	0.372137	0.709791	0.862816
LL0000001943	bmp1a	1584.48	-0.00611773	0.1007	-0.0607521	0.951557	0.981128
LL0000001944	bmp1b	142.516	-0.132708	0.196892	-0.674015	0.500302	0.727111
LL0000001945	bmp2a	78.1085	0.0279109	0.280895	0.0993641	0.920849	0.967067
LL0000001946	bmp2b	126.997	-0.504559	0.244741	-2.0616	0.0392458	0.167844
LL0000001947	bmp2k	417.11	0.211613	0.117323	1.80369	0.0712806	0.243254
LL0000001948	bmp3	361.489	0.40695	0.113954	3.57118	0.000355378	0.00671421
LL0000001949	bmp4	142.542	0.101357	0.180445	0.561706	0.574316	0.778822
LL0000001950	bmp5	105.398	0.322948	0.253549	1.27371	0.202767	0.452784
LL0000001951	bmp6	50.2113	0.22703	0.294655	0.770495	0.441006	0.683115
LL0000001952	bmp7a	3.4178	-0.227423	0.963166	-0.236121	0.813339	NA
LL0000001953	bmp7b	130.441	-0.379439	0.153018	-2.47971	0.0131491	0.0837744
LL0000001954	bmp8a	62.3084	0.0102115	0.311523	0.0327793	0.973851	0.990168
LL0000001955	bmper	109.996	0.00504444	0.19375	0.0260359	0.979229	0.992725
LL0000001956	bmpr1aa	541.721	0.213932	0.0984695	2.17257	0.0298124	0.140778
LL0000001957	bmpr1ab	465.23	0.0193468	0.119673	0.161664	0.87157	0.945563
LL0000001958	bmpr1ba	160.369	-0.171428	0.196436	-0.872693	0.38283	0.635205
LL0000001959	bmpr1bb	145.073	0.0563473	0.174879	0.322207	0.747296	0.884025
LL0000001960	bmpr2a	1611.1	0.0917357	0.0939462	0.97647	0.328831	0.588828
LL0000001961	bmpr2b	300.854	-0.0836495	0.24401	-0.342811	0.73174	0.87576
LL0000001962	bms1	614.893	-0.0111316	0.135952	-0.0818788	0.934743	0.972601
LL0000001963	bmt2	385.059	0.174717	0.121491	1.43811	0.150404	0.381948
LL0000001964	BNC1	240.698	0.0474728	0.161067	0.294739	0.768193	0.894493
LL0000001965	bnc2	542.668	0.318537	0.0954842	3.33602	0.000849881	0.0124738
LL0000001966	bnip1a	86.3319	-0.0536467	0.259122	-0.207033	0.835984	0.92892
LL0000001967	bnip1b	161.691	0.209261	0.178994	1.16909	0.242366	0.497405
LL0000001968	bnip2	402.313	0.449065	0.129441	3.46927	0.000521882	0.00887143
LL0000001969	bnip3	990.257	-0.182717	0.172941	-1.05653	0.290726	0.548648
LL0000001970	bnip3la	777.004	0.337757	0.185412	1.82165	0.0685075	0.237961
LL0000001971	bnip3lb	751.326	-0.225208	0.107172	-2.10137	0.0356083	0.157822
LL0000001972	bnip4	93.2631	-0.189121	0.343355	-0.550804	0.581768	0.783689
LL0000001973	bnipl	351.747	0.521818	0.18428	2.83165	0.00463079	0.0419213
LL0000001974	boc	1116.31	0.00250083	0.0942402	0.0265367	0.978829	0.992634
LL0000001975	bod1	223.764	-0.213888	0.166622	-1.28368	0.199255	0.448374
LL0000001976	bod1l1	945.088	-0.325263	0.116229	-2.79847	0.00513452	0.0447523
LL0000001977	boka	240.099	0.171466	0.1545	1.10981	0.267083	0.523543
LL0000001978	bokb	57.923	-0.661511	0.303792	-2.17751	0.0294422	0.139612
LL0000001979	bola1	181.16	-0.272511	0.172005	-1.58433	0.113119	0.321855
LL0000001980	BOLA2	121.471	0.386696	0.223052	1.73366	0.0829791	0.267854
LL0000001981	bola3	126.946	-0.301375	0.170928	-1.76317	0.077871	0.257888
LL0000001982	bop1	437.46	-0.118744	0.139107	-0.853614	0.393319	0.645132
LL0000001983	bora	37.5519	0.146259	0.293784	0.497845	0.618593	NA
LL0000001984	borcs5	73.726	0.0547698	0.195893	0.27959	0.779792	0.900112
LL0000001985	borcs7	71.8282	-0.133117	0.244833	-0.543704	0.586645	0.787602
LL0000001986	borcs8	158.488	0.102787	0.185419	0.554347	0.579342	0.781689
LL0000001987	bpgm	479.364	0.129763	0.135129	0.960288	0.33691	0.595378
LL0000001988	bphl	238.754	-0.332752	0.150473	-2.21137	0.0270101	0.131848
LL0000001989	bpifcl	16.4924	0.0865649	0.539625	0.160417	0.872553	NA
LL0000001990	bpnt1	96.4869	-0.408247	0.294487	-1.3863	0.165655	0.402211
LL0000001991	bptf	2024.67	-0.351866	0.0911779	-3.85912	0.000113798	0.00295155
LL0000001992	braf	1011.8	-0.0591151	0.105313	-0.561328	0.574574	0.778939
LL0000001993	brap	292.519	-0.000864478	0.131457	-0.00657613	0.994753	0.998667
LL0000001994	brat1	119.136	-0.116417	0.198139	-0.587553	0.556832	0.766746
LL0000001995	brca2	197.282	0.0502483	0.154768	0.324668	0.745432	0.883402
LL0000001996	brcc3	359.199	0.0449779	0.134938	0.333322	0.738891	0.880266
LL0000001997	brd1a	881.735	-0.0211651	0.0993211	-0.213098	0.83125	0.926563
LL0000001998	brd1b	854.002	-0.12641	0.0982951	-1.28602	0.198435	0.447151
LL0000001999	brd2a	1899.73	-0.185088	0.0791068	-2.33972	0.0192984	0.106014
LL0000002000	brd2b	206.517	-0.395852	0.188361	-2.10156	0.0355921	0.157822
LL0000002001	brd3a	1436.39	-0.075645	0.0778106	-0.972167	0.330967	0.590507
LL0000002002	brd3b	1562.34	-0.20659	0.06937	-2.97808	0.0029006	0.0301496
LL0000002003	brd4	1352.51	6.5718e-05	0.0968057	0.000678865	0.999458	0.999942
LL0000002004	brd7	582.967	-0.306926	0.101516	-3.02342	0.00249933	0.0272379
LL0000002005	brd8	658.789	-0.429219	0.119243	-3.59954	0.000318777	0.00623671
[truncated: 34,352 more rows]

## Sheet: WT vs ZKO 5 dpf
Identifier	Gene	baseMean	log2FoldChange	lfcSE	stat	pvalue	padj
LL0000000001	a1cf	314.616	-2.05543	0.738197	-2.78439	0.00536288	0.0849512
LL0000000002	a2ml	831.599	-1.32935	0.473422	-2.80795	0.00498572	0.0817702
LL0000000003	aaas	312.894	-0.044536	0.162047	-0.274834	0.783444	0.938464
LL0000000004	aacs	1072.07	-0.0115334	0.157088	-0.07342	0.941472	0.983014
LL0000000005	aadac	104.893	-0.442693	0.196669	-2.25096	0.0243881	0.200826
LL0000000006	aadacl4	7.54791	-0.696214	0.647544	-1.07516	0.282303	NA
LL0000000007	aadat	95.2545	-0.112222	0.242712	-0.462366	0.643819	0.887213
LL0000000008	aagab	236.104	0.141101	0.178176	0.791919	0.428408	0.766664
LL0000000009	aak1a	448.036	0.114872	0.130562	0.879827	0.378953	0.736308
LL0000000010	aak1b	198.943	-0.494501	0.253753	-1.94875	0.0513255	0.30019
LL0000000011	aamdc	74.6575	-0.372215	0.260396	-1.42942	0.152884	0.50663
LL0000000012	aamp	1806.23	-0.0781717	0.125685	-0.621968	0.533963	0.833643
LL0000000013	aanat1	91.4492	0.190005	0.247701	0.767075	0.443037	0.77672
LL0000000014	aanat2	84.9851	-0.421325	0.301425	-1.39778	0.162179	0.521715
LL0000000015	aar2	197.72	0.118606	0.168593	0.703504	0.481741	0.802855
LL0000000016	aars	3008.29	-0.101392	0.103091	-0.983525	0.325349	0.698328
LL0000000017	aars2	116.85	-0.0120461	0.192369	-0.0626197	0.950069	0.985728
LL0000000018	aarsd1	153.534	0.189762	0.168123	1.12871	0.25902	0.637478
LL0000000019	aasdh	32.8244	-0.601073	0.366529	-1.63991	0.101025	0.418488
LL0000000020	aasdhppt	100.214	0.0609647	0.195612	0.311661	0.755299	0.929694
LL0000000021	aass	912.702	0.0563747	0.165476	0.340683	0.733343	0.92212
LL0000000022	aatf	279.247	0.105374	0.162177	0.649746	0.515856	0.824405
LL0000000023	aatka	1330.69	0.0435275	0.106849	0.407376	0.683732	0.902268
LL0000000024	aatkb	1321.55	0.228615	0.0923473	2.4756	0.0133014	0.142392
LL0000000025	abat	6672.56	-0.366135	0.101655	-3.60173	0.000316105	0.015134
LL0000000026	abca12	982.571	-0.233656	0.141587	-1.65027	0.0988884	0.413909
LL0000000027	abca1a	3293.48	-0.0467597	0.271568	-0.172184	0.863293	0.964103
LL0000000028	abca1b	806.762	-0.929763	0.211797	-4.38987	1.13419e-05	0.00186289
LL0000000029	abca2	853.316	0.157589	0.0992634	1.58758	0.112381	0.439181
LL0000000030	abca3b	1106.65	0.0343946	0.129037	0.266549	0.789816	0.940812
LL0000000031	abca4a	481.925	-0.200629	0.148469	-1.35132	0.176592	0.543527
LL0000000032	abca4b	689.089	0.0778436	0.127475	0.610659	0.541426	0.837964
LL0000000033	abca5	591.968	0.14145	0.109805	1.2882	0.197677	0.572321
LL0000000034	abcb10	172.539	-0.46663	0.203095	-2.29759	0.0215849	0.187754
LL0000000035	abcb11a	89.7129	-0.671425	0.332212	-2.02107	0.0432722	0.274263
LL0000000036	abcb11b	267.404	-1.48665	0.454568	-3.27047	0.00107371	0.0326494
LL0000000037	abcb4	882.037	-0.907024	0.320991	-2.8257	0.00471776	0.078173
LL0000000038	abcb5	1904.45	0.0825386	0.15315	0.538939	0.589929	0.862714
LL0000000039	abcb6a	483.219	-0.31065	0.168526	-1.84334	0.06528	0.335219
LL0000000040	abcb6b	71.5483	-0.33986	0.25611	-1.32701	0.184506	0.554973
LL0000000041	abcb7	442.556	-0.207892	0.107332	-1.93691	0.0527564	0.303743
LL0000000042	abcb8	266.03	-0.238018	0.159966	-1.48793	0.136771	0.480877
LL0000000043	abcb9	244.7	-0.203583	0.159367	-1.27745	0.201445	0.577834
LL0000000044	abcc1	1118.27	-0.12053	0.0961365	-1.25373	0.209939	0.588959
LL0000000045	abcc10	189.094	-0.114714	0.180338	-0.636102	0.52471	0.828854
LL0000000046	abcc12	211.551	-0.423023	0.235002	-1.80008	0.0718476	0.352547
LL0000000047	abcc13	146.657	0.119116	0.191654	0.621512	0.534263	0.833875
LL0000000048	abcc2	994.908	-0.964589	0.384858	-2.50635	0.0121984	0.135617
LL0000000049	abcc3	399.01	-0.42635	0.126442	-3.37191	0.000746489	0.0261236
LL0000000050	abcc4	714.459	-0.29116	0.166859	-1.74495	0.0809934	0.374932
LL0000000051	abcc5	8487.49	0.157684	0.11365	1.38745	0.165304	0.527014
LL0000000052	abcc6a	129.169	-0.173637	0.227843	-0.762089	0.446007	0.778097
LL0000000053	abcc6b.1	5.27658	-3.33162	1.4711	-2.26471	0.0235303	NA
LL0000000054	abcc6b.2	78.5026	-0.627322	0.265474	-2.36302	0.0181266	0.1715
LL0000000055	abcc8	468.06	0.226911	0.111043	2.04345	0.0410083	0.266542
LL0000000056	abcc8b	340.212	0.436966	0.152566	2.86411	0.00418185	0.0726196
LL0000000057	abcc9	467.94	0.014689	0.11818	0.124293	0.901083	0.973085
LL0000000058	abcd1	105.779	-0.624348	0.334349	-1.86735	0.0618521	0.326564
LL0000000059	abcd2	47.0498	-0.32395	0.363715	-0.89067	0.373106	0.732862
LL0000000060	ABCD2 (1 of many)	22.5905	-1.84669	0.846095	-2.18261	0.0290647	0.220578
LL0000000061	abcd3a	883.466	-0.672642	0.157747	-4.26405	2.00757e-05	0.00267304
LL0000000062	abcd3b	128.895	-0.0765367	0.213099	-0.35916	0.719476	0.917083
LL0000000063	abcd4	144.357	0.00544414	0.193738	0.0281005	0.977582	0.993431
LL0000000064	abce1	2016.07	-0.0453916	0.0942962	-0.481372	0.630252	0.880637
LL0000000065	abcf1	1897.13	-0.115371	0.105674	-1.09177	0.274934	0.653903
LL0000000066	abcf2a	1246.21	0.0882467	0.131962	0.66873	0.503668	0.81704
LL0000000067	abcf2b	272.792	0.116636	0.139306	0.837264	0.402444	0.751831
LL0000000068	abcf3	292.787	-0.077645	0.18947	-0.409802	0.681951	0.902185
LL0000000069	abcg1	785.16	0.139817	0.143997	0.970975	0.331561	0.702114
LL0000000070	abcg2a	983.922	-0.585243	0.342776	-1.70736	0.0877545	0.390044
LL0000000071	abcg2b	83.1015	-1.08549	0.349915	-3.10214	0.00192129	0.0464628
LL0000000072	abcg2c	164.874	0.0548679	0.209474	0.261932	0.793374	0.941933
LL0000000073	abcg2d	61.1226	0.317682	0.258899	1.22705	0.219804	0.598722
LL0000000074	abcg4a	525.915	0.184014	0.158864	1.15831	0.246736	0.62643
LL0000000075	abcg4b	65.8011	0.104696	0.270787	0.386635	0.699026	0.90868
LL0000000076	abcg5	81.5314	-0.842595	0.626255	-1.34545	0.17848	0.546543
LL0000000077	abcg8	82.2455	-1.07651	0.321136	-3.35219	0.000801741	0.0273029
LL0000000078	abch1	266.842	-0.0481218	0.134577	-0.357577	0.72066	0.917683
LL0000000079	abhd10a	473.194	-0.135155	0.125044	-1.08086	0.279758	0.657865
LL0000000080	abhd10b	164.791	-0.116729	0.205742	-0.567357	0.570472	0.854207
LL0000000081	abhd11	390.905	-0.178665	0.129493	-1.37973	0.16767	0.530699
LL0000000082	abhd12	493.506	-0.17342	0.103487	-1.67576	0.0937846	0.40343
LL0000000083	abhd13	74.1914	-0.550102	0.29368	-1.87313	0.0610501	0.324902
LL0000000084	abhd14a	293.528	0.0888921	0.132167	0.672573	0.501219	0.815217
LL0000000085	abhd14b	231.758	-0.752048	0.200205	-3.75639	0.000172384	0.0101279
LL0000000086	abhd15a	139.259	-0.0379998	0.17436	-0.217939	0.827477	0.953907
LL0000000087	abhd16a	573.712	-0.090384	0.119323	-0.757472	0.448767	0.779524
LL0000000088	abhd17aa	751.292	-0.0766432	0.116623	-0.657188	0.51106	0.82105
LL0000000089	abhd17ab	482.021	0.117793	0.103454	1.13861	0.254866	0.633417
LL0000000090	abhd17b	320.776	-0.134657	0.115556	-1.1653	0.2439	0.623575
LL0000000091	abhd17c	517.928	0.0313363	0.11977	0.261637	0.793602	0.942048
LL0000000092	abhd18	225.187	0.039146	0.168719	0.232019	0.816523	0.950112
LL0000000093	abhd2a	81.897	0.135777	0.289421	0.469134	0.638974	0.884892
LL0000000094	abhd2b	138.202	-0.154616	0.155698	-0.993056	0.320683	0.693077
LL0000000095	abhd3	453.122	-0.0728775	0.137845	-0.528693	0.597018	0.865293
LL0000000096	abhd4	531.052	-0.204004	0.131504	-1.55131	0.120827	0.455573
LL0000000097	abhd6a	67.0382	-0.71977	0.299926	-2.39982	0.016403	0.16132
LL0000000098	abhd6b	33.3431	0.28223	0.369227	0.76438	0.444641	0.777289
LL0000000099	abhd8a	152.16	-0.0254087	0.247397	-0.102704	0.918198	0.977448
LL0000000100	abhd8b	60.6021	0.359388	0.310757	1.15649	0.24748	0.626783
LL0000000101	abi1a	694.601	0.0258004	0.105226	0.245191	0.806309	0.946604
LL0000000102	abi1b	118.165	-0.316863	0.261239	-1.21293	0.225158	0.604019
LL0000000103	abi2a	318.651	0.267497	0.120693	2.21634	0.0266683	0.211726
LL0000000104	abi2b	1441.65	0.252182	0.0839346	3.0045	0.00266014	0.05522
LL0000000105	abi3a	141.401	0.469258	0.187275	2.50572	0.0122204	0.135794
LL0000000106	abi3b	82.9398	-0.22101	0.274724	-0.80448	0.42112	0.762947
LL0000000107	abi3bpa	72.2771	-0.729537	0.229437	-3.17969	0.00147433	0.0398473
LL0000000108	abi3bpb	679.709	-0.111831	0.145464	-0.76879	0.442018	0.776084
LL0000000109	abl1	706.351	0.0310578	0.106839	0.290698	0.771283	0.934525
LL0000000110	abl2	593.101	-0.0186478	0.101763	-0.183248	0.854603	0.961524
LL0000000111	ablim1a	576.525	0.0380325	0.112513	0.338026	0.735344	0.922924
LL0000000112	ablim1b	1738.45	-0.0864811	0.0964856	-0.896311	0.370087	0.730563
LL0000000113	ablim2	1098.49	0.135186	0.13493	1.0019	0.31639	0.68999
LL0000000114	ablim3	776.983	0.0677699	0.10727	0.631771	0.527536	0.83052
LL0000000115	abo	55.3028	-0.282628	0.290622	-0.972492	0.330806	0.702114
LL0000000116	abr	44.3099	0.0771093	0.322306	0.239243	0.810917	0.948465
LL0000000117	abraa	968.548	-0.0976745	0.135495	-0.720873	0.470988	0.79558
LL0000000118	abrab	275.458	0.0199771	0.15679	0.127413	0.898613	0.972424
LL0000000119	abracl	551.494	-0.101304	0.161247	-0.628252	0.529839	0.831702
LL0000000120	abraxas1	68.7221	-0.099415	0.222622	-0.446565	0.655189	0.891054
LL0000000121	abraxas2	222.706	0.154522	0.148807	1.0384	0.299082	0.673736
LL0000000122	abt1	132.345	-0.370847	0.224346	-1.65301	0.0983287	0.413028
LL0000000123	abtb1	480.877	-0.148529	0.164312	-0.903943	0.366026	0.72792
LL0000000124	abtb2a	62.0352	0.279171	0.239186	1.16717	0.243142	0.62298
LL0000000125	abtb2b	141.701	-0.100676	0.187607	-0.536632	0.591522	0.863505
LL0000000126	acaa1	407.405	-0.404749	0.221849	-1.82443	0.0680865	0.342671
LL0000000127	acaa2	1428.82	-0.453484	0.140053	-3.23795	0.00120392	0.0351825
LL0000000128	acaca	1323.38	0.0271162	0.102473	0.264618	0.791304	0.941084
LL0000000129	acacb	1697.16	-0.133126	0.108346	-1.22872	0.219178	0.598352
LL0000000130	acad11	187.349	-0.538544	0.240204	-2.24203	0.0249594	0.203271
LL0000000131	acad8	515.318	0.000340063	0.103052	0.0032999	0.997367	0.998909
LL0000000132	acad9	219.894	-0.41533	0.146596	-2.83315	0.00460911	0.0770793
LL0000000133	acadl	811.002	-0.182674	0.117431	-1.55558	0.119807	0.453474
LL0000000134	acadm	2817.79	-0.23138	0.0821834	-2.81541	0.00487154	0.0802485
LL0000000135	acads	441.187	-0.238309	0.116901	-2.03855	0.0414945	0.268115
LL0000000136	acadsb	2.19763	0.38925	1.44347	0.269663	0.787419	NA
LL0000000137	acadvl	2390.48	-0.189372	0.15839	-1.1956	0.231853	0.611044
LL0000000138	acana	264.159	-0.464627	0.180314	-2.57676	0.00997312	0.122297
LL0000000139	acanb	210.435	-0.103732	0.241168	-0.430121	0.667107	0.895993
LL0000000140	acap1	158.274	-0.424534	0.207243	-2.04848	0.0405129	0.264391
LL0000000141	acap2	50.1949	-0.308508	0.386342	-0.798537	0.424559	0.764886
LL0000000142	acap3a	251.114	-0.0281857	0.12868	-0.219037	0.826621	0.953851
LL0000000143	acap3b	564.258	0.160638	0.147844	1.08654	0.27724	0.655758
LL0000000144	acat1	1912.58	-0.203073	0.0893048	-2.27393	0.0229702	0.194946
LL0000000145	acat2	422.716	0.205119	0.167312	1.22597	0.220211	0.598784
LL0000000146	acbd3	737.924	0.212666	0.141084	1.50738	0.131714	0.472023
LL0000000147	acbd4	63.2293	0.330587	0.263647	1.2539	0.209878	0.588935
LL0000000148	acbd5a	506.395	-0.129704	0.0942243	-1.37654	0.168654	0.531932
LL0000000149	acbd5b	38.4481	-0.568228	0.331331	-1.71499	0.0863476	0.387332
LL0000000150	acbd6	300.587	0.188838	0.130566	1.4463	0.148093	0.498219
LL0000000151	acbd7	523.812	0.0419348	0.176578	0.237485	0.81228	0.948717
LL0000000152	accs	242.576	0.296268	0.124707	2.37571	0.0175152	0.167928
LL0000000153	acd	117.231	0.385424	0.198022	1.94637	0.0516101	0.30019
LL0000000154	ace	332.128	-0.672024	0.268983	-2.49839	0.0124759	0.137143
LL0000000155	ace2	1322.78	-1.11526	0.425253	-2.62257	0.00872681	0.113444
LL0000000156	acer1	20.8937	-0.604729	0.379107	-1.59514	0.110681	0.436251
LL0000000157	acer2	163.964	-0.504713	0.206668	-2.44215	0.0146002	0.149401
LL0000000158	acer3	32.0643	-1.21068	0.472205	-2.56389	0.0103508	0.124641
LL0000000159	ache	1886.9	-0.0808772	0.0989253	-0.817558	0.41361	0.760007
LL0000000160	acin1a	6288.34	0.241916	0.0906018	2.6701	0.00758291	0.104297
LL0000000161	acin1b	2851.33	0.226143	0.0755241	2.99431	0.00275065	0.0565253
LL0000000162	ACKR2	8.94715	0.465947	0.595118	0.782949	0.433657	NA
LL0000000163	ackr3a	40.9889	-0.160937	0.313994	-0.512548	0.608268	0.870367
LL0000000164	ackr3b	368.221	-0.249114	0.112296	-2.21837	0.0265298	0.211168
LL0000000165	ackr4a	11.3536	-0.119669	0.587086	-0.203835	0.838482	NA
LL0000000166	ackr4b	114.646	0.00423054	0.203954	0.0207426	0.983451	0.995663
LL0000000167	aclya	1611.49	-0.0427567	0.0923323	-0.463074	0.643311	0.887138
LL0000000168	aclyb	137.839	0.0838342	0.251335	0.333556	0.738715	0.923989
LL0000000169	acmsd	113.188	-1.40709	0.377898	-3.72346	0.000196509	0.0111945
LL0000000170	aco1	1036.98	-0.708243	0.138102	-5.12839	2.92225e-07	0.000173043
LL0000000171	aco2	6297.08	0.0134618	0.0727955	0.184927	0.853287	0.961495
LL0000000172	acod1	26.6249	0.166399	0.442111	0.376375	0.706638	0.911922
LL0000000173	acot11a	56.0115	-0.921383	0.311549	-2.95742	0.0031022	0.0612331
LL0000000174	acot11b	102.602	-0.186953	0.195011	-0.958681	0.337719	0.707707
LL0000000175	ACOT12	63.5514	-0.0284225	0.247344	-0.11491	0.908516	0.97496
LL0000000176	acot13	35.3994	-0.145028	0.357387	-0.405801	0.684889	0.902268
LL0000000177	acot14	143.585	-0.1001	0.171805	-0.582637	0.560137	0.847972
LL0000000178	acot15	631.503	-0.273231	0.109773	-2.48905	0.0128084	0.139436
LL0000000179	acot16	81.0861	-1.0983	0.356557	-3.0803	0.00206791	0.0479155
LL0000000180	acot17	3.34187	0.247357	1.22503	0.201919	0.83998	NA
LL0000000181	acot18	225.907	-0.263096	0.157926	-1.66594	0.0957249	0.407723
LL0000000182	acot19	78.9551	-1.13037	0.344167	-3.28435	0.00102217	0.0316483
LL0000000183	acot20	153.19	-0.517218	0.193148	-2.67784	0.00740982	0.103114
LL0000000184	acot21	2.66605	-1.43293	1.38243	-1.03653	0.299953	NA
LL0000000185	acot22	0.27989	0.981771	5.15842	0.190324	0.849055	NA
LL0000000186	acot7	148.962	-0.147954	0.199865	-0.74027	0.459136	0.787521
LL0000000187	acot8	54.0827	-0.197893	0.275047	-0.719485	0.471842	0.796443
LL0000000188	acot9.1	345.755	-0.119016	0.166131	-0.716398	0.473746	0.797563
LL0000000189	acot9.2	60.7698	0.168015	0.254259	0.660805	0.508737	0.82017
LL0000000190	acox1	1041.99	-0.527201	0.138186	-3.81517	0.000136091	0.00877458
LL0000000191	acox3	268.014	-0.607767	0.202027	-3.00834	0.00262679	0.054806
LL0000000192	acoxl	352.894	-0.700638	0.173443	-4.03958	5.35462e-05	0.00497986
LL0000000193	acp1	513.35	-0.0148717	0.113534	-0.130989	0.895784	0.971231
LL0000000194	acp2	307.676	-0.376077	0.194853	-1.93005	0.0536008	0.306201
LL0000000195	acp5a	23.8388	0.36085	0.437046	0.825657	0.408999	0.756035
LL0000000196	acp5b	50.8434	-0.720048	0.285116	-2.52546	0.0115547	0.131781
LL0000000197	acp6	135.661	-0.0181106	0.222688	-0.0813273	0.935182	0.981919
LL0000000198	acp7	69.7171	-0.79851	0.369377	-2.16178	0.0306354	0.226688
LL0000000199	acsbg1	199.155	-1.15428	0.400976	-2.87868	0.00399349	0.0708128
LL0000000200	acsbg2	1542.78	0.00893327	0.0927419	0.0963239	0.923263	0.978811
LL0000000201	acsf2	467.867	-0.701315	0.191406	-3.66401	0.000248297	0.0128737
LL0000000202	ACSF3	70.915	-0.727835	0.267885	-2.71696	0.00658836	0.0960799
LL0000000203	acsl1a	656.626	0.422753	0.109165	3.87259	0.000107683	0.0076438
LL0000000204	acsl1b	880.407	-0.326393	0.152459	-2.14086	0.0322852	0.233844
LL0000000205	acsl2	273.802	0.181164	0.17687	1.02428	0.305704	0.680075
LL0000000206	acsl3a	250.035	-0.424194	0.154055	-2.75352	0.00589584	0.0893991
LL0000000207	acsl3b	1281.49	0.0741431	0.087295	0.849339	0.395693	0.747772
LL0000000208	acsl4a	966.211	-0.442038	0.111819	-3.95315	7.71306e-05	0.00619854
LL0000000209	acsl4b	344.965	-0.414611	0.224283	-1.8486	0.064515	0.333421
LL0000000210	acsl5	656.265	-1.04138	0.295524	-3.52384	0.000425347	0.0180929
LL0000000211	acsm3	123.571	-0.489354	0.241834	-2.02351	0.0430207	0.273591
LL0000000212	acss1	199.295	-0.415184	0.160268	-2.59056	0.00958197	0.119141
[truncated: 36,139 more rows]

## Sheet: MHet vs MZKO 10 dpf
Identifier	Gene	baseMean	log2FoldChange	lfcSE	stat	pvalue	padj
[truncated: 1,786 more rows]
