# Supplementary material for: Impact of maternal compensation on developmental phenotypes in a zebrafish model of severe congenital muscular dystrophy
Source: PLoS Genet. 2026 Jan 14;22(1):e1011987. doi: 10.1371/journal.pgen.1011987 (PMC12803454; doi:10.1371/journal.pgen.1011987)
Supplement: S2 File — (XLSX) [file pgen.1011987.s012.xlsx]

## Sheet: Normalized Counts
Identifier	Gene	colors	WT1	WT2	WT3	Het1	Het2	Het3	ZKO1	ZKO2	ZKO3	MHet1	MHet2	MHet3	MZKO1	MZKO2	MZKO3
LL0000000014	aanat2	blue	31.6904	68.6412	55.6255	58.2914	55.423	52.6946	59.6296	22.7555	34.8536	169.928	101.548	116.36	125.566	157.25	144.277
LL0000000025	abat	blue	7404.66	6804.83	5933.39	6207.52	6028.56	6257.97	4753.49	5307.97	5585.54	9086.28	8187.9	8001.6	9118.36	10165.5	9415.32
LL0000000026	abca12	blue	1160.66	1119.06	860.136	941.866	685.991	814.815	803.312	926.05	944.034	1436.02	1350.68	1431.04	1695.61	1585.3	1536.6
LL0000000038	abcb5	blue	2049.97	1886.59	2019	2139.4	1390.8	1944.82	1954.28	2284.45	2072.29	3007.63	2780.24	3122.94	2695.35	2098.2	2560.66
LL0000000039	abcb6a	blue	396.13	424.327	325.512	338.499	265.612	277.135	213.766	390.801	318.661	652.416	645.765	624.025	803.236	767.967	831.357
LL0000000044	abcc1	blue	883.37	1019.22	955.935	783.354	884.677	787.491	787.56	877.571	963.951	1640.29	1528.15	1450.74	1264.28	1193.09	1402.41
LL0000000050	abcc4	blue	658.566	717.612	514.021	619.729	462.207	561.1	407.281	628.25	509.858	934.162	891.254	801.38	888.544	900.533	935.277
LL0000000070	abcg2a	blue	1117.09	1183.54	489.299	791.535	733.048	644.045	567.044	639.133	657.239	2430.05	1825.89	1196.44	2056.02	1357.66	1542.65
LL0000000096	abhd4	blue	435.743	458.648	346.115	474.512	371.23	395.209	344.276	361.12	372.435	887.498	781.819	780.735	685.339	747.853	713.312
LL0000000137	acadvl	blue	2789.75	2406.6	2059.18	2219.16	2215.88	2150.72	1928.4	2104.39	2339.17	4080.9	3770.08	3359.41	2857.33	2756.45	2931.95
LL0000000204	acsl1b	blue	931.896	908.975	801.42	732.221	676.579	744.555	650.3	797.432	661.222	1128.74	1246.18	950.583	1432.98	1194.92	1501.29
LL0000000248	acvr2bb	blue	873.467	654.171	799.36	759.833	675.534	853.848	712.18	885.486	801.632	853.16	1000.69	932.754	1187.6	1322.91	1221.81
LL0000000375	adh8a	blue	29.7097	87.3615	24.7225	28.6344	47.0573	39.033	29.2522	31.6598	22.9038	111.818	82.8156	126.682	45.0502	23.7704	26.2321
LL0000000378	adi1	blue	249.562	232.964	258.556	192.259	244.698	228.343	308.274	259.215	206.134	407.65	351.966	427.903	353.692	519.292	425.768
LL0000000428	adtrp1	blue	398.111	332.806	187.479	284.298	208.098	231.271	138.386	199.853	182.234	296.713	314.502	330.311	421.747	427.867	458.053
LL0000000444	afg3l2	blue	645.692	662.491	607.761	606.435	615.928	554.269	509.664	634.186	714.001	1145.47	1019.42	1112.92	882.793	843.849	929.223
LL0000000446	afp4	blue	1505.29	1730.59	1052.77	1530.92	1868.7	1345.66	1265.72	1626.52	1292.57	2338.49	2609.68	1739.76	1899.78	1712.38	1941.18
LL0000000448	aftphb	blue	204.007	171.603	183.358	181.01	149.538	180.528	185.639	152.363	202.151	331.051	364.783	310.605	334.522	336.443	328.911
LL0000000477	agr2	blue	247.581	197.603	170.997	146.24	149.538	152.229	196.89	167.203	125.473	301.115	373.656	278.7	374.78	480.893	487.312
LL0000000480	agt	blue	557.553	592.81	209.111	285.321	322.081	288.844	185.639	258.225	202.151	712.287	688.158	860.498	397.784	941.674	383.393
LL0000000504	ahsg2	blue	174.297	46.8008	50.475	66.4726	100.389	89.776	30.3773	40.5642	42.8201	206.907	264.221	201.753	100.644	65.8257	46.4107
LL0000000767	AL935186.6	blue	539.727	550.169	453.245	879.484	572.008	629.408	868.567	528.323	596.494	743.103	431.824	290.899	1090.79	2044.25	759.723
LL0000000768	AL935186.9	blue	1331	1565.23	988.899	1823.39	1327.02	1459.84	2224.3	1471.19	1501.69	2101.64	1119.98	810.764	2863.09	5908.77	1787.82
LL0000000866	aldh1l2	blue	243.62	228.804	275.037	185.101	207.052	235.174	132.76	239.427	237.004	245.647	299.714	253.364	325.895	436.095	409.625
LL0000000872	aldh3b1	blue	119.829	107.122	120.522	114.537	81.566	98.5584	114.759	87.0645	107.548	209.548	216.898	217.705	196.496	231.304	200.777
LL0000001103	anxa1c	blue	337.701	208.003	344.054	284.298	202.869	216.633	289.147	202.821	213.105	340.736	402.247	444.794	405.452	350.156	452
LL0000001191	apodb	blue	317.894	381.686	335.813	348.726	258.292	387.403	405.031	258.225	275.841	533.555	484.077	583.675	568.4	515.635	470.161
LL0000001218	aqp8a.1	blue	652.624	551.209	509.901	565.529	473.71	477.179	477.037	464.014	488.946	1051.26	835.057	735.693	743.808	700.313	784.946
LL0000001395	arntl2	blue	230.746	249.604	233.833	206.576	268.749	240.053	185.639	232.502	235.013	382.997	405.205	411.951	369.028	408.668	489.33
LL0000001410	arr3a	blue	7440.31	7825.09	7821.57	8113.75	8172.28	7529.47	6523.25	7334.2	7055.36	17619.6	15420.5	14925	11506	10201.2	12423.9
LL0000001514	atad3	blue	292.146	237.124	198.81	199.418	262.475	175.649	174.388	255.257	242.979	405.009	453.514	343.449	244.421	278.845	335.973
LL0000001576	atp1a1a.2	blue	1811.3	1654.67	1206.25	1477.74	1126.24	1211.98	1206.09	1077.42	1200.95	1904.42	1657.3	1743.52	1830.76	1737.98	2130.86
LL0000001577	atp1a1a.3	blue	415.936	387.927	369.807	369.179	224.829	306.409	338.651	414.546	271.858	863.725	601.399	645.608	657.542	485.465	725.419
LL0000001579	atp1a1a.5	blue	102.994	96.7216	145.244	126.809	98.2975	67.332	64.1299	106.852	59.749	338.094	364.783	328.434	345.066	253.246	320.839
LL0000001581	atp1a2a	blue	1627.1	1575.63	1839.76	1834.64	1618.77	1502.77	1714.63	1695.78	2080.26	2198.49	2691.51	2253.06	2646.46	2709.83	3011.65
LL0000001595	atp2a2b	blue	1524.11	1475.78	1271.15	1226.16	1329.11	1163.18	1137.46	1312.89	1195.98	1575.13	1702.65	1692.84	1670.69	2079	2013.82
LL0000001624	atp6ap1b	blue	583.301	457.608	476.938	362.02	359.727	363.983	263.27	345.29	285.799	459.597	370.698	475.761	603.865	578.718	502.446
LL0000001751	b4galt4	blue	471.395	459.688	379.078	384.518	346.133	422.533	352.152	466.982	380.402	611.035	611.258	682.205	700.675	940.759	860.616
LL0000001849	bcl6ab	blue	70.3131	152.883	88.5888	94.0843	117.12	86.8485	127.135	61.3409	98.5859	187.537	131.125	162.34	251.131	328.214	251.223
LL0000001857	bco1l	blue	411.975	669.771	352.295	499.056	375.413	414.726	358.903	293.843	309.699	885.737	738.439	537.694	940.304	498.264	778.893
LL0000001931	blvra	blue	131.713	110.242	122.582	75.6765	96.206	158.084	87.7567	145.437	83.6486	329.29	400.275	377.23	474.465	418.725	476.214
LL0000001972	bnip4	blue	59.4195	42.6407	89.6189	37.8383	41.8287	53.6704	82.1313	68.2665	34.8536	206.026	173.518	181.108	172.533	174.621	145.286
LL0000002063	btg2	blue	1586.5	1994.75	1558.55	2182.35	2422.93	2397.6	3340.38	2977.01	2265.48	2991.78	2609.68	2938.08	2511.31	2428.24	2698.88
LL0000002589	BX323060.3	blue	24.7581	6.2401	38.1138	23.5211	31.3715	19.5165	23.6268	24.7342	18.9205	53.7077	95.6323	61.9333	17.2533	22.8562	115.018
LL0000003010	BX537263.1	blue	621.924	947.456	761.246	836.532	700.631	604.036	947.323	761.815	744.871	1362.94	900.127	585.552	1035.2	2434.64	671.946
LL0000003011	BX537263.3	blue	8410.83	11959.2	8654.92	11975.3	7957.91	8563.85	12718	9031.96	9911.36	17715.6	9999.98	6957.18	12825.9	29309.8	9946.02
LL0000003023	BX537305.1	blue	42.584	126.882	112.281	85.9031	131.76	91.7276	29.2522	44.5216	74.6863	110.057	184.363	168.909	161.031	108.795	160.42
LL0000003695	BX927253.3	blue	25.7484	42.6407	53.5653	35.7929	62.7431	22.444	11.2509	10.8831	33.8578	79.2409	120.28	102.284	90.1004	63.083	110.982
LL0000003765	BX936382.1	blue	0	2.08003	7.21072	4.09062	17.7772	5.85495	2.25017	3.95748	10.954	80.1213	48.3091	67.5636	84.3494	64.9115	42.375
LL0000003916	c3a.2	blue	879.409	364.006	185.418	207.599	217.509	179.552	187.889	129.607	154.352	301.996	222.813	313.42	541.561	3269.34	285.527
LL0000003925	c4b	blue	467.433	267.284	216.322	132.945	140.126	93.6793	177.764	105.863	156.343	248.288	249.433	275.885	290.43	1201.32	181.607
LL0000003933	c7b	blue	130.723	191.363	134.943	156.466	134.898	128.809	103.508	92.0114	87.6319	256.212	203.095	285.269	184.993	303.53	195.732
LL0000004139	CABZ01045617.1	blue	5782.51	7984.21	6051.85	8444.07	5713.8	6144.77	8779.05	6511.04	6741.68	11180.9	7411.01	4808.28	9102.06	19319.9	6193.81
LL0000004196	CABZ01055306.1	blue	434.753	421.207	404.83	433.606	276.069	312.264	510.789	502.6	447.122	743.103	632.948	517.05	540.603	550.376	462.089
LL0000004205	CABZ01056275.1	blue	24.7581	0	5.15051	65.45	0	0	45.0035	22.7555	0.995817	54.5881	4.9295	51.6111	71.8887	32.9129	33.2946
LL0000004290	CABZ01065076.1	blue	231.736	265.204	74.1674	141.126	235.286	39.033	131.635	58.3728	195.18	158.482	246.475	253.364	283.721	159.079	367.25
LL0000004366	CABZ01070747.1	blue	1077.47	1335.38	1282.48	1407.17	1467.14	1486.18	1505.37	1293.11	1740.69	2146.55	2231.09	1795.13	2134.61	2139.34	2105.63
LL0000004367	CABZ01070852.1	blue	98.0422	68.6412	46.3546	51.1328	87.8403	66.3562	72.0055	39.5748	82.6528	254.451	318.446	282.454	242.504	198.391	237.098
LL0000004398	CABZ01072614.1	blue	1664.74	2167.4	1584.3	3070.01	1611.45	1767.22	2592.2	1837.26	1906.99	3053.41	1988.56	1302.48	2604.29	5312.68	2099.58
LL0000004502	CABZ01079804.1	blue	65.3614	87.3615	73.1373	24.5437	39.7373	60.5012	42.7533	63.3197	74.6863	154.96	191.265	112.606	256.882	431.524	149.321
LL0000004519	CABZ01080568.1	blue	277.291	264.164	354.355	269.981	245.744	215.657	320.65	300.768	315.674	288.789	391.402	518.926	445.71	625.344	503.455
LL0000004626	CABZ01088982.1	blue	0.990325	15.6003	2.06021	29.657	0	0.975826	19.1265	21.7661	0	13.2068	30.5629	18.7677	23.0044	13.7137	1.00893
LL0000004715	CABZ01114105.1	blue	53.4775	52.0009	23.6924	41.9289	49.1487	61.477	54.0041	24.7342	40.8285	172.569	150.843	175.478	135.151	119.766	165.464
LL0000004827	calr3b	blue	1347.83	1107.62	1085.73	872.325	870.037	912.397	947.323	935.944	866.361	1221.19	1646.45	1417.9	1706.16	2174.99	2030.97
LL0000004869	canx	blue	4169.27	3969.75	4218.27	3445.33	3739.49	3603.72	4114.44	3816	3832.9	4293.09	4966.96	4451.69	5314.01	6037.68	6035.41
LL0000004875	capn12	blue	235.697	158.083	211.171	232.143	143.263	208.827	118.134	351.226	149.373	263.256	290.841	284.33	499.387	386.726	439.893
LL0000004880	capn2a	blue	1176.51	1088.9	943.574	779.264	637.888	809.935	1342.23	986.402	887.273	1084.72	1359.56	1258.37	1450.23	1876.03	1836.25
LL0000004885	capn5a	blue	181.229	160.163	135.974	125.787	102.48	127.833	60.7547	110.809	104.561	237.723	228.729	163.279	214.707	213.934	271.402
LL0000004918	cart3	blue	76.255	88.4015	59.746	62.382	101.435	61.477	230.643	77.1708	62.7365	149.677	87.7451	127.62	110.229	182.849	161.429
LL0000004989	cbr1	blue	280.262	235.044	281.218	232.143	273.978	299.579	241.894	294.832	282.812	377.715	412.106	327.496	558.814	523.863	536.75
LL0000005311	CDCP1	blue	282.243	256.884	156.576	206.576	183.001	176.624	153.012	232.502	198.168	364.508	342.107	306.852	352.734	289.816	316.803
LL0000005407	cebpb	blue	1021.03	1123.22	879.708	1057.43	1191.07	1148.55	1574	1673.02	1106.35	1673.74	1466.03	1570.85	1074.5	1417.08	1208.7
LL0000005449	cep135	blue	193.113	269.365	134.943	99.1976	281.298	196.141	173.263	204.8	207.13	207.787	290.841	352.832	371.904	268.788	191.696
LL0000005523	cfd	blue	770.473	990.097	470.757	616.661	592.922	645.021	630.048	687.612	634.335	1000.2	875.479	961.844	818.572	719.512	819.25
LL0000005527	cfhl2	blue	44.5646	11.4402	3.09031	12.2719	15.6858	19.5165	9.00069	1.97874	4.97908	45.7836	44.3655	106.037	29.714	56.6833	39.3482
LL0000005560	chchd10	blue	499.124	456.568	443.974	499.056	521.813	463.517	543.417	466.982	480.979	838.192	754.214	735.693	735.181	831.964	718.357
LL0000005782	cldne	blue	1142.84	1290.66	1303.08	1014.47	814.614	1069.51	1071.08	1075.44	994.821	1769.71	1614.9	1724.75	1725.33	1924.49	1779.75
LL0000005783	cldnf	blue	213.91	198.643	216.322	152.376	103.526	211.754	178.889	161.267	186.218	251.81	266.193	317.174	317.269	376.669	295.616
LL0000005786	cldni	blue	2499.58	2508.52	2261.08	1898.05	1677.33	2174.14	2314.3	2311.17	2022.5	2786.64	2956.71	3181.12	3782.3	3974.23	3684.61
LL0000005801	clic5a	blue	423.859	513.769	346.115	513.373	506.127	615.746	654.8	513.483	555.666	797.691	743.369	721.617	577.026	872.191	752.661
LL0000005829	clpxa	blue	1528.07	1531.95	1526.61	1516.6	1321.79	1520.34	1378.23	1524.62	1499.7	2714.44	2417.43	2460.44	1928.53	2111.91	1943.2
LL0000005830	clpxb	blue	1035.88	982.817	861.166	950.047	867.946	832.379	668.301	765.772	742.879	1561.93	1571.52	1609.33	1560.46	1783.69	1549.71
LL0000005844	cluha	blue	1061.63	834.094	820.992	861.076	879.449	766.023	723.431	754.889	721.967	1455.39	1540.96	1365.35	1402.31	1428.97	1449.83
LL0000005849	cmah	blue	381.275	504.408	274.007	308.842	246.789	326.902	378.029	342.322	338.578	568.773	509.71	581.798	554.98	452.552	503.455
LL0000005981	col12a1a	blue	2933.34	2747.73	2501.09	2672.2	2611.16	2473.72	2146.66	2352.72	2497.51	3763.06	2969.53	3316.25	3462.16	3701.78	3693.69
LL0000005989	col17a1a	blue	6423.25	6468.91	5461.6	5175.66	3961.18	5338.74	5849.32	5878.83	5082.65	6850.81	6748.49	6857.71	6484.36	5517.48	7903.94
LL0000006079	coq8b	blue	213.91	173.683	216.322	179.987	156.858	173.697	190.14	180.065	198.168	324.888	334.22	251.487	377.655	377.584	350.098
LL0000006098	cox17	blue	488.23	542.889	637.634	483.716	544.819	529.873	612.047	574.824	486.954	936.803	917.873	913.048	751.476	797.223	709.277
LL0000006125	cpa2	blue	29.7097	91.5215	39.1439	41.9289	53.3316	28.2989	82.1313	39.5748	63.7323	69.5559	63.0976	81.6394	118.856	239.533	152.348
LL0000006175	cpt1cb	blue	242.63	244.404	269.887	192.259	143.263	202.972	121.509	181.055	189.205	313.442	303.657	392.245	508.013	519.292	572.062
LL0000006279	CR354547.2	blue	12.8742	13.5202	48.4148	41.9289	20.9144	58.5495	83.2564	15.8299	40.8285	184.015	200.138	191.43	186.911	188.335	166.473
LL0000006280	CR354547.3	blue	9.90325	19.7603	35.0235	9.2039	38.6916	29.2748	30.3773	2.96811	32.862	125.024	122.252	136.066	109.271	125.252	94.8393
LL0000006481	CR388079.1	blue	1.98065	1.04002	6.18062	2.04531	2.09144	6.83078	1.12509	0	7.96653	150.558	184.363	237.411	174.45	268.788	173.536
LL0000006483	CR388079.3	blue	0	0	0	0	0	0	1.12509	1.97874	0	25.5332	23.6616	31.9051	20.1288	19.1992	11.0982
LL0000006647	CR450785.1	blue	29.7097	37.4406	30.9031	39.8836	25.0972	30.2506	42.7533	20.7768	29.8745	126.785	128.167	120.113	113.105	106.053	78.6964
LL0000006833	CR759836.1	blue	159.442	133.122	90.649	115.56	103.526	100.51	111.384	65.2984	110.536	231.559	183.377	206.444	204.164	273.36	205.821
LL0000007124	CR855311.1	blue	154.491	230.884	128.763	106.356	107.709	138.567	84.3815	116.746	123.481	294.952	209.011	325.619	320.144	728.654	281.491
LL0000007182	CR926130.1	blue	276.301	269.365	137.004	153.398	155.812	187.359	79.8811	131.586	141.406	119.742	200.138	190.492	290.43	423.296	208.848
LL0000007340	crtac1a	blue	105.965	126.882	128.763	118.628	112.938	128.809	129.385	157.31	165.306	1243.2	990.83	813.579	885.668	905.104	827.321
LL0000007351	cry1ba	blue	6825.32	7204.2	7538.29	7135.07	7647.33	7842.71	7791.22	8212.76	8418.63	10716	11229.4	11811.4	11457.1	11316.5	11230.4
LL0000007352	cry1bb	blue	845.738	847.614	731.373	816.079	795.791	827.5	837.064	951.774	1004.78	3682.06	3058.26	3373.49	2676.18	2767.42	3287.09
LL0000007517	CT027638.1	blue	15021.2	21193.5	14523.4	19577.7	14460.2	15002.3	22207	16863.8	17462.6	29526.9	18524.1	12028.2	23349.4	52153.2	18941.6
LL0000007658	CT583728.24	blue	144.587	274.565	191.599	438.719	240.515	200.044	364.528	244.374	255.925	363.627	250.419	170.786	421.747	908.761	243.152
LL0000007660	CT583728.26	blue	188.162	314.085	230.743	505.192	260.384	225.416	421.907	280.981	271.858	402.367	302.671	194.245	500.345	989.214	269.384
LL0000007663	CT583728.5	blue	269.368	351.526	212.201	457.127	257.247	288.844	351.027	343.311	281.816	487.771	354.924	191.43	389.157	781.68	236.089
LL0000007664	CT583728.6	blue	256.494	378.566	204.99	469.399	265.612	270.304	344.276	306.705	261.9	510.663	356.896	152.957	379.572	724.997	224.991
LL0000007665	CT583728.7	blue	251.543	349.446	210.141	480.648	236.332	244.932	329.65	291.864	295.758	449.032	324.361	165.156	346.024	685.685	232.054
LL0000007737	ctnna1	blue	734.821	584.49	494.449	405.994	417.241	415.702	336.401	588.675	522.804	1081.2	1247.16	1030.35	1308.37	1522.22	1657.67
LL0000007755	ctsba	blue	4.95162	8.32014	0	169.761	0	0.975826	0	0.98937	145.389	795.93	340.136	937.446	533.893	1046.81	487.312
LL0000007763	ctsla	blue	7021.4	7394.52	5294.73	6431.48	5017.35	5008.91	4743.36	6362.64	4499.1	11300.6	10354.9	10589.7	5800.94	7705.27	7676.94
LL0000007886	CU207343.2	blue	4.95162	14.5602	8.24082	8.18124	4.18287	17.5649	9.00069	13.8512	2.98745	41.3813	44.3655	46.9192	60.3865	41.1411	57.5089
LL0000008185	CU693379.1	blue	832.863	780.013	759.186	855.963	515.539	692.836	681.802	825.134	770.762	1087.36	1176.18	1309.05	1098.46	1054.13	1188.52
LL0000008209	CU694532.1	blue	61.4001	100.882	121.552	48.0648	57.5145	69.2836	38.2529	103.884	80.6612	165.525	177.462	162.34	121.731	117.024	159.411
LL0000008303	CU914622.2	blue	105.965	164.323	169.967	164.648	168.361	151.253	158.637	165.225	194.184	251.81	249.433	281.515	246.338	379.412	221.964
LL0000008531	cycsb	blue	2813.51	2814.29	3731.03	2632.32	2956.24	2604.48	2926.35	2534.76	2591.12	3503.33	4254.16	4341.9	3761.21	4126.91	3800.63
LL0000008543	cyp17a1	blue	83.1873	74.8813	165.847	106.356	86.7946	114.172	126.01	115.756	119.498	238.603	214.926	225.212	263.592	209.362	270.393
LL0000008554	cyp24a1	blue	129.733	271.445	227.653	307.819	195.549	204.923	104.633	93.9901	262.896	1222.07	1470.96	989.057	1001.65	605.231	754.678
LL0000008576	cyp2ae1	blue	137.655	172.643	97.8598	101.243	89.9317	102.462	95.6323	78.1602	75.6821	238.603	218.87	129.497	187.869	187.42	167.482
LL0000008600	cyp2x7	blue	101.013	68.6412	44.2944	53.1781	83.6574	64.4045	51.754	46.5004	43.8159	125.905	124.223	164.217	98.7271	190.163	132.17
LL0000008603	cyp2y3	blue	1762.78	1534.03	1091.91	1081.97	966.243	1130.01	1175.72	1188.23	1093.41	1442.18	1592.23	1304.35	1905.53	1737.07	1899.81
LL0000008608	cyp3c4	blue	75.2647	47.8408	46.3546	41.9289	24.0515	65.3803	18.0014	20.7768	61.7406	114.459	142.956	130.435	201.288	179.192	146.295
LL0000008614	cyp4t8	blue	468.424	392.087	297.7	304.751	301.167	282.014	262.145	228.544	217.088	589.904	559.991	492.652	475.424	389.469	446.955
LL0000008738	dctn4	blue	534.775	454.488	489.299	532.804	523.905	540.607	509.664	709.378	579.565	927.998	1097.31	927.123	843.494	978.243	794.027
LL0000008765	ddr2l	blue	529.824	483.608	432.643	441.787	360.773	464.493	397.155	514.472	432.184	572.295	667.454	591.182	707.384	731.397	829.339
LL0000008839	dera	blue	546.659	397.287	443.974	347.703	345.087	368.862	243.019	344.301	238.996	355.703	455.486	426.965	529.101	607.974	475.205
LL0000008885	dhrs13a.1	blue	209.949	189.283	167.907	186.123	173.589	167.842	195.765	173.14	177.255	590.785	510.696	497.344	447.627	526.606	481.259
LL0000008903	dhx30	blue	88.1389	73.8412	112.281	87.9484	84.7031	112.22	86.6317	93.0007	79.6653	212.189	223.799	180.17	144.736	168.221	187.661
LL0000009044	dnajb11	blue	416.927	446.167	381.138	378.383	431.881	395.209	448.909	423.45	428.201	543.24	717.735	665.314	620.159	701.227	621.5
LL0000009128	dock11	blue	828.902	703.052	806.57	616.661	674.488	742.603	576.044	774.676	694.084	817.942	1046.04	970.289	1289.2	1170.24	1187.51
LL0000009239	DSG2	blue	766.512	886.095	936.363	715.859	517.63	900.687	775.185	895.38	811.591	891.019	999.703	1106.35	1308.37	1308.29	1382.23
LL0000009362	ecm1b	blue	265.407	245.444	221.472	196.35	257.247	273.231	310.524	276.034	228.042	662.982	574.78	522.68	518.557	476.322	405.589
LL0000009364	ecpas	blue	854.65	687.452	715.921	732.221	766.511	655.755	659.301	744.995	785.699	1226.47	1469.98	1248.05	1124.34	1133.67	1216.77
LL0000009404	eef2a.1	blue	171.326	116.482	86.5286	111.469	109.8	117.099	124.885	127.629	107.548	314.322	258.306	328.434	297.14	320.9	247.187
LL0000009457	egr2a	blue	60.4098	62.401	35.0235	86.9257	86.7946	92.7034	189.015	167.203	126.469	186.656	128.167	186.738	152.404	108.795	133.179
LL0000009557	elf3	blue	184.2	211.124	194.689	218.848	187.183	175.649	173.263	218.651	210.117	312.561	367.741	325.619	212.79	511.064	247.187
LL0000009590	elovl7b	blue	192.123	316.165	287.399	310.887	441.293	416.678	396.03	558.004	253.933	461.358	530.414	487.021	520.474	473.58	436.866
LL0000009697	epcam	blue	1080.44	1659.87	1245.39	865.167	849.123	1041.21	1443.49	1221.87	997.808	1375.27	1468.01	1625.28	1316.04	1323.83	1167.33
LL0000009703	epgn	blue	126.762	145.602	202.93	118.628	179.863	201.02	274.521	340.343	182.234	216.592	212.954	281.515	298.098	302.615	280.482
LL0000009723	ephx2	blue	675.402	627.131	364.656	423.379	367.047	448.88	280.147	334.407	257.917	988.75	862.663	853.929	983.437	1070.58	865.661
LL0000009830	etfdh	blue	752.647	653.131	607.761	587.004	647.299	551.342	596.296	633.197	587.532	1142.83	1076.6	1035.98	905.797	864.877	897.946
LL0000009902	ezra	blue	1489.45	1232.42	894.129	782.332	716.317	861.654	613.172	684.644	537.741	1032.77	970.126	798.565	1173.22	1214.12	1253.09
LL0000009925	f9b	blue	228.765	132.082	112.281	109.424	115.029	139.543	93.3822	60.3515	98.5859	226.277	209.011	236.473	170.616	277.931	137.214
LL0000009926	fa2h	blue	899.215	865.295	673.687	723.017	486.259	640.142	391.53	613.409	543.716	627.764	731.538	603.381	931.677	903.275	1011.96
LL0000009952	faim2b	blue	464.462	412.887	559.346	449.968	416.196	521.091	349.902	386.844	506.871	626.003	576.752	677.513	842.535	819.165	719.366
LL0000010005	fam161b	blue	397.12	514.809	504.75	469.399	553.185	513.284	667.176	327.481	436.168	795.05	862.663	779.797	942.221	1127.27	1046.26
LL0000010017	fam169ab	blue	747.695	778.973	884.858	858.008	735.14	811.887	723.431	796.443	927.105	1231.76	1206.74	1123.25	1098.46	1124.52	1286.38
LL0000010250	fech	blue	176.278	117.522	91.6791	84.8804	104.572	91.7276	69.7554	123.671	113.523	228.038	189.293	186.738	242.504	261.474	252.232
LL0000010442	fndc7b	blue	401.082	316.165	290.489	336.454	291.755	351.297	295.898	302.747	306.712	588.143	619.145	632.471	587.57	440.667	629.571
LL0000010446	fndc7rs4	blue	237.678	175.763	160.696	207.599	220.646	268.352	283.522	218.651	173.272	391.802	399.29	372.538	273.177	308.101	304.696
LL0000010488	FO704772.2	blue	15736.3	22471.7	16437.3	21005.3	15161.9	16202.6	23107	16344.4	18085	32176.2	20521.5	13042.6	23799.9	53310.6	21138.1
LL0000010550	FO904966.1	blue	19.8065	31.2005	30.9031	22.4984	16.7315	4.87913	4.50035	27.7023	20.9122	65.1536	44.3655	33.7818	48.8843	136.223	51.4553
LL0000010627	foxq1a	blue	210.939	271.445	183.358	243.392	279.207	261.521	492.788	446.206	330.611	589.024	607.314	683.144	516.64	375.755	432.83
LL0000010897	fstl3	blue	294.127	352.566	340.964	332.363	290.71	316.168	250.894	237.449	242.979	432.303	415.064	434.472	493.635	524.777	545.83
LL0000010905	fthl27	blue	2213.38	2391	1663.62	2286.66	2324.63	2101.93	1766.39	2885	1854.21	3043.73	2503.2	2924.94	1815.43	2900.9	1587.04
LL0000010985	ftsj3	blue	691.247	474.248	496.51	473.49	413.059	451.807	418.532	472.919	442.143	882.215	866.606	744.139	593.321	652.772	679.009
LL0000011005	fut9d	blue	1001.22	1007.78	972.417	935.73	627.431	1212.95	1273.6	920.114	982.871	967.619	1414.77	1303.42	1426.27	1176.63	1413.51
LL0000011203	gcdha	blue	1913.31	1670.27	1592.54	1633.18	1614.59	1591.57	1575.12	1596.84	1677.95	3006.75	2811.79	2707.24	2166.24	2167.68	2136.91
LL0000011213	gck	blue	147.558	74.8813	43.2643	70.5632	63.7888	95.6309	94.5073	46.5004	47.7992	620.72	331.262	395.06	199.371	398.611	538.768
LL0000011230	gde1	blue	241.639	235.044	267.827	213.735	229.012	252.739	262.145	217.661	217.088	478.086	355.91	379.107	378.614	451.638	428.795
LL0000011268	gfm1	blue	390.188	325.525	294.609	337.476	311.624	270.304	310.524	286.917	278.829	583.741	511.682	559.277	415.996	513.806	522.625
LL0000011398	gls2a	blue	751.657	737.372	694.289	636.092	672.397	758.217	456.785	657.931	620.394	1100.57	1182.09	1024.72	760.103	685.685	616.455
LL0000011418	gmds	blue	249.562	302.645	209.111	248.505	231.104	278.11	262.145	256.247	262.896	395.324	465.345	459.808	432.29	405.011	450.991
LL0000011439	gna15.1	blue	307.001	309.925	329.633	257.709	157.903	322.998	218.267	306.705	285.799	322.246	343.093	384.737	559.773	564.09	488.321
LL0000011557	gpcpd1	blue	1601.36	1703.55	1598.72	1326.38	1134.6	1526.19	991.201	1215.94	1082.45	1961.65	1927.43	1994.07	2203.63	2239.9	2573.78
LL0000011637	gpr39	blue	396.13	238.164	83.4383	165.67	209.144	205.899	55.1292	139.501	80.6612	696.439	406.191	386.614	700.675	247.761	186.652
LL0000011669	gpt2l	blue	1712.27	1659.87	1133.11	1346.84	1221.4	1168.06	909.07	1085.34	1031.67	2118.37	2057.57	1875.83	2065.6	2119.22	1703.07
LL0000011673	gpx3	blue	263.426	213.204	230.743	193.282	134.898	173.697	141.761	209.746	139.414	249.168	282.953	261.809	393.95	623.516	362.205
LL0000011706	grhl1	blue	499.124	507.529	482.088	404.972	256.201	439.122	342.026	457.089	388.369	541.479	554.076	553.647	673.836	687.513	614.437
LL0000011791	gsdmea	blue	89.1292	75.9213	82.4082	85.9031	50.1945	73.1869	123.76	104.873	110.536	115.339	152.815	170.786	240.587	204.791	231.045
LL0000011909	h6pd	blue	498.133	309.925	349.205	295.547	286.527	295.675	267.771	266.14	242.979	429.662	440.697	407.259	492.677	726.826	480.25
LL0000011924	hamp	blue	6.93227	16.6403	18.5418	6.13593	12.5486	9.75826	5.62543	1.97874	3.98327	52.8272	46.3373	97.5919	74.7642	70.397	16.1429
LL0000011966	hbxb	blue	461.491	270.405	248.255	227.03	258.292	223.464	168.763	141.48	249.95	259.734	318.446	274.947	351.775	790.823	341.018
LL0000011970	hccsa.1	blue	153.5	157.043	143.184	160.557	134.898	175.649	154.137	133.565	125.473	324.007	337.178	285.269	264.55	289.816	298.643
LL0000012019	hebp2	blue	575.379	557.449	534.623	492.92	506.127	556.221	466.911	539.206	444.134	1110.25	893.225	1096.97	1007.4	907.846	1094.69
LL0000012060	herc2	blue	1859.83	1810.67	1846.97	2043.27	1983.73	1886.27	1666.25	1900.58	2050.39	3332.52	2901.5	2815.15	2030.14	2192.36	2770.52
LL0000012089	hhipl1	blue	161.423	139.362	96.8297	110.447	84.7031	134.664	94.5073	93.0007	63.7323	250.929	274.08	245.857	279.887	275.188	248.196
LL0000012149	hk2	blue	134.684	146.642	182.328	159.534	121.303	152.229	144.011	150.384	131.448	330.17	387.459	338.757	357.526	361.127	412.652
LL0000012150	hkdc1	blue	488.23	282.885	187.479	200.44	192.412	166.866	185.639	218.651	188.209	427.02	322.389	315.297	323.02	399.526	437.875
LL0000012188	hmox1a	blue	213.91	362.966	57.6858	163.625	97.2518	121.978	73.1306	119.714	65.7239	471.923	258.306	437.287	77.6397	313.586	149.321
LL0000012189	hmox2a	blue	531.805	599.05	543.894	607.457	535.407	604.036	552.417	532.281	501.892	1317.16	1022.38	1048.17	901.963	931.617	933.259
LL0000012365	hsp70.1	blue	149.539	154.963	146.275	166.693	180.909	100.51	157.512	359.141	152.36	250.049	148.871	451.363	179.242	189.249	172.527
LL0000012366	hsp70.2	blue	128.742	149.763	117.432	146.24	158.949	71.2353	122.634	296.811	134.435	255.332	118.308	426.026	153.362	177.364	173.536
LL0000012367	hsp70.3	blue	196.084	206.963	188.509	200.44	275.024	145.398	174.388	498.642	202.151	348.66	209.011	642.793	234.836	277.931	268.375
LL0000012372	hsp90b1	blue	1837.05	1456.02	1525.58	1340.7	1511.06	1220.76	1702.26	1439.53	1500.7	2329.68	2266.58	2194.88	2031.09	2664.11	2399.23
LL0000012377	hspa4a	blue	834.844	820.574	681.928	625.865	604.425	640.142	780.81	612.42	760.804	1111.13	1196.88	998.441	1001.65	1205.89	1226.86
LL0000012382	hspa9	blue	3295.8	3263.57	3458.05	2969.79	3014.8	3018.23	2949.98	2839.49	2845.05	4460.38	4604.15	4305.31	4419.71	4850.08	4477.62
LL0000012395	hspd1	blue	2021.25	1581.87	1584.3	1458.31	1477.6	1291.99	1339.98	1477.13	1410.08	3060.46	2914.32	2941.83	2309.06	3359.85	2687.79
LL0000012396	hspe1	blue	736.802	644.811	704.59	476.557	638.934	593.302	536.666	556.026	489.942	1000.2	965.196	1035.04	909.631	1162.92	816.223
LL0000012445	hyou1	blue	542.698	577.21	428.523	398.836	410.967	372.765	343.151	445.216	402.31	788.006	732.524	681.267	630.703	917.903	773.848
LL0000012448	iars	blue	1095.3	997.377	793.179	944.934	1017.48	886.05	776.31	913.188	915.156	1352.38	1380.26	1179.55	1265.24	1533.19	1406.45
LL0000012451	ibtk	blue	445.646	366.086	297.7	435.651	385.87	313.24	254.27	385.854	408.285	654.177	611.258	643.731	924.967	783.509	884.83
LL0000012464	ide	blue	1131.94	1207.46	1264.97	1239.46	1198.39	1295.9	1136.34	1270.35	1152.16	1850.71	1908.7	1842.05	2003.3	1989.4	2077.38
LL0000012474	ier2a	blue	786.318	929.776	1030.1	1101.4	1352.11	1194.41	1506.49	1593.87	1150.17	1667.58	1333.92	1649.68	1323.71	1280.86	1271.25
LL0000012540	igfbp1b	blue	149.539	258.964	88.5888	206.576	143.263	104.413	109.133	76.1815	157.339	616.318	612.244	441.979	373.821	260.56	332.946
LL0000012688	il6st	blue	656.585	775.853	620.122	706.655	524.95	579.641	532.166	596.59	566.62	867.247	1021.39	987.18	1302.62	1703.24	1357.01
LL0000012702	ilvbl	blue	552.601	399.367	399.68	275.094	328.355	382.524	286.897	276.034	245.967	414.694	504.781	359.401	533.893	549.462	582.152
LL0000012756	INHBC	blue	55.4582	58.241	37.0837	64.4273	33.463	54.6462	64.1299	30.6705	56.7616	129.427	117.322	160.464	152.404	179.192	150.33
LL0000012821	ipo4	blue	222.823	256.884	192.629	222.939	244.698	242.005	253.144	217.661	202.151	360.986	446.613	329.373	393.95	395.869	394.491
LL0000012868	irg1l	blue	34.6614	61.361	76.2276	32.725	24.0515	48.7913	59.6296	55.4047	41.8243	157.601	166.617	106.976	300.015	894.133	193.714
LL0000012921	itga2.2	blue	82.197	92.5616	44.2944	60.3367	31.3715	82.9452	36.0028	87.0645	54.7699	103.894	95.6323	111.668	184.035	129.823	153.357
LL0000013008	jak1	blue	1347.83	1335.38	1144.44	1145.37	1092.78	1231.49	1049.71	1112.05	1114.32	1600.67	1624.76	1455.43	1840.35	1892.49	1751.5
LL0000013045	junba	blue	488.23	561.609	453.245	641.205	648.345	571.834	995.701	892.411	666.201	953.532	960.267	910.232	861.705	1149.21	782.928
LL0000013046	junbb	blue	1565.7	1771.15	1360.77	1870.44	2441.75	2112.66	3366.26	3078.92	2429.79	3152.03	2724.04	2939.96	2502.68	2894.5	2515.26
LL0000013153	kcnj1a.3	blue	41.5936	49.9208	21.6322	24.5437	31.3715	37.0814	51.754	24.7342	7.96653	136.47	141.97	66.6253	92.976	62.1687	83.7411
LL0000013154	kcnj1a.4	blue	27.7291	28.0805	13.3913	21.4758	16.7315	21.4682	24.7519	22.7555	10.954	123.264	70.9848	63.8101	66.1376	54.8548	52.4643
LL0000013156	kcnj1a.6	blue	146.568	147.682	157.606	132.945	130.715	122.954	160.887	113.778	96.5942	368.91	263.235	262.748	278.928	217.591	247.187
LL0000013280	kidins220a	blue	203.017	151.843	111.251	224.984	198.686	207.851	82.1313	170.172	288.787	324.888	262.249	250.549	218.542	247.761	229.027
LL0000013344	kitlgb	blue	97.0518	110.242	124.642	109.424	88.886	102.462	106.883	101.905	120.494	131.188	165.631	192.369	277.011	201.134	233.062
LL0000013362	klf2b	blue	477.337	449.288	284.308	418.266	456.979	514.26	667.176	694.537	701.055	962.336	1080.55	1217.08	1155.01	974.586	982.696
LL0000013398	klhl24b	blue	1380.51	1257.38	1456.57	1272.18	1003.89	1292.97	657.05	1258.48	863.373	1858.64	1745.04	1911.49	1165.55	1015.73	1252.08
LL0000013460	krt18a.1	blue	3009.6	3224.05	2342.45	2921.73	2484.63	2343.93	2361.56	2405.16	1812.39	4056.25	3211.08	3698.17	2976.19	3981.54	3397.06
LL0000013579	ldha	blue	4787.23	4837.12	4584.99	4371.85	4888.73	4935.73	5217.03	4425.45	5641.3	6333.11	7526.36	5799.21	8283.49	6701.42	7068.55
LL0000013660	lias	blue	211.93	277.685	210.141	216.803	213.326	240.053	243.019	192.927	180.243	397.965	314.502	477.637	330.688	355.642	329.92
LL0000013723	lmbrd2a	blue	647.673	635.451	591.279	715.859	655.665	591.35	507.414	639.133	670.185	1002.84	966.182	865.19	829.116	959.044	907.027
LL0000014095	LOC100330916	blue	671.44	746.733	578.918	703.587	458.024	668.441	357.777	694.537	1064.53	729.016	1024.35	837.039	790.775	559.519	1099.73
LL0000014101	LOC100331080	blue	98.0422	123.762	126.703	35.7929	65.8802	57.5737	61.8798	75.1921	41.8243	104.774	123.238	105.099	159.114	319.986	153.357
LL0000014327	LOC100536361	blue	0	76.9613	0	23.5211	0	41.9605	46.1285	15.8299	0	66.9145	87.7451	63.8101	76.6812	23.7704	88.7857
LL0000014362	LOC100536890	blue	143.597	151.843	137.004	186.123	170.452	211.754	198.015	186.001	275.841	1118.18	792.664	840.792	783.107	736.882	778.893
LL0000014436	LOC100538123	blue	1.98065	0	25.7526	17.3851	34.5087	0	1.12509	4.94685	0.995817	58.9904	43.3796	2.81515	24.9214	1.82849	17.1518
LL0000014446	LOC100538221	blue	193.113	126.882	111.251	114.537	76.3374	121.978	88.8818	164.235	107.548	149.677	152.815	188.615	263.592	189.249	294.607
LL0000014462	LOC101882062	blue	0	156.003	0	61.3593	0	69.2836	77.631	81.1283	0	93.3281	149.857	110.729	87.2249	51.1978	208.848
LL0000014522	LOC101882356	blue	1.98065	0	2.06021	5.11328	0	0	5.62543	0	2.98745	70.4363	10.8449	34.7202	20.1288	29.2559	44.3928
LL0000014578	LOC101882642	blue	27.7291	0	1.0301	0	3.13715	0	0	10.8831	8.96235	16.7286	21.6898	15.9525	22.0459	0	0
LL0000014682	LOC101883177	blue	1.98065	3.12005	0	1.02266	0	3.9033	7.8756	5.93622	2.98745	92.4477	19.718	39.4121	19.1703	33.8271	51.4553
LL0000014950	LOC101884617	blue	595.185	884.015	493.419	1279.34	528.087	651.852	959.699	725.208	783.708	1125.22	788.72	430.718	1060.12	1972.94	673.964
LL0000014980	LOC101884747	blue	109.926	140.402	104.04	107.379	78.4288	130.761	146.261	78.1602	87.6319	138.231	161.688	163.279	267.426	266.046	190.687
LL0000015193	LOC101885776	blue	84.1776	93.6016	126.703	91.0163	123.395	121.002	109.133	142.469	105.557	280.865	254.362	283.392	262.633	189.249	234.071
LL0000015363	LOC101886684	blue	461.491	459.688	378.048	509.282	359.727	485.961	147.386	370.024	623.381	468.402	512.668	444.794	543.478	407.754	641.678
LL0000015387	LOC101886784	blue	81.2066	86.3214	72.1072	141.126	61.6973	186.383	199.14	47.4897	173.272	321.366	272.108	312.482	289.472	302.615	245.17
LL0000015434	LOC101887000	blue	119.829	55.1209	92.7092	73.6312	74.246	112.22	90.0069	71.2346	70.703	154.96	181.406	190.492	170.616	153.593	174.545
LL0000015435	LOC101887002	blue	47.5356	32.2405	53.5653	25.5664	53.3316	80.9935	76.5059	27.7023	21.908	75.719	124.223	106.976	112.146	112.452	109.973
LL0000015470	LOC101887160	blue	40.6033	11.4402	40.174	88.971	43.9201	56.5979	13.501	45.511	28.8787	97.7304	118.308	91.9616	51.7598	57.5975	82.7321
LL0000015639	LOC103909475	blue	13.8645	2.08003	0	5.11328	23.0058	2.92748	0	3.95748	3.98327	97.7304	80.8438	77.8859	92.976	121.595	98.875
LL0000015766	LOC103910008	blue	2.97097	26.0004	39.1439	55.2234	32.4173	15.6132	13.501	55.4047	58.7532	83.6431	68.0271	87.2697	63.262	80.4537	67.5982
LL0000015983	LOC103910795	blue	72.2937	184.083	101.98	153.398	247.835	181.504	55.1292	93.9901	156.343	199.863	99.5759	243.98	175.408	185.592	138.223
LL0000016010	LOC103910871	blue	322.846	346.326	248.255	314.978	354.498	163.939	183.389	170.172	191.197	368.03	480.133	491.713	366.153	512.892	478.232
LL0000016141	LOC103911479	blue	413.956	631.291	700.47	380.428	446.521	671.368	447.784	443.238	536.745	2215.22	1920.53	2261.51	3289.62	2882.62	3436.41
LL0000016547	LOC108182486	blue	35.6517	18.7203	11.3311	38.8609	24.0515	37.0814	14.6261	16.8193	8.96235	49.3054	59.154	54.4263	84.3494	82.2822	66.5893
LL0000016722	LOC108183778	blue	1.98065	14.5602	30.9031	37.8383	13.5943	8.78243	12.376	14.8405	52.7783	58.9904	47.3232	89.1465	18.2118	32.9129	18.1607
LL0000017144	LOC110438040	blue	760.57	967.216	1028.04	738.357	966.243	1107.56	1189.22	845.911	790.678	1824.3	1200.83	1702.23	1385.05	1650.21	1296.47
LL0000017301	LOC110438300	blue	81.2066	30.1605	13.3913	34.7703	104.572	63.4287	112.509	67.2771	74.6863	288.789	237.602	319.989	313.435	245.932	181.607
LL0000017349	LOC110438378	blue	229.755	226.724	212.201	137.036	120.258	176.624	234.018	196.885	196.176	259.734	299.714	317.174	370.945	373.927	365.232
LL0000017439	LOC110438516	blue	138.645	192.403	166.877	244.415	147.446	52.6946	127.135	58.3728	61.7406	186.656	238.588	173.601	246.338	184.678	184.634
LL0000017555	LOC110439282	blue	175.288	737.372	449.125	417.243	378.55	311.288	353.277	349.247	236.009	944.727	432.81	598.689	366.153	351.071	569.036
LL0000017650	LOC110439428	blue	1.98065	0	0	0	0	0	0	0	0	33.4573	11.8308	10.3222	5.75109	8.22822	24.2143
LL0000018000	LOC110440043	blue	601.127	385.846	499.6	681.089	412.013	655.755	385.905	659.91	384.385	817.942	757.171	1144.83	1420.52	884.076	1153.21
LL0000018271	lonrf1	blue	1557.78	1606.83	1775.9	1462.4	1474.46	1678.42	1510.99	1674.01	1658.03	2540.99	2094.05	2197.7	2644.54	2636.69	2722.09
LL0000018287	lpar3	blue	123.791	108.162	56.6557	77.7218	52.2859	77.0902	59.6296	66.2878	76.6779	140.873	131.125	146.388	161.031	191.077	175.554
LL0000018329	lrp11	blue	510.017	517.929	673.687	593.14	612.791	583.544	604.171	621.324	543.716	858.443	755.199	822.963	952.764	943.502	1219.79
LL0000018333	lrp1ab	blue	2082.65	1982.27	2015.91	2171.1	2071.57	2190.73	2063.41	2290.39	2338.18	3234.79	2975.45	2961.54	2523.77	2892.67	3118.6
LL0000018345	lrpprc	blue	1229.98	1136.74	1045.55	1206.73	1138.79	1041.21	1041.83	1154.59	1204.94	1789.08	1856.45	1660	1580.59	1572.5	1513.39
LL0000018400	lrrc8db	blue	310.962	394.167	358.476	405.994	283.39	336.66	319.525	306.705	389.364	443.749	491.964	426.026	670.961	697.57	640.669
LL0000018572	manf	blue	225.794	178.883	192.629	137.036	162.086	175.649	191.265	165.225	156.343	290.55	322.389	283.392	293.306	412.325	288.554
LL0000018727	mbl2	blue	167.365	198.643	129.793	127.832	161.041	155.156	82.1313	138.512	110.536	289.669	234.644	162.34	269.343	251.418	390.455
LL0000018890	metap2b	blue	2141.08	1875.15	1924.23	1727.27	1626.09	1859.92	1595.37	1772.95	1593.31	2403.64	2508.13	2433.23	2503.64	2578.17	2413.36
LL0000018976	mgst2	blue	209.949	238.164	166.877	117.605	109.8	161.011	185.639	176.108	133.439	262.375	225.771	258.994	268.384	336.443	264.339
LL0000018998	mhc2b	blue	62.3905	65.5211	89.6189	34.7703	37.6458	90.7518	51.754	59.3622	48.795	98.6108	79.8579	104.161	127.483	172.793	156.384
LL0000019396	mmp13a	blue	122.8	161.203	158.636	93.0617	104.572	127.833	82.1313	117.735	119.498	324.007	230.701	237.411	455.295	375.755	256.268
LL0000019418	mmp9	blue	334.73	515.849	573.767	345.658	331.493	386.427	393.78	373.982	452.101	764.234	753.228	706.603	1026.57	1328.4	775.866
LL0000019531	mrpl12	blue	542.698	626.091	644.844	504.169	580.373	515.236	600.796	500.621	500.896	877.813	996.745	1039.73	847.328	940.759	780.911
LL0000019647	mslnb	blue	767.502	866.335	707.681	1063.56	316.852	564.027	198.015	720.261	659.231	1116.42	929.704	1277.14	1259.49	705.798	1165.31
LL0000019651	msra	blue	186.181	171.603	209.111	220.894	136.989	176.624	176.639	163.246	195.18	420.857	305.629	347.202	210.873	220.333	261.312
LL0000019652	msrb1a	blue	618.953	540.809	598.49	539.962	509.265	572.81	403.906	565.919	507.867	873.41	909.986	857.683	859.788	814.593	814.205
LL0000019701	mthfd1l	blue	90.1196	122.722	70.047	73.6312	72.1545	50.7429	50.6289	47.4897	29.8745	126.785	143.941	102.284	120.773	213.934	146.295
LL0000019734	mtr	blue	674.411	464.888	450.155	373.269	455.933	376.669	320.65	383.875	437.164	659.46	660.553	621.21	559.773	638.144	688.089
LL0000019755	muc5.2	blue	92.1002	96.7216	53.5653	63.4046	24.0515	116.123	75.3808	67.2771	135.431	124.144	218.87	156.71	155.279	124.337	126.116
LL0000019773	mvp	blue	1262.66	1107.62	820.992	731.199	760.237	832.379	891.068	840.964	739.892	1451.87	1384.2	1243.36	1537.46	1961.97	2035.01
LL0000019831	myh9a	blue	3013.56	2890.21	2948.15	2435.97	1712.89	2318.56	2866.72	2826.63	2669.78	2787.52	2861.08	3016.9	3717.12	3037.13	3801.64
LL0000019832	myh9b	blue	2320.33	1860.59	1318.53	1618.86	1102.19	1221.73	1023.83	1312.89	1567.42	1914.99	2051.66	1746.33	1885.4	2067.11	2808.86
LL0000019839	myhz2	blue	113919	120020	142256	145628	131288	140354	115504	142108	145884	189382	194188	170385	159974	138863	167823
LL0000020051	nccrp1	blue	439.704	372.326	331.693	309.865	325.218	318.119	293.648	307.694	294.762	699.08	634.92	634.348	569.358	742.368	690.107
LL0000020053	NCEH1 (1 of many)	blue	38.6227	71.7612	18.5418	24.5437	40.783	60.5012	32.6275	49.4685	44.8118	88.9258	97.6041	109.791	101.603	146.279	81.7232
LL0000020068	ncln	blue	529.824	578.25	481.058	625.865	515.539	485.961	483.787	550.09	585.54	795.93	846.888	826.716	757.227	958.13	873.732
LL0000020099	ndrg1b	blue	531.805	716.572	500.63	707.678	749.78	726.99	725.681	545.143	722.963	1207.1	960.267	1097.91	1007.4	977.329	818.241
LL0000020155	ndufv1	blue	2953.15	2885.01	2816.3	2931.95	2992.84	2874.78	3217.75	2783.1	3072.09	4806.4	4422.75	4129.83	3769.84	3868.18	3852.09
LL0000020214	neu3.2	blue	164.394	157.043	179.238	143.172	126.532	168.818	146.261	197.874	161.322	234.201	294.784	333.126	279.887	290.73	343.036
LL0000020249	nfe2l1a	blue	489.221	847.614	648.965	822.215	637.888	796.274	553.542	598.569	681.139	989.63	1023.36	1051.93	544.437	771.624	607.375
LL0000020260	nfil3-5	blue	1435.97	1499.71	1649.19	1739.54	1635.5	1853.09	1510.99	1629.49	1806.41	2332.32	2505.17	2651.87	2742.31	2724.45	2809.87
LL0000020272	nfr	blue	0	11.4402	10.301	8.18124	4.18287	2.92748	2.25017	0	8.96235	45.7836	29.577	20.6444	20.1288	14.6279	35.3125
LL0000020516	npepl1	blue	1052.72	1148.18	847.775	936.752	972.518	810.911	929.321	996.295	914.16	1631.48	1509.41	1493.91	1330.42	1475.59	1597.13
LL0000020531	nploc4	blue	436.733	408.727	311.091	475.535	426.653	392.282	428.658	434.333	441.147	704.363	677.313	678.452	589.487	614.373	536.75
LL0000020566	nr0b2a	blue	228.765	253.764	74.1674	103.288	67.9717	80.0177	93.3822	97.9476	75.6821	108.296	133.097	81.6394	210.873	199.306	149.321
LL0000020766	nup98	blue	1042.81	1030.66	1142.38	982.772	890.952	984.608	951.823	1003.22	956.98	1532.87	1485.75	1485.46	1340	1364.06	1536.6
LL0000020769	nupr1b	blue	328.788	530.409	284.308	407.017	413.059	278.11	365.653	307.694	270.862	1403.44	1262.94	1203.95	655.625	692.084	763.759
LL0000020892	opn1lw1	blue	361.469	199.683	325.512	602.344	421.424	339.587	546.792	299.779	343.557	475.445	512.668	472.946	483.092	529.349	375.321
LL0000021208	padi2	blue	1018.05	944.336	938.424	707.678	582.465	779.685	932.697	828.102	844.453	1022.21	1109.14	1110.11	1199.1	1553.3	1389.29
LL0000021217	paics	blue	995.277	1135.7	836.443	977.659	950.557	847.017	867.442	1069.51	870.344	1540.79	1642.51	1416.02	1105.17	1150.12	1720.22
LL0000021275	PAQR9	blue	184.2	126.882	149.365	133.968	131.76	129.785	129.385	135.544	144.393	250.049	223.799	213.952	277.011	289.816	323.866
LL0000021289	parla	blue	159.442	199.683	156.576	200.44	128.623	156.132	221.642	201.831	161.322	513.305	422.951	484.206	371.904	299.873	325.884
LL0000021424	pcgf5a	blue	155.481	171.603	243.104	203.508	215.418	201.996	205.891	181.055	235.013	371.552	256.334	337.818	360.402	430.61	305.705
LL0000021478	pdcd11	blue	895.254	789.373	667.507	706.655	695.402	650.876	581.67	727.187	588.528	1109.37	1178.15	944.953	830.074	1023.96	889.875
LL0000021510	pde6h	blue	1204.24	1785.71	1911.87	1846.92	1888.57	1721.36	2111.79	1813.51	1634.14	4764.14	4226.55	4137.34	3390.27	3158.72	2312.46
LL0000021511	pde6ha	blue	8893.12	10937.9	7866.89	11067.2	11932.7	10805.3	11673.9	9571.16	9850.62	30690	27783.7	27536.9	15943	15281.6	11470.5
LL0000021575	pdzk1ip1	blue	302.049	287.045	228.683	183.055	197.641	172.721	106.883	154.342	130.452	301.996	276.052	346.264	290.43	447.066	300.661
LL0000021634	pfkfb3	blue	805.134	965.136	1012.59	1002.2	868.991	833.355	767.309	765.772	1060.54	1497.65	1747.01	1414.14	826.24	1048.64	838.419
LL0000021669	pgp	blue	330.769	359.846	343.024	264.868	305.35	256.642	274.521	207.768	322.645	448.151	426.895	459.808	430.373	570.49	532.714
LL0000021683	phb	blue	1671.67	1402.98	1318.53	1232.3	1407.54	1315.41	1449.11	1242.65	1261.7	2107.81	2098.98	2083.21	2106.82	2299.33	2091.51
LL0000021684	phb2a	blue	896.244	809.134	735.493	803.807	766.511	717.232	768.434	770.719	753.833	1282.82	1212.66	1233.97	1091.75	1169.32	1012.96
LL0000021715	phka1b	blue	507.046	518.969	681.928	578.823	566.779	642.093	519.79	678.708	671.18	1185.97	975.055	925.247	534.852	498.264	729.455
LL0000021813	pim2	blue	138.645	252.724	153.485	230.098	192.412	211.754	319.525	264.162	238.996	381.237	420.979	487.021	368.07	415.068	288.554
LL0000021818	pimr106	blue	9.90325	20.8003	19.572	38.8609	33.463	39.033	36.0028	15.8299	34.8536	174.33	63.0976	122.928	94.893	149.936	56.5
LL0000021970	pimr97	blue	20.7968	19.7603	6.18062	35.7929	7.32002	33.1781	2.25017	18.798	13.9414	25.5332	100.562	28.1515	43.1332	24.6846	54.4821
LL0000021976	pinx1	blue	942.789	904.815	647.935	780.286	809.386	957.285	840.44	840.964	746.863	1241.44	1249.14	1309.98	606.74	825.564	613.428
LL0000021997	pitpnb	blue	342.652	320.325	282.248	257.709	258.292	236.15	193.515	243.385	280.82	358.345	380.557	352.832	487.884	539.405	568.027
LL0000022017	pkd2	blue	231.736	185.123	165.847	194.305	179.863	182.479	102.383	195.895	199.163	255.332	287.883	238.35	312.476	330.957	339
LL0000022022	pkhd1l1	blue	430.791	394.167	268.857	275.094	216.464	222.488	149.636	222.608	251.942	405.009	374.642	356.586	519.515	470.837	529.687
LL0000022026	pkma	blue	3780.07	3781.5	3581.67	4170.39	4152.55	3730.58	4086.31	3521.17	3977.29	6417.63	5844.42	5406.97	4925.81	4903.1	5143.52
LL0000022052	pla2g4aa	blue	299.078	258.964	291.519	268.958	170.452	284.941	220.517	262.183	284.804	317.844	374.642	395.06	485.967	542.148	494.375
LL0000022111	plekhf1	blue	93.0905	169.523	163.786	101.243	88.886	84.8968	138.386	95.9689	104.561	367.149	250.419	236.473	162.948	249.589	141.25
LL0000022204	pmpcb	blue	282.243	260.004	270.917	290.434	255.155	239.077	227.267	279.002	259.908	559.088	487.035	512.358	371.904	386.726	349.089
LL0000022360	ppdpfb	blue	3765.22	4549.04	5090.77	5462	4960.89	4626.39	5825.7	4713.36	4619.59	6545.29	5906.53	6055.39	5637.03	7061.64	7290.52
LL0000022532	prdx1	blue	572.408	558.489	652.055	546.098	484.167	456.686	480.412	515.462	423.222	818.822	608.3	857.683	695.882	1015.73	939.312
LL0000022623	prmt3	blue	118.839	150.803	118.462	71.5859	124.44	116.123	78.756	142.469	102.569	178.732	212.954	199.876	180.201	261.474	221.964
LL0000022648	proser2	blue	141.616	130.002	110.221	102.266	60.6516	116.123	90.0069	137.522	121.49	200.744	184.363	156.71	254.007	245.932	212.884
LL0000022719	prxl2b	blue	158.452	141.442	170.997	154.421	124.44	159.06	115.884	129.607	104.561	291.43	288.869	258.994	271.26	287.073	373.303
LL0000022756	psmc1b	blue	889.312	744.653	619.092	773.128	813.568	711.377	912.445	775.666	757.817	1288.1	1240.26	1283.71	950.847	1004.76	946.375
LL0000022758	psmc3	blue	1175.52	1214.74	1320.59	1071.74	1073.95	1073.41	1231.97	1150.64	1076.48	1965.17	1941.24	1818.59	1568.13	1688.61	2025.93
LL0000022763	psmd1	blue	2277.75	1966.67	1818.13	2208.94	2095.62	1854.07	2198.42	2115.27	2286.4	3136.18	3132.2	2976.55	2222.8	2534.29	2791.7
LL0000022766	psmd11b	blue	669.46	636.491	735.493	620.752	650.436	651.852	730.181	673.761	647.281	959.695	1022.38	1082.9	911.548	1031.27	954.446
LL0000022771	psmd3	blue	1678.6	1629.71	1335.01	1568.75	1717.07	1469.59	1862.02	1553.31	1697.87	2423.89	2558.41	2293.41	1828.85	1951.92	2241.84
LL0000022783	psme4a	blue	632.818	736.332	668.537	1068.68	854.351	950.454	531.041	1008.17	850.427	2564.76	1884.06	2259.63	754.352	1080.64	927.205
LL0000022784	psme4b	blue	1250.78	1198.1	1193.89	1376.49	1357.34	1330.05	1081.21	1236.71	1309.5	1925.55	1802.23	1819.53	1725.33	1710.55	1761.59
LL0000022817	ptgdsb.1	blue	3015.54	2865.25	2941.97	3034.22	2341.36	3181.19	3805.04	3270.86	2730.53	10402.6	9522.81	10003.2	8521.2	7458.42	8530.49
LL0000022953	pvalb8	blue	1339.91	1133.62	1117.66	1132.08	1231.86	1258.82	1486.24	1086.33	770.762	1605.95	1559.69	1831.73	1254.7	1387.83	1348.94
LL0000022957	pwp2h	blue	391.178	281.845	282.248	249.528	266.658	349.346	270.021	273.066	296.753	420.857	532.386	452.301	383.406	479.065	501.437
LL0000022976	pygmb	blue	2703.59	2875.65	3252.03	3181.48	3201.99	3440.76	2993.85	2902.81	3189.6	3978.77	4162.47	3886.79	4550.07	4415.81	4386.82
LL0000023104	rabggta	blue	190.142	173.683	209.111	179.987	249.927	172.721	295.898	213.704	185.222	360.106	375.628	356.586	307.683	324.557	373.303
LL0000023113	rac1b	blue	615.982	488.808	375.988	601.321	465.344	412.774	464.661	375.96	401.314	803.854	1007.59	865.19	1064.91	1048.64	893.91
LL0000023169	RANBP2	blue	1170.56	1182.5	1047.61	1223.1	1361.52	1193.43	1188.09	1429.64	1530.57	2069.95	1853.49	1861.75	1301.66	1643.81	1604.2
LL0000023303	rbm47	blue	1409.23	1298.98	879.708	988.908	864.809	882.146	685.178	701.463	760.804	1112.89	994.773	981.55	1520.21	1385.08	1410.48
LL0000023321	rbp4	blue	13478.3	14360.6	12035.7	12739.2	11642	11360.6	12262.3	11403.5	10559.6	22155.7	19877.7	21285.4	17704.7	15168.3	16181.2
LL0000023322	rbp4l	blue	463.472	436.807	392.469	434.629	454.887	425.46	507.414	457.089	464.051	1071.51	850.832	905.541	857.871	820.079	844.473
LL0000023336	rc3h2	blue	335.72	348.406	350.235	346.68	278.161	326.902	225.017	377.939	365.465	507.141	525.485	468.254	498.428	414.154	587.196
LL0000023359	rcvrn3	blue	3337.4	3519.42	4039.03	4335.04	4085.62	4006.74	3821.92	3902.07	3703.44	5985.33	5545.69	5422.92	6227.47	5556.79	5972.86
LL0000023413	retsat	blue	454.559	430.567	377.018	311.91	373.321	371.79	379.154	409.599	307.707	632.166	697.031	613.703	614.408	627.173	668.919
LL0000023597	rgra	blue	1888.55	1135.7	2095.23	1922.59	1803.86	1581.81	1352.35	1200.11	1388.17	1948.44	2004.33	1950.9	2619.62	2431.89	1948.24
LL0000023604	RGS13 (1 of many)	blue	35.6517	74.8813	50.475	32.725	21.9601	48.7913	34.8777	41.5535	33.8578	131.188	114.364	132.312	71.8887	105.138	111.991
LL0000023653	rhoca	blue	718.976	676.011	590.249	566.551	530.179	551.342	541.167	479.844	544.712	827.627	824.212	857.683	896.212	916.075	756.696
LL0000023856	rom1a	blue	640.74	650.011	521.232	661.658	639.979	591.35	470.286	495.674	709.022	739.581	707.876	730.063	978.644	1000.19	867.678
LL0000023866	rorca	blue	2751.12	2575.08	3204.65	3000.47	2960.43	3022.13	2675.46	2935.46	3167.69	4131.09	3817.41	3744.15	4259.64	4187.25	4243.55
LL0000023867	rorcb	blue	1034.89	1266.74	1367.98	1281.39	1367.8	1425.68	1257.85	1249.57	1520.61	2137.74	2187.71	2374.11	2967.56	2807.65	2748.32
LL0000023882	rpe65a	blue	1039.84	933.936	862.196	886.642	1037.35	729.918	929.321	724.219	827.524	1465.96	1552.79	1678.77	1532.67	1159.26	1182.46
LL0000024028	rrbp1b	blue	880.399	813.294	641.754	641.205	623.248	665.513	616.547	546.132	615.415	974.663	874.493	905.541	942.221	1214.12	887.857
LL0000024037	rrp1	blue	720.957	505.448	475.907	751.652	650.436	716.256	664.926	733.123	590.519	1152.51	1057.87	880.204	667.127	696.656	650.759
LL0000024169	sagb	blue	2596.63	2668.68	2688.57	2446.19	3000.16	2384.92	2857.72	2555.54	2759.41	3880.16	3826.28	3861.45	3656.74	3439.39	3803.66
LL0000024217	sat1a.2	blue	1068.56	1415.46	1495.71	1207.76	1164.93	1295.9	1379.36	1321.8	1126.27	2282.14	1773.63	1997.82	1317	1592.62	1848.36
LL0000024265	scarb1	blue	352.556	384.806	252.375	337.476	316.852	389.354	264.395	265.151	242.979	529.153	540.273	324.681	391.074	243.189	442.92
LL0000024345	sdha	blue	3217.57	3091.97	2554.65	3091.49	3035.72	2762.56	2800.34	2896.87	3011.35	6186.07	5211.47	5126.39	4431.22	4485.29	4384.8
LL0000024347	sdhaf2	blue	413.956	371.286	426.463	367.133	339.858	382.524	436.534	397.727	418.243	710.526	774.917	774.167	721.762	782.595	681.027
LL0000024350	sdhb	blue	2543.15	2392.04	2325.97	2555.62	2838.08	2253.18	2688.96	2581.27	2752.44	4477.11	4260.07	3777	3299.21	3383.63	3241.69
LL0000024391	secisbp2	blue	225.794	238.164	226.623	282.253	220.646	294.699	202.516	222.608	238.996	427.02	421.965	399.752	414.079	456.209	409.625
LL0000024400	selenoj	blue	482.288	511.689	546.985	521.554	511.356	531.825	488.287	431.365	420.235	955.293	816.325	781.674	789.817	658.257	748.625
LL0000024499	serpina7	blue	568.447	303.685	207.051	264.868	237.378	286.893	230.643	158.299	192.193	412.052	410.134	498.282	462.963	750.596	275.437
LL0000024501	serpinb14	blue	690.256	889.215	728.283	707.678	544.819	797.25	693.053	793.474	790.678	1062.71	1096.32	946.829	1392.72	1440.85	1382.23
LL0000024509	serpine1	blue	172.317	196.563	161.726	178.965	188.229	201.996	181.139	179.076	144.393	366.269	310.559	294.653	258.799	363.87	269.384
LL0000024576	sfxn1	blue	299.078	164.323	144.214	182.033	169.406	164.915	82.1313	138.512	209.122	370.671	274.08	324.681	433.249	461.694	448.973
LL0000024781	si:ch1073-174d20.2	blue	621.924	611.53	588.189	576.778	493.579	581.592	501.789	535.249	577.574	1220.31	1098.29	1079.14	811.863	1000.19	1061.39
LL0000024839	si:ch1073-390k14.1	blue	85.1679	84.2414	107.131	68.5179	60.6516	82.9452	50.6289	82.1177	83.6486	222.755	168.589	183.923	225.251	206.62	256.268
LL0000024854	si:ch1073-440b2.1	blue	1000.23	1018.18	961.086	849.827	861.671	959.237	887.693	945.837	889.264	1378.79	1425.61	1447.93	1639.06	1561.53	1563.84
LL0000024885	si:ch211-105c13.3	blue	825.931	1023.38	865.286	687.225	530.179	784.564	609.797	717.293	773.75	1339.17	1548.85	1554.9	1676.44	1688.61	1308.58
LL0000024897	si:ch211-106h11.1	blue	62.3905	52.0009	53.5653	48.0648	64.8345	74.1628	82.1313	82.1177	85.6402	239.483	156.758	146.388	143.777	201.134	170.509
LL0000024972	si:ch211-117n7.6	blue	232.726	166.403	99.92	75.6765	89.9317	80.9935	36.0028	65.2984	65.7239	122.383	130.139	153.895	204.164	201.134	151.339
LL0000024990	si:ch211-120g10.1	blue	391.178	406.647	343.024	560.415	474.756	359.104	333.026	443.238	394.343	626.003	833.086	585.552	406.411	406.84	643.696
LL0000025060	si:ch211-133n4.6	blue	261.446	169.523	210.141	148.285	212.281	124.906	113.634	125.65	67.7155	366.269	305.629	395.998	250.173	209.362	201.786
LL0000025157	si:ch211-152c8.5	blue	160.433	145.602	78.2878	78.7445	97.2518	82.9452	70.8804	41.5535	63.7323	173.449	192.251	144.511	170.616	140.794	191.696
LL0000025168	si:ch211-153b23.3	blue	9.90325	40.5607	53.5653	5.11328	21.9601	13.6616	14.6261	43.5323	12.9456	81.8822	129.153	39.4121	191.703	395.869	113
LL0000025170	si:ch211-153b23.5	blue	503.085	605.29	536.684	415.198	357.635	357.152	474.786	494.685	368.452	843.475	834.071	765.721	1149.26	2151.22	1053.32
LL0000025245	si:ch211-162i8.5	blue	26.7388	14.5602	27.8128	14.3172	17.7772	27.3231	31.5024	21.7661	17.9247	113.579	82.8156	130.435	124.607	100.567	76.6786
LL0000025328	si:ch211-183d21.1	blue	281.252	169.523	133.913	162.602	152.675	161.011	123.76	168.193	157.339	265.897	250.419	221.459	286.596	350.156	331.937
LL0000025473	si:ch211-202f3.3	blue	240.649	213.204	201.9	154.421	99.3432	171.745	361.153	216.672	210.117	434.944	658.581	623.087	387.24	782.595	558.946
LL0000025565	si:ch211-214b16.2	blue	17.8258	0	0	5.11328	2.09144	0	0	9.8937	11.9498	15.8482	83.8015	62.8717	30.6725	21.9419	58.5178
LL0000025567	si:ch211-214b16.4	blue	19.8065	2.08003	10.301	54.2007	12.5486	1.95165	0	25.7236	24.8954	65.1536	190.279	115.421	70.9301	66.74	143.268
LL0000025602	si:ch211-217a12.1	blue	164.394	186.163	204.99	222.939	227.966	267.376	227.267	302.747	210.117	697.32	517.598	584.613	314.393	374.841	420.723
LL0000025660	si:ch211-225b11.1	blue	448.617	463.848	533.593	411.108	387.961	503.526	415.157	432.355	486.954	759.832	683.229	727.248	812.821	768.881	820.259
LL0000025698	si:ch211-229d2.5	blue	591.224	511.689	482.088	566.551	379.596	588.423	676.177	542.175	441.147	986.989	828.156	839.854	741.891	706.712	738.536
LL0000025750	si:ch211-236p5.2	blue	96.0615	101.922	72.1072	124.764	104.572	77.0902	91.132	66.2878	90.6193	211.309	160.702	206.444	168.699	196.563	154.366
LL0000025907	si:ch211-264e16.1	blue	34.6614	18.7203	17.5117	34.7703	37.6458	24.3956	41.6282	40.5642	42.8201	115.339	113.379	110.729	143.777	89.5961	107.955
LL0000026004	si:ch211-284e13.6	blue	337.701	341.126	441.914	366.111	371.23	399.113	455.66	443.238	456.084	765.995	594.498	659.684	576.068	503.75	477.223
LL0000026103	si:ch211-64i20.3	blue	21.7871	29.1205	44.2944	33.7476	21.9601	28.2989	33.7526	25.7236	38.8369	128.546	102.534	120.113	115.022	101.481	120.062
LL0000026394	si:ch73-269m14.3	blue	0	138.322	2.06021	44.9968	1.04572	56.5979	88.8818	68.2665	0	137.351	157.744	127.62	148.57	44.7981	169.5
LL0000026395	si:ch73-269m14.4	blue	0	137.282	0	32.725	0	56.5979	90.0069	61.3409	0	85.404	211.969	128.559	88.1834	71.3112	187.661
LL0000026497	si:ch73-359m17.9	blue	202.026	130.002	98.8899	124.764	125.486	103.438	127.135	141.48	113.523	237.723	276.052	234.596	213.749	258.732	137.214
LL0000026538	si:ch73-389b16.1	blue	141.616	178.883	195.72	174.874	148.492	168.818	151.887	177.097	155.347	261.495	339.15	308.728	353.692	307.187	365.232
LL0000026590	si:ch73-91k6.2	blue	85.1679	63.4411	30.9031	30.6797	33.463	38.0572	14.6261	62.3303	45.8076	61.6318	90.7028	65.6869	90.1004	109.71	122.08
LL0000026612	si:dkey-103g5.3	blue	516.95	473.208	487.239	425.425	364.955	490.84	399.406	521.398	372.435	690.276	729.566	805.133	852.12	779.852	1019.02
LL0000026681	si:dkey-119m7.4	blue	71.3034	59.281	33.9934	62.382	21.9601	66.3562	39.378	47.4897	85.6402	145.275	102.534	91.9616	154.321	126.166	143.268
LL0000026682	si:dkey-119m7.8	blue	97.0518	88.4015	95.7996	65.45	50.1945	97.5826	100.133	94.9795	114.519	165.525	120.28	143.573	207.998	171.878	219.946
LL0000026766	si:dkey-14d8.7	blue	37.6323	53.0409	7.21072	59.314	43.9201	20.4923	41.6282	17.8087	22.9038	95.089	69.9989	121.052	84.3494	74.0539	37.3303
LL0000026840	si:dkey-166k12.1	blue	332.749	374.406	408.951	370.201	419.333	442.049	361.153	488.749	455.088	595.187	510.696	591.182	702.592	669.228	719.366
LL0000026960	si:dkey-190l8.2	blue	57.4388	40.5607	30.9031	23.5211	30.3258	35.1297	30.3773	25.7236	49.7908	110.057	120.28	78.8243	84.3494	112.452	78.6964
LL0000027069	si:dkey-205h13.2	blue	712.044	621.93	624.242	549.166	494.625	700.643	677.302	538.217	372.435	1119.94	1162.38	1287.46	1079.29	944.416	1085.61
LL0000027169	si:dkey-222f2.1	blue	403.062	355.686	349.205	360.997	282.344	297.627	344.276	300.768	252.937	548.523	504.781	550.831	403.535	434.267	550.875
LL0000027220	si:dkey-22n8.3	blue	74.2744	50.9609	65.9266	105.334	84.7031	87.8243	20.2516	167.203	103.565	97.7304	131.125	156.71	107.354	104.224	117.036
LL0000027277	si:dkey-239b22.2	blue	152.51	80.0813	72.1072	58.2914	46.0116	92.7034	56.2543	84.0964	70.703	81.0018	169.575	91.9616	170.616	164.564	139.232
LL0000027280	si:dkey-239i20.4	blue	56.4485	69.6812	74.1674	50.1101	35.5544	72.2111	48.3787	51.4472	46.8034	176.971	137.04	151.08	161.989	221.248	227.009
LL0000027312	si:dkey-23o4.6	blue	63.3808	60.321	70.047	94.0843	81.566	113.196	72.0055	83.107	113.523	274.702	219.856	240.226	223.334	188.335	205.821
LL0000027350	si:dkey-248g21.1	blue	22.7775	15.6003	7.21072	47.0422	27.1887	12.6857	46.1285	8.90433	21.908	42.2618	69.013	66.6253	73.8057	85.0249	53.4732
LL0000027387	si:dkey-258f14.3	blue	542.698	570.97	548.015	570.642	589.785	468.396	520.915	448.184	616.411	1443.06	1318.15	1144.83	1493.37	1348.51	1380.21
LL0000027597	si:dkey-33c14.3	blue	5578.5	7256.2	5014.54	4556.95	4014.51	5468.53	7611.21	5730.43	4467.23	7479.46	9011.13	7938.73	3698.91	7534.3	4928.61
LL0000027677	si:dkey-44g23.5	blue	379.294	362.966	345.084	355.884	439.201	371.79	448.909	299.779	368.452	695.559	568.864	657.807	372.862	423.296	444.937
LL0000027798	si:dkey-61p9.11	blue	10.8936	6.2401	2.06021	3.06797	11.5029	11.7099	2.25017	6.92559	8.96235	28.1745	39.436	26.2748	35.4651	86.8534	25.2232
LL0000027809	si:dkey-65b12.6	blue	481.298	323.445	340.964	250.551	200.778	307.385	292.522	272.077	234.017	404.128	464.359	417.581	529.101	569.575	583.161
LL0000027840	si:dkey-6n6.1	blue	695.208	553.289	592.309	774.15	611.745	728.942	612.047	741.038	787.691	869.889	1031.25	783.551	1104.21	832.878	1015.99
LL0000027968	si:dkey-83k24.5	blue	26.7388	40.5607	58.7159	61.3593	33.463	30.2506	47.2536	31.6598	33.8578	270.299	160.702	287.146	167.74	234.047	220.955
LL0000027983	si:dkey-85k7.7	blue	420.888	637.531	576.858	526.668	489.396	525.97	504.039	459.068	554.67	1131.38	693.088	974.981	727.513	1123.61	1008.93
LL0000028044	si:dkey-95h12.1	blue	220.842	203.843	219.412	123.741	99.3432	165.89	184.514	172.15	144.393	200.744	246.475	230.842	293.306	309.015	355.143
LL0000028285	si:dkeyp-82b4.2	blue	0	0	0	0	0	0	0	0.98937	0	33.4573	39.436	39.4121	31.631	28.3416	43.3839
LL0000028477	slc12a1	blue	307.991	187.203	133.913	109.424	154.766	71.2353	104.633	128.618	170.285	294.952	290.841	214.89	207.998	220.333	329.92
LL0000028478	slc12a10.1	blue	34.6614	10.4002	16.4816	31.7023	19.8686	13.6616	15.7512	13.8512	19.9163	76.5995	66.0553	39.4121	58.4694	75.8824	109.973
LL0000028482	slc12a3	blue	448.617	394.167	424.402	310.887	358.681	312.264	321.775	310.662	279.824	827.627	824.212	815.456	752.435	855.734	960.5
LL0000028484	slc12a5a	blue	319.875	272.485	288.429	414.176	376.458	318.119	111.384	275.045	312.686	418.216	387.459	355.648	364.236	294.387	439.893
LL0000028519	slc16a9a	blue	224.804	272.485	267.827	322.137	237.378	353.249	181.139	222.608	237.004	478.086	380.557	427.903	265.509	451.638	351.107
LL0000028520	slc16a9b	blue	228.765	411.847	414.101	482.693	347.178	433.267	432.033	340.343	404.302	633.927	449.57	522.68	582.777	756.996	820.259
LL0000028543	slc1a4	blue	288.185	289.125	308.001	323.159	315.807	315.192	397.155	286.917	361.481	420.857	489.992	482.329	489.801	682.942	574.08
LL0000028588	slc25a16	blue	347.604	332.806	327.573	282.253	229.012	318.119	294.773	313.63	309.699	518.587	491.964	452.301	522.391	475.408	474.196
LL0000028638	slc26a1	blue	245.601	128.962	139.064	88.971	126.532	101.486	81.0062	83.107	94.6026	191.939	208.025	219.582	284.679	255.075	189.679
LL0000028652	slc27a6	blue	376.323	464.888	379.078	418.266	342.995	430.339	321.775	376.95	367.456	633.927	648.722	660.622	693.965	679.285	663.875
LL0000028664	slc2a12	blue	142.607	178.883	135.974	192.259	121.303	117.099	91.132	135.544	130.452	350.421	214.926	333.126	248.255	228.562	298.643
LL0000028692	slc34a1a	blue	74.2744	73.8412	30.9031	65.45	27.1887	22.444	20.2516	36.6067	23.8996	88.9258	71.9707	118.236	80.5153	100.567	50.4464
LL0000028695	slc34a2b	blue	461.491	380.646	292.549	515.418	312.67	183.455	279.021	202.821	283.808	1158.68	1052.94	724.432	643.164	561.347	821.268
LL0000028768	slc43a2a	blue	1519.16	2113.32	1694.52	2212	1634.46	2120.47	1357.98	1937.19	1706.83	2850.03	2313.91	2545.84	2260.18	2561.72	2318.52
LL0000028772	slc44a1a	blue	224.804	144.562	220.442	173.851	117.12	189.31	172.138	178.087	199.163	295.833	297.742	270.255	334.522	311.758	357.161
LL0000028800	slc4a2a	blue	426.83	291.205	378.048	295.547	270.841	237.126	250.894	251.3	241.983	782.724	708.862	761.029	883.751	1096.18	821.268
LL0000028851	slc6a8	blue	548.64	442.007	488.269	596.208	608.608	476.203	241.894	372.003	714.996	578.458	612.244	527.372	574.151	616.202	720.375
LL0000029127	snx9a	blue	332.749	261.044	305.941	275.094	284.435	270.304	259.895	232.502	239.992	378.595	427.881	426.026	496.511	480.893	474.196
LL0000029171	soul5	blue	773.444	790.413	721.072	668.817	716.317	750.41	660.426	741.038	653.256	1292.51	1134.77	1100.72	1326.59	1346.68	1162.29
LL0000029271	spg7	blue	927.934	841.374	869.407	854.94	915.003	897.76	824.688	768.74	834.494	1515.26	1250.12	1296.85	1168.43	1045.9	1166.32
LL0000029304	spon2a	blue	100.023	116.482	115.372	76.6992	78.4288	108.317	126.01	105.863	56.7616	132.949	154.786	163.279	231.002	260.56	199.768
LL0000029521	stat3	blue	703.131	751.933	736.523	716.882	701.677	725.039	747.057	672.771	752.837	988.75	1054.91	1019.09	1300.71	1563.36	1196.59
LL0000029530	stc1l	blue	90.1196	56.1609	100.95	56.2461	92.0232	154.18	140.636	74.2027	93.6068	190.178	213.94	228.966	215.666	226.733	205.821
LL0000029663	sult2st1	blue	286.204	328.646	240.014	272.026	211.235	217.609	192.39	212.714	224.059	478.967	475.204	427.903	415.037	351.985	324.875
LL0000029941	taldo1	blue	1238.9	1114.9	793.179	1068.68	891.997	813.839	924.821	820.187	916.151	1757.39	1521.24	1358.78	1211.56	1349.43	1325.73
LL0000030041	tbrg4	blue	315.914	289.125	219.412	244.415	259.338	225.416	295.898	266.14	210.117	528.272	588.582	473.884	462.004	543.976	532.714
LL0000030091	tcima	blue	505.066	670.811	493.419	592.118	734.094	686.006	1153.21	990.359	757.817	1054.78	992.801	1123.25	751.476	929.788	1076.53
LL0000030096	tcnbb	blue	766.512	788.333	810.691	792.558	694.357	601.109	943.947	681.676	716.988	1052.14	1228.43	1264.94	1199.1	959.044	1105.79
LL0000030197	tfap2c	blue	713.034	770.653	782.878	601.321	650.436	699.667	846.065	920.114	786.695	1263.45	1261.95	1275.26	1539.38	1417.08	1572.92
LL0000030305	tiam1b	blue	184.2	166.403	203.96	308.842	145.355	166.866	117.009	242.396	217.088	267.658	277.038	244.918	361.36	296.216	366.241
LL0000030332	timp2b	blue	217.871	197.603	208.081	153.398	130.715	191.262	228.393	144.448	108.544	312.561	266.193	301.221	409.286	857.563	348.08
LL0000030499	tmem161b	blue	164.394	201.763	229.713	194.305	194.504	233.222	271.146	227.555	256.921	329.29	364.783	315.297	413.12	449.809	336.982
LL0000030616	tmem41b	blue	165.384	182.003	164.816	154.421	118.166	159.06	105.758	104.873	149.373	225.396	243.517	207.383	318.227	399.526	322.857
LL0000030846	tp53bp2a	blue	1800.41	2061.31	1659.5	2239.62	1253.82	1803.33	1149.84	2257.74	2430.79	3113.29	1915.6	1514.55	1771.34	2270.07	2087.47
LL0000031096	trim35-27	blue	22.7775	43.6807	31.9332	22.4984	29.2801	49.7671	39.378	36.6067	47.7992	138.231	222.813	177.355	66.1376	247.761	137.214
LL0000031266	tspo	blue	392.169	315.125	315.211	272.026	301.167	266.4	361.153	295.822	323.64	736.94	693.088	637.163	643.164	631.744	590.223
LL0000031412	txnipb	blue	466.443	327.606	680.898	390.654	517.63	434.242	600.796	651.995	495.917	684.993	885.338	682.205	807.07	595.174	629.571
LL0000031419	tyk2	blue	177.268	171.603	111.251	187.146	80.5203	131.736	109.133	123.671	113.523	223.635	222.813	249.61	271.26	260.56	245.17
LL0000031436	uacab	blue	1372.59	1380.1	1867.58	1503.3	1360.48	1383.72	1172.34	1359.39	1491.73	1850.71	1753.92	1687.21	2035.89	1948.26	2378.04
LL0000031460	ubb	blue	19205.4	20116	14679	18165.4	17308.7	16522.7	18981.3	18237.1	18048.2	34395.8	31363.5	30786.5	19294	19743.1	20068.6
LL0000031659	uqcc1	blue	386.227	362.966	300.79	339.522	385.87	358.128	407.281	445.216	466.042	715.809	715.763	713.172	632.62	637.23	641.678
LL0000031661	uqcc3	blue	166.375	214.244	197.78	146.24	210.189	219.561	217.142	223.598	170.285	423.498	386.473	417.581	341.231	348.328	374.312
LL0000031708	usp24	blue	864.554	971.376	842.624	975.613	958.923	943.624	775.185	966.614	1158.13	1440.42	1497.58	1243.36	1247.03	1271.72	1390.3
LL0000031741	usp8	blue	1342.88	1342.66	1153.72	1371.38	1445.18	1428.61	1234.22	1601.79	1307.51	2316.47	2190.67	1992.19	1342.88	1716.95	1617.31
LL0000031823	vcp	blue	4760.49	4456.47	4336.73	4399.46	4323	3994.05	4422.71	4333.44	4658.43	6429.96	6380.75	6228.05	5300.59	5827.41	5877.01
LL0000031844	vgll2a	blue	156.471	178.883	166.877	124.764	140.126	185.407	183.389	162.257	193.188	299.354	282.953	313.42	392.991	377.584	361.196
LL0000032018	wdr45b	blue	741.753	366.086	555.225	715.859	575.145	529.873	772.934	744.995	670.185	983.467	829.142	874.574	745.725	672.885	703.223
LL0000032121	wu:fa03e10	blue	14652.8	18503	17651.8	13804.8	8978.53	13951.4	15795.1	16648.1	14893.4	20130.7	19634.2	20905.3	17952	24512.8	19416.8
LL0000032128	wu:fb55g09	blue	1455.78	1602.67	1332.95	1478.76	1365.71	1299.8	1644.88	1528.58	1385.18	2387.79	2389.82	2337.51	2030.14	1791.01	1768.65
LL0000032192	xirp2b	blue	698.179	632.331	659.266	770.06	642.071	694.788	311.649	659.91	909.181	590.785	884.352	747.892	940.304	811.851	937.294
LL0000032256	XLOC_000431	blue	230.746	442.007	289.459	341.567	435.019	362.031	321.775	252.289	338.578	456.075	497.88	483.268	523.349	564.09	354.134
LL0000032634	XLOC_003625	blue	212.92	192.403	251.345	163.625	241.561	223.464	163.138	244.374	150.368	836.431	1075.62	435.41	194.579	238.618	537.759
LL0000032651	XLOC_003718	blue	25.7484	31.2005	36.0536	23.5211	38.6916	74.1628	38.2529	64.309	31.8661	87.1649	91.6887	75.0707	118.856	141.708	75.6696
LL0000032686	XLOC_004075	blue	569.437	2209	1091.91	758.81	803.111	896.784	549.042	892.411	621.39	2301.51	947.45	1538.01	766.812	846.592	1322.71
LL0000032959	XLOC_006515	blue	1247.81	1557.95	3610.51	2797.99	1092.78	2468.84	1819.26	1853.09	2390.96	2476.72	2797	4241.5	5175.02	4798.88	4784.34
LL0000033514	XLOC_010898	blue	685.305	444.087	679.868	571.664	620.111	756.265	607.547	733.123	692.093	725.494	878.437	793.873	1337.13	1225.09	1174.39
LL0000033515	XLOC_010899	blue	636.779	1055.62	578.918	816.079	1002.84	790.419	882.068	830.081	933.08	1252.89	1277.73	1027.53	1105.17	1183.03	715.33
LL0000033926	XLOC_013964	blue	180.239	299.525	151.425	223.962	280.252	242.981	289.147	246.353	300.737	403.248	407.177	294.653	303.849	356.556	146.295
LL0000034005	XLOC_014477	blue	234.707	275.605	351.265	286.344	296.984	376.669	301.523	281.97	333.599	507.141	483.091	559.277	656.583	731.397	647.732
LL0000034530	XLOC_018082	blue	3.9613	0	0	1.02266	0	0	1.12509	1.97874	5.9749	130.307	116.336	148.265	150.487	159.993	141.25
LL0000034948	XLOC_021262	blue	126.762	343.206	93.7394	63.4046	30.3258	63.4287	13.501	37.596	48.795	420.857	162.674	247.733	69.9716	154.508	147.304
LL0000035066	XLOC_022281	blue	37.6323	134.162	43.2643	50.1101	43.9201	32.2023	3.37526	38.5854	9.95817	169.047	74.9284	113.544	37.3821	92.3389	83.7411
LL0000035897	XLOC_028954	blue	1.98065	3.12005	3.09031	9.2039	2.09144	2.92748	4.50035	5.93622	2.98745	40.5009	15.7744	45.0424	32.5895	35.6556	26.2321
LL0000035932	XLOC_029303	blue	55.4582	320.325	249.285	140.104	387.961	229.319	163.138	264.162	110.536	162.884	216.898	216.767	350.817	323.643	283.509
LL0000036455	XLOC_032810	blue	157.462	567.85	225.593	198.395	217.509	284.941	160.887	187.98	186.218	608.394	288.869	421.334	311.518	275.188	333.955
LL0000037699	XLOC_042596	blue	224.804	197.603	164.816	239.301	233.195	154.18	102.383	109.82	135.431	229.798	246.475	298.406	259.758	362.041	266.357
LL0000037997	XLOC_043619	blue	2.97097	2.08003	7.21072	22.4984	29.2801	0	28.1272	3.95748	10.954	150.558	55.2104	107.914	105.437	61.2545	91.8125
LL0000038079	XLOC_043834	blue	1942.03	2805.97	1966.47	2652.77	1763.08	2191.7	2879.1	2059.87	2297.35	4046.57	2622.49	1644.99	3445.86	7325.85	4259.7
LL0000038260	yme1l1a	blue	423.859	461.768	387.319	462.24	423.516	477.179	411.782	392.78	406.293	661.221	710.834	639.04	708.343	807.279	686.071
LL0000038456	zgc:101663	blue	252.533	250.644	190.569	191.237	168.361	218.585	212.641	222.608	201.155	367.149	344.079	321.866	321.103	325.472	435.857
LL0000038511	zgc:110333	blue	267.388	234.004	317.272	197.373	156.858	226.392	168.763	179.076	175.264	363.627	348.023	371.6	334.522	292.559	317.812
LL0000038512	zgc:110339	blue	1002.21	890.255	571.707	693.36	715.271	603.06	930.446	729.165	689.105	1605.95	1608	1569.92	1324.67	1457.31	1234.93
LL0000038524	zgc:110783	blue	192.123	148.722	138.034	106.356	122.349	129.785	151.887	129.607	157.339	292.311	283.939	208.321	288.513	273.36	262.321
LL0000038572	zgc:113054	blue	196.084	174.723	133.913	156.466	145.355	182.479	202.516	212.714	148.377	361.867	358.868	333.126	377.655	369.355	435.857
LL0000038575	zgc:113096	blue	39.613	14.5602	7.21072	31.7023	44.9659	23.4198	23.6268	27.7023	18.9205	80.1213	81.8297	71.3172	74.7642	75.8824	97.866
LL0000038592	zgc:113263	blue	289.175	345.286	321.392	371.224	290.71	354.225	267.771	348.258	395.339	643.612	516.612	554.585	498.428	546.719	644.705
LL0000038653	zgc:123217	blue	101.013	53.0409	124.642	113.515	59.6059	72.2111	50.6289	96.9582	70.703	196.341	130.139	150.141	178.284	166.393	216.92
LL0000038759	zgc:153932	blue	174.297	199.683	221.472	170.783	81.566	128.809	101.258	184.023	139.414	309.039	357.882	270.255	266.467	470.837	312.768
LL0000038779	zgc:158222	blue	135.675	159.123	91.6791	71.5859	82.6117	100.51	52.8791	94.9795	81.657	202.504	141.97	143.573	196.496	191.077	214.902
LL0000038797	zgc:158404	blue	33.671	47.8408	58.7159	57.2687	37.6458	40.0089	51.754	61.3409	51.7825	176.091	108.449	163.279	74.7642	154.508	99.8839
LL0000038804	zgc:158463	blue	15866	18681.8	14118.6	22005.5	14577.3	16229.9	24953.3	16674.8	16768.6	24989.9	15667.9	10313.8	32415.1	64427.8	20960.5
LL0000038988	zgc:172302	blue	444.656	472.168	430.583	421.334	465.344	415.702	293.648	389.812	421.23	807.376	695.06	766.66	680.546	681.113	703.223
LL0000039033	zgc:174275	blue	0	1.04002	0	0	0	0	0	0	0	18.4895	18.7321	23.4596	15.3362	19.1992	20.1786
LL0000039051	zgc:174696	blue	0	0	2.06021	1.02266	3.13715	0	0	0.98937	0	19.37	16.7603	21.5828	26.8384	26.5131	17.1518
LL0000039073	zgc:175088	blue	580.33	620.89	626.302	542.007	474.756	587.447	748.182	498.642	666.201	711.407	548.16	960.905	974.81	768.881	772.839
LL0000039103	zgc:194210	blue	18.8162	37.4406	25.7526	13.2945	26.1429	16.589	22.5017	16.8193	5.9749	118.861	73.9425	91.0232	91.059	49.3693	77.6875
LL0000039130	zgc:194679	blue	27.7291	27.0405	21.6322	26.589	14.64	17.5649	22.5017	19.7874	25.8912	50.1859	71.9707	58.1798	112.146	93.2531	98.875
LL0000039168	zgc:56235	blue	808.105	677.051	837.474	782.332	855.397	920.204	826.938	870.645	929.097	961.456	1187.02	1173.92	1642.9	1484.74	1368.11
LL0000039198	zgc:65997	blue	142.607	193.443	184.388	146.24	170.452	131.736	141.761	168.193	135.431	365.388	307.601	334.065	222.376	245.932	215.911
LL0000039216	zgc:66475	blue	207.968	273.525	247.225	262.822	201.824	248.836	220.517	198.863	228.042	662.101	503.795	584.613	473.507	494.607	608.384
LL0000039220	zgc:73226	blue	556.563	663.531	677.808	686.202	738.277	750.41	694.178	656.941	745.867	1355.02	1227.45	1234.91	1487.62	1222.35	1407.46
LL0000039290	zgc:92630	blue	288.185	245.444	150.395	194.305	313.715	197.117	200.265	154.342	158.335	537.957	473.232	379.107	409.286	437.01	382.384
LL0000039340	zmp:0000000906	blue	58.4292	36.4006	13.3913	27.6117	9.41146	17.5649	34.8777	13.8512	30.8703	242.125	581.681	104.161	103.52	191.992	270.393
LL0000039354	zmp:0000001031	blue	54.4679	107.122	74.1674	57.2687	42.8744	67.332	47.2536	75.1921	107.548	145.275	124.223	143.573	171.574	254.16	153.357
LL0000039359	zmp:0000001074	blue	1.98065	7.28012	1.0301	3.06797	0	4.87913	3.37526	1.97874	6.97072	51.9468	66.0553	56.303	10.5437	72.2254	38.3393
LL0000039363	zmp:0000001114	blue	523.882	619.85	659.266	494.965	358.681	514.26	481.537	506.557	506.871	659.46	663.511	744.139	960.432	997.443	1039.2
LL0000039675	znf977	blue	12.8742	12.4802	11.3311	22.4984	28.2344	8.78243	25.877	15.8299	3.98327	138.231	94.6464	145.45	126.524	104.224	82.7321
LL0000039696	znfl1b	blue	0.990325	0	0	4.09062	1.04572	1.95165	0	0.98937	0	28.1745	23.6616	25.3364	22.0459	19.1992	27.2411
LL0000039698	znfl1g	blue	6.93227	1.04002	3.09031	2.04531	6.27431	1.95165	2.25017	0.98937	0	28.1745	72.9566	37.5354	49.8428	43.8838	54.4821
LL0000039700	znfl1i	blue	7.9226	3.12005	2.06021	1.02266	1.04572	5.85495	1.12509	10.8831	7.96653	40.5009	37.4642	43.1657	36.4236	32.9129	33.2946
LL0000039722	zp3a.2	blue	133.694	67.6011	416.162	295.547	108.755	161.011	432.033	324.513	271.858	314.322	206.053	346.264	300.974	438.838	714.321
LL0000039810	foxk2	blue	942.789	542.889	715.921	939.82	788.471	682.102	887.693	1081.38	861.381	1243.2	1232.38	1214.27	1081.21	1073.33	1065.43
LL0000039861	LOC100006815	blue	61.4001	92.5616	93.7394	71.5859	73.2002	19.5165	34.8777	59.3622	24.8954	183.134	33.5206	102.284	34.5066	63.9972	51.4553
LL0000040119	psmd2	blue	508.037	465.928	490.329	504.169	486.259	458.638	344.276	461.046	413.264	769.517	783.791	598.689	604.823	638.144	718.357
LL0000040476	AL935186.9	blue	644.702	638.571	549.045	938.798	653.574	754.313	1045.21	641.112	729.934	913.911	533.372	342.51	1263.32	2485.84	912.071
LL0000040477	BX537263.2	blue	4354.46	6194.34	4441.8	5018.17	4360.64	4511.24	6393.87	4440.29	5010.95	9880.45	5664.98	3735.71	6808.33	15953.6	7330.87
LL0000040522	LOC100536964	blue	36.642	81.1214	117.432	52.1554	51.2402	60.5012	84.3815	188.97	78.6695	145.275	94.6464	143.573	126.524	226.733	78.6964
LL0000040549	BX005399.9	blue	39.613	119.602	97.8598	64.4273	259.338	36.1056	70.8804	138.512	209.122	116.22	155.772	327.496	94.893	134.394	147.304
LL0000000001	a1cf	brown	933.876	765.453	185.418	391.677	357.635	356.176	103.508	185.012	166.301	397.965	531.4	272.131	483.092	344.671	559.955
LL0000000002	a2ml	brown	1863.79	1626.59	791.119	1021.63	1019.57	934.841	550.167	575.813	581.557	938.564	575.766	1072.57	980.561	1260.75	453.009
LL0000000036	abcb11b	brown	672.431	385.846	257.526	239.301	353.453	226.392	154.137	164.235	152.36	317.844	359.854	333.126	266.467	250.503	168.491
LL0000000037	abcb4	brown	1716.23	1676.51	788.029	999.134	1024.8	883.122	600.796	921.103	712.009	1428.1	1264.91	938.384	901.963	695.741	1023.05
LL0000000048	abcc2	brown	2230.21	1626.59	806.57	1329.45	945.329	1024.62	568.169	1034.88	792.67	1766.19	1468.01	1043.48	1101.33	913.332	1197.6
LL0000000061	abcd3a	brown	1155.71	1102.42	808.631	774.15	829.254	752.362	580.545	740.048	605.457	1037.17	1079.56	926.185	948.93	948.988	1043.23
LL0000000071	abcg2b	brown	233.717	194.483	107.131	93.0617	86.7946	70.2595	63.0048	108.831	80.6612	77.4799	71.9707	66.6253	107.354	191.992	130.152
LL0000000154	ace	brown	677.382	570.97	300.79	426.447	319.99	289.82	291.397	344.301	338.578	577.578	560.977	343.449	398.742	255.989	505.473
LL0000000155	ace2	brown	2606.54	2737.33	1273.21	1762.04	1561.26	1551.56	740.307	1408.86	911.172	1992.47	1962.93	1009.7	1470.36	931.617	1693.99
LL0000000169	acmsd	brown	286.204	228.804	91.6791	120.673	150.583	101.486	48.3787	91.022	89.6235	201.624	147.885	141.696	157.197	161.822	149.321
LL0000000199	acsbg1	brown	450.598	366.086	189.539	256.687	210.189	203.948	103.508	166.214	183.23	204.265	204.081	305.913	260.716	266.96	179.589
LL0000000210	acsl5	brown	1322.08	1262.58	691.199	747.561	743.505	721.135	384.78	663.867	545.708	646.253	845.902	419.458	684.38	536.663	693.134
LL0000000366	adgrl1.1	brown	423.859	295.365	179.238	191.237	237.378	164.915	142.886	104.873	152.36	131.188	153.8	204.568	126.524	177.364	67.5982
LL0000000463	agmat	brown	220.842	185.123	60.7761	64.4273	81.566	79.0419	49.5038	31.6598	48.795	134.709	112.393	81.6394	115.022	84.1107	126.116
LL0000000486	agxt2	brown	664.508	455.528	313.151	303.729	410.967	315.192	244.144	277.023	251.942	389.161	536.33	415.704	486.926	568.661	328.911
LL0000000487	agxta	brown	715.015	763.373	428.523	506.215	681.808	526.946	326.275	351.226	403.306	649.775	583.653	582.736	496.511	366.613	336.982
LL0000000488	agxtb	brown	3013.56	3514.22	2051.96	2905.36	2691.68	1783.81	1186.97	1255.51	1557.46	3545.59	3926.84	3383.81	1959.21	1620.04	1703.07
LL0000000552	akr1b1	brown	1070.54	1055.62	624.242	875.393	811.477	793.346	464.661	655.952	391.356	1221.19	1068.72	938.384	929.76	868.534	1003.88
LL0000000739	AL929536.3	brown	614.001	559.529	316.242	356.907	317.898	384.475	202.516	552.068	510.854	521.229	315.488	157.649	352.734	399.526	502.446
LL0000000865	aldh1l1	brown	2509.48	2175.72	1209.34	1456.26	1507.93	1190.51	781.935	1032.9	997.808	1212.39	1716.45	1460.13	1255.66	1391.48	1214.75
LL0000000871	aldh3a2b	brown	652.624	651.051	332.723	488.829	421.424	457.662	338.651	345.29	349.532	339.855	449.57	364.093	568.4	447.066	557.937
LL0000000878	aldh8a1	brown	329.778	131.042	83.4383	133.968	138.035	107.341	88.8818	131.586	87.6319	237.723	222.813	221.459	155.279	195.649	197.75
LL0000000879	aldh9a1a.1	brown	12023.5	13534.8	9380.12	11441.5	8837.36	10053.9	7503.2	9113.08	7184.82	10179.8	9527.74	8013.8	9484.51	8051.77	10326.4
LL0000000920	alp3	brown	167.365	228.804	55.6255	175.897	83.6574	99.5342	45.0035	99.9263	72.6946	209.548	155.772	101.345	121.731	69.4827	120.062
LL0000000935	ambp	brown	2474.82	1880.35	1152.68	1463.42	1615.63	1148.55	641.299	686.623	952.997	1312.76	1367.44	1294.03	1086.96	1098.01	843.464
LL0000001088	anpepa	brown	573.398	458.648	204.99	294.525	236.332	284.941	113.634	222.608	161.322	243.005	283.939	156.71	203.205	184.678	235.08
LL0000001089	anpepb	brown	2596.63	2231.88	1049.67	1277.3	1046.76	1195.39	660.426	1151.63	886.277	1466.84	1110.12	1022.84	1106.13	793.566	1952.28
LL0000001112	aoc1	brown	1545.9	1537.15	524.322	975.613	770.694	811.887	496.163	673.761	623.381	1078.56	952.379	529.249	802.277	648.201	955.455
LL0000001175	apoa1a	brown	13459.5	15967.4	6077.61	11301.4	9817.2	9765.09	7071.17	14338.9	6519.61	16282.2	14692.9	12002.9	8072.62	6666.68	10543.3
LL0000001176	apoa1b	brown	89590.7	79386.6	37987.1	64640	67244.9	53760.2	41990.5	40291.1	41114.3	60847.3	59160.9	56292.7	46080.6	49756.9	27371.2
LL0000001177	apoa2	brown	48573.5	37673.6	25323	27317.2	31479.2	23847.2	17339.8	17755.2	19053	24245.9	24271.9	23283.2	18197.4	23638.7	14502.3
LL0000001181	apoba	brown	2586.73	2408.68	995.079	1203.67	1093.82	885.074	619.923	1021.03	770.762	1118.18	1601.1	1247.11	990.146	1194.92	818.241
LL0000001187	apoc2	brown	5180.39	4889.12	2200.3	3130.35	3239.63	3131.42	1944.15	3259.97	2012.55	4079.14	4264.02	3309.68	2974.27	3115.75	2482.97
LL0000001193	apoeb	brown	11841.3	13391.3	7133.46	8983.01	7257.28	8033	7883.48	10559.5	7261.5	12619.5	12767.4	11245.6	8272.95	9648.95	9226.65
LL0000001196	apom	brown	2119.3	1508.03	838.504	1313.09	1318.65	1041.21	703.179	729.165	736.904	1147.23	1369.42	1159.84	961.391	991.043	701.205
LL0000001208	aqp10a	brown	247.581	221.524	89.6189	126.809	145.355	118.075	47.2536	50.4579	64.7281	103.894	134.082	140.758	122.69	78.6252	82.7321
LL0000001211	aqp12	brown	385.236	297.445	137.004	290.434	323.127	181.504	166.513	162.257	152.36	215.711	180.42	205.506	181.159	220.333	153.357
LL0000001578	atp1a1a.4	brown	6957.03	6348.27	3671.29	5511.09	4463.12	4532.71	3169.37	4397.75	3480.38	6807.67	6230.89	5124.52	5559.39	5279.77	6857.69
LL0000001856	bco1	brown	581.321	622.97	429.553	467.354	445.476	385.451	273.396	363.099	370.444	699.961	678.299	521.742	453.378	392.212	445.946
LL0000003115	BX548078.1	brown	444.656	286.005	128.763	160.557	154.766	131.736	111.384	82.1177	106.552	131.188	132.111	137.004	194.579	177.364	62.5536
LL0000003915	c3a.1	brown	3415.63	2582.36	1031.13	1535.01	1546.62	1335.91	573.794	672.771	744.871	2324.4	2614.61	2635.92	1985.09	5642.73	1196.59
LL0000003917	c3a.3	brown	1674.64	1109.7	529.473	663.703	662.985	552.317	352.152	389.812	370.444	1024.85	1020.41	987.18	802.277	1824.84	686.071
LL0000003920	c3a.6	brown	731.85	456.568	214.261	287.366	356.59	293.724	184.514	149.395	159.331	444.629	434.782	447.609	340.273	490.036	266.357
LL0000003922	c3b.1	brown	2132.17	1644.27	887.949	1088.11	991.34	952.406	569.294	598.569	663.214	689.395	738.439	616.518	706.426	729.568	405.589
LL0000003923	c3b.2	brown	2137.12	1710.83	764.336	1156.62	1033.17	931.914	527.666	522.387	665.206	936.803	1165.33	1318.43	947.013	1154.69	567.018
LL0000003926	c5	brown	1082.43	619.85	245.164	358.952	406.784	303.482	159.762	149.395	156.343	304.637	380.557	337.818	342.19	590.603	238.107
LL0000003934	c8a	brown	541.708	342.166	154.515	228.052	248.881	191.262	139.511	128.618	125.473	255.332	252.39	310.605	212.79	342.842	139.232
LL0000003935	c8b	brown	508.037	367.126	198.81	263.845	278.161	221.512	167.638	112.788	142.402	242.125	251.405	255.24	235.795	366.613	199.768
LL0000003936	c8g	brown	505.066	317.205	186.449	292.479	247.835	220.537	139.511	116.746	144.393	191.939	190.279	212.075	161.989	197.477	126.116
LL0000003938	c9	brown	3394.83	2257.88	1065.13	1449.1	1471.32	1107.56	736.932	632.207	939.055	1190.37	1290.54	1294.97	1434.9	3194.38	941.33
LL0000004130	CABZ01044277.1	brown	921.002	671.851	642.784	732.221	517.63	685.03	475.912	739.059	777.733	735.179	684.215	715.987	788.858	408.668	952.428
LL0000004319	CABZ01067169.1	brown	121.81	134.162	26.7827	40.9062	56.4688	37.0814	20.2516	53.426	31.8661	161.123	108.449	82.5778	104.478	62.1687	126.116
LL0000004488	CABZ01079179.1	brown	194.104	122.722	53.5653	59.314	44.9659	62.4528	16.8763	24.7342	17.9247	66.034	44.3655	55.3647	56.5524	58.5118	74.6607
LL0000004624	CABZ01088484.1	brown	713.034	475.288	22.6623	111.469	35.5544	64.4045	7.8756	68.2665	17.9247	92.4477	156.758	45.9808	77.6397	46.6266	142.259
LL0000004868	cant1b	brown	734.821	663.531	426.463	435.651	406.784	409.847	221.642	368.045	317.666	699.961	687.172	563.969	665.21	581.461	605.357
LL0000004951	cat	brown	2235.16	2164.28	1122.81	1522.73	1650.14	1513.51	1279.22	1258.48	1353.31	2113.97	2184.75	1744.46	1968.79	1876.03	1596.12
LL0000004973	cbln10	brown	138.645	140.402	73.1373	64.4273	75.2917	59.5254	38.2529	34.6279	40.8285	88.9258	99.5759	123.867	101.603	183.763	53.4732
LL0000004977	cbln14	brown	102.003	54.0809	13.3913	29.657	17.7772	19.5165	4.50035	4.94685	0	22.8918	24.6475	26.2748	25.8799	15.5422	3.02678
LL0000005266	cdab	brown	288.185	208.003	233.833	191.237	158.949	187.359	74.2557	73.2134	112.527	269.419	242.531	290.899	242.504	212.105	162.437
LL0000005321	cdh17	brown	2032.15	1788.83	1103.24	1296.73	1247.54	1282.24	973.2	1156.57	1002.79	1906.18	2050.67	1526.75	2167.2	1969.29	2004.74
LL0000005343	cdhr5b	brown	337.701	246.484	121.552	175.897	133.852	165.89	60.7547	104.873	75.6821	201.624	156.758	115.421	191.703	137.137	175.554
LL0000005404	ceacam1	brown	977.451	872.575	503.72	585.982	507.173	514.26	409.531	469.951	489.942	660.34	560.977	730.063	730.389	686.599	523.634
LL0000005491	ces2	brown	7628.47	5003.52	2865.75	3870.75	3723.8	2794.76	1470.49	1617.62	2083.25	3248.88	3581.78	3429.79	3282.92	2970.39	2370.98
LL0000005492	ces3	brown	1098.27	755.053	352.295	564.506	678.671	425.46	204.766	246.353	344.553	450.792	545.203	623.087	523.349	265.131	250.214
LL0000005496	cetp	brown	237.678	200.723	122.582	201.463	138.035	134.664	58.5045	97.9476	78.6695	117.1	118.308	139.819	114.063	118.852	66.5893
LL0000005521	cfb	brown	1079.45	767.533	350.235	542.007	494.625	397.161	200.265	209.746	250.946	668.265	707.876	759.153	612.491	1671.24	358.17
LL0000005525	cfh	brown	1307.23	715.532	306.971	355.884	447.567	282.989	174.388	187.98	159.331	288.789	377.6	317.174	371.904	1167.49	166.473
LL0000005529	cfhl4	brown	2243.09	1782.59	950.785	1165.83	1199.44	879.219	464.661	543.164	700.059	927.998	1134.77	1051.93	929.76	1701.41	654.794
LL0000005531	cfi	brown	294.127	171.603	46.3546	79.7671	102.48	82.9452	32.6275	50.4579	63.7323	81.8822	88.731	122.928	94.893	157.25	72.6428
LL0000005592	chia.6	brown	279.272	110.242	67.9868	110.447	135.943	96.6068	30.3773	65.2984	27.8829	117.981	104.505	143.573	89.1419	103.31	59.5268
LL0000005661	chs1	brown	1036.87	1096.18	511.961	738.357	491.487	577.689	310.524	558.994	472.017	845.236	842.945	517.05	553.063	442.495	682.036
LL0000005725	ckba	brown	1436.96	1050.42	603.64	780.286	877.357	651.852	641.299	653.973	619.398	972.902	923.788	762.906	786.941	847.506	730.464
LL0000005762	cldn15la	brown	1003.2	778.973	484.148	629.956	521.813	518.163	321.775	534.26	392.352	751.908	641.821	538.632	577.985	551.29	608.384
LL0000006123	cp	brown	3454.25	2297.4	949.755	1471.6	1457.73	1259.79	573.794	615.388	715.992	1449.23	1424.63	1361.6	1294	2428.24	699.187
LL0000007147	CR855996.2	brown	907.138	683.291	440.884	469.399	463.253	507.429	326.275	477.866	379.406	691.156	619.145	446.671	555.939	544.891	668.919
LL0000007236	CR936442.1	brown	348.594	289.125	308.001	322.137	317.898	246.884	184.514	127.629	183.23	271.18	319.432	284.33	292.347	452.552	298.643
LL0000007317	crip1	brown	1150.76	1107.62	626.302	832.442	806.248	721.135	603.046	709.378	571.599	1244.96	943.506	1009.7	861.705	883.162	885.839
LL0000007335	crp2	brown	422.869	251.684	191.599	217.826	254.109	141.495	117.009	146.427	155.347	39.6204	74.9284	67.5636	80.5153	659.172	106.946
LL0000007873	CU207269.2	brown	102.003	201.763	59.746	150.33	49.1487	60.5012	37.1279	148.405	137.423	138.231	77.8861	130.435	97.7686	97.8243	168.491
LL0000007896	CU302253.1	brown	774.434	755.053	356.416	518.486	451.75	441.073	202.516	400.695	333.599	537.077	486.049	272.131	398.742	343.757	499.42
LL0000008426	cubn	brown	551.611	345.286	237.954	300.661	272.932	234.198	154.137	270.098	201.155	348.66	205.067	275.885	329.729	361.127	249.205
LL0000008459	cx28.9	brown	738.782	830.974	319.332	470.422	440.247	340.563	124.885	244.374	209.122	321.366	323.375	230.842	367.111	358.385	219.946
LL0000008464	cx32.3	brown	419.898	412.887	235.894	305.774	303.258	241.029	123.76	210.736	110.536	208.668	210.983	234.596	216.624	267.874	186.652
LL0000008547	cyp1a	brown	1334.96	1163.78	805.54	736.312	737.231	607.939	297.023	390.801	428.201	874.291	855.761	773.228	822.406	757.91	714.321
LL0000008565	cyp2aa12	brown	638.76	524.169	185.418	366.111	259.338	264.449	102.383	198.863	192.193	393.563	347.037	243.041	389.157	298.044	297.634
LL0000008573	cyp2ad2	brown	2198.52	1360.34	553.165	741.425	760.237	775.781	309.399	379.918	312.686	663.862	889.282	801.38	637.413	461.694	395.5
LL0000008575	cyp2ad6	brown	706.102	537.689	422.342	403.949	467.436	469.372	401.656	452.142	443.138	370.671	456.472	439.164	655.625	485.465	234.071
LL0000008580	cyp2k18	brown	476.346	353.606	173.057	274.072	230.058	241.029	169.888	182.044	187.214	474.565	416.05	341.572	409.286	377.584	419.714
LL0000008581	cyp2k19	brown	583.301	509.609	278.128	294.525	288.618	246.884	141.761	198.863	193.188	279.104	315.488	277.762	399.701	413.239	394.491
LL0000008592	cyp2p8	brown	617.963	592.81	240.014	338.499	330.447	299.579	172.138	201.831	248.954	309.92	294.784	212.075	312.476	252.332	384.402
LL0000008602	cyp2x9	brown	346.614	321.365	191.599	145.217	216.464	184.431	96.7574	178.087	128.46	198.102	201.124	138.881	233.878	197.477	224.991
LL0000008620	cyp8b1	brown	396.13	405.607	195.72	234.188	215.418	165.89	103.508	160.278	115.515	383.878	334.22	287.146	251.131	193.82	297.634
LL0000008854	dgat2	brown	2246.06	2577.16	1074.4	1367.29	1224.54	1316.39	660.426	877.571	866.361	1740.66	2054.62	1218.02	1479.95	1052.3	1452.86
LL0000008876	dhdhl	brown	843.757	816.414	524.322	679.043	586.648	565.003	523.165	573.834	396.335	877.813	805.48	704.726	699.716	694.827	805.125
LL0000008889	dhrs13l1	brown	1579.57	1183.54	935.333	1020.61	609.653	1092.92	913.57	339.354	786.695	1174.53	1002.66	697.219	632.62	983.729	881.803
LL0000008919	diabloa	brown	519.921	839.294	517.112	430.538	497.762	390.33	416.282	455.11	415.256	670.025	959.281	708.48	482.133	323.643	357.161
LL0000009168	dpp4	brown	623.905	575.13	198.81	310.887	288.618	245.908	199.14	335.396	248.954	425.259	327.319	239.288	313.435	202.048	373.303
LL0000009179	dpydb	brown	1535.99	986.977	580.978	692.338	732.002	661.61	500.663	473.908	533.758	812.659	818.297	631.532	737.098	938.017	639.661
LL0000009180	dpys	brown	579.34	340.086	264.736	310.887	225.875	252.739	158.637	193.916	187.214	178.732	262.249	227.089	243.463	260.56	204.812
LL0000009304	dync1h1	brown	1728.12	1313.54	1286.6	1610.68	1510.02	1152.45	604.171	1405.89	1367.26	2127.18	1793.35	1741.64	1225.94	1157.44	1927.05
LL0000009395	eef1a1l2	brown	337.701	326.565	160.696	195.327	243.652	242.005	131.635	131.586	196.176	280.865	214.926	181.108	190.745	248.675	98.875
LL0000009690	epb41l3b	brown	2503.54	2340.04	1310.29	1713.97	1749.49	1484.23	987.826	1714.58	1390.16	2246.04	1935.32	1654.37	1537.46	1420.74	1553.75
LL0000009699	epdl1	brown	690.256	608.41	409.981	349.748	366.001	393.258	220.517	320.556	338.578	271.18	284.925	351.894	465.838	544.891	367.25
LL0000009744	eps8l3b	brown	348.594	395.207	201.9	308.842	185.092	206.875	115.884	198.863	204.142	329.29	346.051	261.809	263.592	276.102	285.527
LL0000009834	etnppl	brown	1082.43	952.656	604.67	691.315	841.803	695.764	489.413	550.09	411.272	654.177	724.637	623.087	509.93	442.495	502.446
LL0000009904	f10	brown	1133.92	729.052	494.449	459.172	539.59	639.166	428.658	786.549	429.197	419.096	583.653	617.457	669.044	561.347	353.125
LL0000009911	f2	brown	1911.33	1334.34	608.791	785.399	861.671	668.441	455.66	388.822	533.758	1061.83	1151.53	1015.33	843.494	1255.26	848.509
LL0000009919	f5	brown	588.253	419.127	245.164	365.088	265.612	217.609	159.762	87.0645	148.377	279.104	368.727	398.813	346.983	787.166	199.768
LL0000009920	f7	brown	355.527	301.605	194.689	221.916	239.469	195.165	119.259	131.586	127.465	196.341	181.406	183.923	158.155	234.961	123.089
LL0000009922	f7i	brown	842.767	601.13	323.452	354.861	391.098	376.669	241.894	231.512	239.992	309.039	370.698	326.558	245.38	386.726	238.107
LL0000009948	fah	brown	1211.17	918.335	746.824	871.303	872.129	785.54	632.299	703.442	564.628	1065.35	954.351	1100.72	1014.11	1175.72	1000.86
LL0000010174	fbp1b	brown	3122.49	3046.21	1817.1	2249.84	2156.27	1820.89	1202.72	1534.51	1442.94	2577.97	2500.24	1991.25	1987.96	2214.3	2368.96
LL0000010271	fga	brown	4592.14	3069.09	2107.59	2171.1	2315.22	1981.9	1108.21	1609.7	1133.24	5319.7	4734.29	4768.87	3167.89	6612.74	2781.62
LL0000010272	fgb	brown	3470.1	2411.8	1286.6	1406.15	1805.95	1374.94	772.934	898.348	851.423	3570.24	3635.01	3539.58	2393.41	4972.59	1882.66
LL0000010324	fgg	brown	2932.35	2038.43	936.363	1275.25	1446.23	1125.13	603.046	650.016	737.9	2920.47	2679.68	2634.04	2011.92	3967.83	1264.19
LL0000010426	fn1b	brown	6670.83	5374.81	2633.97	3892.23	3212.44	2731.34	4490.22	2212.23	2591.12	3888.97	4177.26	3836.11	4709.19	6986.67	3938.86
LL0000010902	ftcd	brown	1343.87	1105.54	603.64	938.798	810.431	747.483	491.663	525.355	582.553	766.875	733.51	817.332	652.749	666.485	498.411
LL0000011041	g6pca.1	brown	326.807	273.525	116.402	158.512	194.504	131.736	51.754	81.1283	84.6444	165.525	231.687	143.573	164.865	171.878	126.116
LL0000011165	gata6	brown	415.936	267.284	125.673	193.282	144.309	128.809	85.5066	146.427	111.531	203.385	183.377	154.833	171.574	170.964	183.625
LL0000011198	gc	brown	3522.59	2590.68	1185.65	1953.27	1912.62	1459.84	893.319	976.508	962.955	1790.84	1585.33	1693.78	1571.01	1270.8	931.241
LL0000011363	gldc	brown	1603.34	1718.11	1009.5	1384.68	1332.24	1168.06	883.193	1113.04	1093.41	1846.31	1774.62	1566.16	1472.28	1275.37	1610.25
LL0000011410	glud1b	brown	15865	14384.5	9954.91	11667.5	11495.6	10877.5	8448.27	9855.11	9187.41	12964.7	13564	10847.7	11610.5	10736	10793.5
LL0000011485	gnmt	brown	886.341	917.295	477.968	692.338	660.894	550.366	425.283	492.706	387.373	832.029	859.705	785.427	533.893	574.147	549.866
LL0000011674	gpx4a	brown	5503.24	5893.78	4957.88	4572.29	4727.69	4428.3	3043.36	3806.1	3045.21	5576.8	4509.51	4151.41	4020.01	3885.55	4306.11
LL0000011711	grhprb	brown	2413.42	2026.99	1139.29	1549.32	1518.38	1186.6	767.309	868.667	964.946	1567.21	1525.19	1388.81	1282.49	1314.69	1115.87
LL0000011821	gstt1a	brown	1198.29	1168.98	746.824	913.231	805.203	747.483	619.923	618.356	615.415	794.169	680.271	659.684	694.924	717.683	587.196
LL0000011889	gys2	brown	456.54	333.846	160.696	222.939	278.161	202.972	120.384	126.639	155.347	287.028	256.334	266.501	197.454	188.335	132.17
LL0000011910	haao	brown	808.105	586.57	398.65	388.609	426.653	365.935	270.021	309.673	269.866	320.485	420.979	335.941	414.079	382.155	371.286
LL0000011911	habp2	brown	531.805	455.528	190.569	443.833	307.441	246.884	141.761	160.278	125.473	311.681	179.434	239.288	307.683	270.617	180.598
LL0000011923	hal	brown	797.212	581.37	246.195	438.719	410.967	354.225	195.765	244.374	261.9	467.521	485.063	444.794	367.111	317.243	230.036
LL0000011926	hao1	brown	873.467	601.13	389.379	456.104	475.802	316.168	191.265	289.885	272.854	493.935	411.12	411.951	351.775	473.58	300.661
LL0000011956	hbbe1.1	brown	5658.72	4407.59	3728.97	2741.74	3917.26	3473.94	2613.58	4627.28	2697.67	6605.17	4368.52	7420.74	5551.72	3796.86	2134.89
LL0000012199	hnf4a	brown	488.23	442.007	261.646	302.706	237.378	276.159	108.008	176.108	152.36	294.952	293.798	219.582	249.214	188.335	266.357
LL0000012465	idh1	brown	3291.84	3028.53	1735.72	2360.29	2123.85	1883.34	1704.51	1748.22	1784.5	2642.24	2486.44	2025.97	2520.9	2173.16	2412.35
LL0000012496	ifitm1	brown	301.059	323.445	167.907	275.094	230.058	169.794	204.766	162.257	178.251	306.398	271.123	319.051	266.467	431.524	194.723
LL0000012917	itga10	brown	573.398	688.492	603.64	440.765	428.744	335.684	155.262	199.853	277.833	630.405	637.877	628.717	563.607	404.097	509.509
LL0000012952	itih2	brown	2118.31	1502.83	557.286	1011.41	1014.35	792.371	436.534	501.61	501.892	834.67	1049	920.555	736.14	902.361	472.178
LL0000012953	itih3a	brown	532.795	333.846	176.148	257.709	241.561	175.649	124.885	126.639	122.485	162.004	155.772	200.814	299.057	197.477	109.973
LL0000012954	itih3b	brown	1758.82	1095.14	416.162	687.225	681.808	538.656	236.268	329.46	326.628	536.196	586.611	695.343	589.487	519.292	263.33
LL0000012961	itln3	brown	49.5162	15.6003	14.4214	31.7023	25.0972	23.4198	16.8763	14.8405	13.9414	11.4459	2.9577	8.44546	8.62664	273.36	5.04464
LL0000013435	kng1	brown	877.428	621.93	364.656	458.15	430.836	367.886	203.641	265.151	273.85	738.701	631.962	696.281	382.448	566.833	361.196
LL0000013461	krt18a.2	brown	152.51	128.962	66.9567	124.764	100.389	109.292	36.0028	90.0326	68.7114	184.015	158.73	111.668	129.4	128.909	196.741
LL0000013487	kynu	brown	446.637	290.165	215.291	308.842	206.006	182.479	150.762	166.214	118.502	249.168	269.151	230.842	299.057	315.415	275.437
LL0000013558	lcat	brown	866.534	844.494	685.018	695.406	488.35	550.366	387.03	467.972	437.164	704.363	679.285	706.603	692.048	863.048	595.268
LL0000013593	lect2l	brown	519.921	297.445	208.081	299.638	254.109	217.609	144.011	160.278	201.155	297.593	245.489	291.837	181.159	409.582	175.554
LL0000013595	leg1.1	brown	1459.74	1004.66	436.764	810.966	793.7	650.876	436.534	468.961	465.046	898.063	1001.67	1055.68	870.332	691.17	532.714
LL0000013596	leg1.2	brown	203.017	127.922	44.2944	70.5632	101.435	72.2111	19.1265	15.8299	28.8787	90.6868	82.8156	59.1182	64.2205	45.7123	27.2411
LL0000013634	lgmn	brown	4544.6	5042	3366.38	3273.52	3130.88	3050.43	2279.42	3854.58	2342.16	4360.01	4352.75	4911.5	2889.92	3267.52	3349.64
LL0000013704	lipf	brown	736.802	608.41	527.413	382.473	459.07	478.155	380.279	442.248	359.49	679.71	686.186	671.883	613.45	637.23	504.464
LL0000013844	LO018309.1	brown	831.873	346.326	231.773	241.347	255.155	180.528	79.8811	173.14	169.289	197.222	157.744	193.307	277.011	426.953	152.348
LL0000014361	LOC100536887	brown	1289.4	1773.23	1013.62	1739.54	842.849	1164.16	1145.34	1845.17	1277.63	1553.12	1418.71	1452.62	1171.31	1096.18	1171.37
LL0000015141	LOC101885577	brown	39.613	36.4006	7.21072	20.4531	71.1088	34.1539	10.1258	67.2771	3.98327	7.92409	71.9707	53.4879	65.179	5.48548	36.3214
LL0000018693	masp2	brown	226.784	125.842	80.348	138.059	92.0232	52.6946	25.877	38.5854	53.7741	83.6431	108.449	81.6394	69.0131	104.224	56.5
LL0000018700	mat1a	brown	2675.86	2845.49	1732.63	1892.94	1865.56	1499.84	1152.09	1418.76	1191	2207.3	2203.49	1964.98	1529.79	1744.38	1671.79
LL0000018868	meltf	brown	416.927	511.689	350.235	408.04	309.532	422.533	255.395	313.63	246.963	314.322	453.514	163.279	359.443	533.006	429.803
LL0000018874	mep1a.1	brown	491.201	494.008	206.021	268.958	195.549	233.222	150.762	265.151	187.214	428.781	332.248	285.269	351.775	200.22	297.634
LL0000018875	mep1a.2	brown	270.359	269.365	112.281	156.466	154.766	121.978	87.7567	113.778	116.511	248.288	217.884	185.8	170.616	100.567	182.616
LL0000019049	miox	brown	936.847	823.694	516.081	623.82	724.682	556.221	218.267	365.077	287.791	524.751	604.357	476.699	369.987	426.953	296.625
LL0000019379	mlsl	brown	276.301	178.883	88.5888	113.515	134.898	94.6551	58.5045	44.5216	54.7699	100.372	86.7592	75.0707	91.059	113.367	76.6786
LL0000019487	mpp1	brown	2227.24	2180.92	1462.75	1790.67	1531.98	1559.37	1087.96	1561.23	1302.53	2484.64	2259.68	2097.29	2058.89	2162.19	2231.75
LL0000019657	mst1	brown	551.611	485.688	295.639	364.065	377.504	264.449	246.394	270.098	277.833	573.176	433.796	521.742	331.646	413.239	376.33
LL0000019699	mthfd1a	brown	311.952	319.285	158.636	181.01	167.315	142.471	110.258	176.108	102.569	213.07	181.406	174.539	111.188	109.71	194.723
LL0000019700	mthfd1b	brown	1014.09	662.491	508.871	548.143	589.785	471.324	432.033	454.121	431.189	917.433	834.071	789.181	831.033	890.476	831.357
LL0000019742	mttp	brown	886.341	777.933	424.402	474.512	418.287	483.034	298.148	380.907	357.498	397.965	520.555	420.396	518.557	544.891	577.107
LL0000019752	muc13b	brown	909.118	712.412	417.192	536.894	419.333	440.097	285.772	426.418	340.569	606.633	474.218	360.339	458.17	367.527	459.062
LL0000019754	muc5.1	brown	1176.51	1132.58	710.771	1079.92	505.082	674.296	537.791	829.092	724.955	684.993	687.172	740.385	897.17	936.188	749.634
LL0000019830	myh7l	brown	627.866	464.888	274.007	437.697	406.784	297.627	218.267	205.789	254.929	351.301	283.939	298.406	257.841	269.703	312.768
LL0000019834	myhb	brown	1054.7	975.536	495.479	752.674	668.214	487.913	363.403	419.493	268.871	585.502	587.596	551.77	498.428	575.061	499.42
LL0000019896	myo7bb	brown	538.737	655.211	266.797	365.088	348.224	302.506	208.141	275.045	290.778	370.671	427.881	185.8	285.638	224.905	358.17
LL0000020082	mt-nd4l	brown	4455.47	3884.47	2196.18	3962.79	4215.29	3886.71	3089.49	3200.61	3239.39	3162.59	3129.25	2858.32	4007.55	3891.95	2014.83
LL0000020511	NPC1L1	brown	709.073	694.732	164.816	350.771	191.366	214.682	90.0069	192.927	127.465	402.367	340.136	134.189	243.463	99.6528	407.607
LL0000020538	nppa	brown	173.307	106.082	72.1072	65.45	104.572	77.0902	27.0021	36.6067	56.7616	33.4573	49.295	41.2889	51.7598	249.589	59.5268
LL0000020564	nqo1	brown	1290.39	1445.62	802.45	1055.38	827.163	928.01	796.561	1057.64	831.507	1711.6	1746.03	1688.15	954.681	907.846	970.589
LL0000020801	obscnb	brown	1189.38	1369.7	1322.65	1580	1183.75	1262.72	706.554	1078.41	1666	1154.28	1263.92	964.659	1368.76	1138.24	1423.6
LL0000020823	ogal	brown	204.007	162.243	71.0771	104.311	92.0232	84.8968	69.7554	93.9901	106.552	184.895	136.054	96.6536	176.367	119.766	230.036
LL0000021119	otomp	brown	773.444	477.368	440.884	407.017	400.51	372.765	274.521	235.47	163.314	296.713	330.277	366.908	578.943	543.062	397.518
LL0000021148	oxct1b	brown	1481.53	986.977	541.834	603.367	627.431	409.847	244.144	310.662	327.624	640.09	743.369	623.087	563.607	752.425	439.893
LL0000021263	papss2a	brown	793.25	754.013	511.961	532.804	483.122	472.3	388.155	468.961	414.26	683.232	619.145	425.088	595.238	580.546	785.955
LL0000021430	pck2	brown	2752.11	2886.05	1751.17	1743.63	1537.21	1708.67	923.696	1300.03	1051.58	1706.32	2080.25	1371.92	1984.13	2073.51	2016.85
LL0000021464	pcxb	brown	932.886	900.655	456.336	583.936	437.11	617.698	289.147	435.323	405.297	659.46	757.171	461.685	749.559	639.972	1086.62
LL0000021574	pdzk1	brown	2722.4	2773.73	1438.02	2114.85	1729.62	1772.1	1033.95	1629.49	1388.17	2089.32	1948.14	1259.31	1651.52	1336.63	1519.45
LL0000022048	pla2g12b	brown	1228	1336.42	741.674	872.325	720.5	781.636	324.025	720.261	495.917	816.181	831.114	564.907	658.5	598.831	761.741
LL0000022049	pla2g15	brown	1192.35	1353.06	857.045	1043.11	907.683	936.793	699.804	952.763	752.837	1407.85	1484.77	1411.33	939.345	1142.81	1062.4
LL0000022131	plg	brown	2474.82	1704.59	909.581	1278.32	1208.85	1067.55	698.679	674.75	775.741	1112.01	1238.29	1187.99	967.142	1458.22	674.973
LL0000022170	pls1	brown	377.314	412.887	230.743	262.822	265.612	217.609	175.513	230.523	172.276	319.605	384.501	235.534	343.149	294.387	438.884
LL0000022190	pm20d1.1	brown	432.772	472.168	230.743	322.137	289.664	282.989	177.764	249.321	219.08	434.064	350.98	274.947	399.701	286.159	464.107
LL0000022218	pnp4b	brown	1674.64	1581.87	743.734	912.209	1013.3	799.201	363.403	665.846	536.745	1218.55	1088.43	1089.46	705.467	647.286	510.518
LL0000022323	porb	brown	2317.36	2236.04	1453.47	1719.08	1528.84	1506.67	983.325	1297.06	1315.47	2338.49	2206.44	1780.11	2215.13	2263.67	2178.28
LL0000022556	prg4b	brown	183.21	150.803	55.6255	87.9484	87.8403	80.9935	47.2536	37.596	33.8578	239.483	187.321	199.876	99.6856	160.907	69.6161
LL0000022634	proca	brown	697.189	584.49	295.639	295.547	356.59	318.119	214.891	184.023	179.247	253.571	300.7	333.126	278.928	256.903	188.67
LL0000022902	ptprh	brown	211.93	203.843	120.522	99.1976	86.7946	141.495	66.3801	83.107	57.7574	133.829	147.885	73.194	154.321	138.051	176.562
LL0000022974	pygl	brown	1346.84	1233.46	447.065	656.545	534.362	528.898	304.898	450.163	363.473	772.158	909	824.84	817.614	945.331	587.196
LL0000023001	qsox1	brown	688.276	521.049	324.482	414.176	363.91	410.823	310.524	271.087	267.875	411.172	423.937	400.69	385.323	498.264	334.964
LL0000023319	rbp2b	brown	800.183	577.21	467.667	448.946	499.853	339.587	290.272	249.321	308.703	388.28	500.837	561.154	467.756	434.267	315.795
LL0000023743	rnasel3	brown	285.214	255.844	163.786	163.625	198.686	129.785	92.2571	87.0645	96.5942	110.937	171.547	139.819	107.354	300.787	62.5536
LL0000023935	rpl7	brown	27236.9	25650	25138.6	23665.3	21459.2	21291.5	15797.3	21764.2	16055.6	27466.6	25605.8	26057	22649.7	23082.9	17192.1
LL0000024230	sb:cb37	brown	4511.92	3639.02	1506.01	2022.81	1994.18	1839.43	1382.73	1582.99	1408.08	2245.16	2281.37	2398.51	1916.07	3067.3	1323.71
LL0000024312	scp2a	brown	3353.24	3365.5	2080.81	2312.22	2084.12	2228.79	1682	1954	1710.81	2874.68	2573.2	2185.5	2191.17	2336.81	2100.59
LL0000024363	sdsl	brown	485.259	450.328	270.917	247.483	249.927	293.724	154.137	201.831	178.251	301.115	307.601	191.43	309.6	298.959	406.598
LL0000024369	sec14l7	brown	1072.52	741.532	652.055	529.736	580.373	559.148	315.024	343.311	406.293	516.826	483.091	506.727	447.627	408.668	261.312
LL0000024408	selenop2	brown	1246.82	1354.1	837.474	1091.17	930.689	998.27	621.048	711.357	626.369	1238.8	1353.64	1149.52	1082.16	1249.77	657.821
LL0000024496	serpina1	brown	11525.4	7871.89	2973.91	5247.25	5818.37	4834.24	2602.32	3014.61	2663.81	5161.22	5990.33	5081.35	3776.55	4417.64	2727.13
LL0000024498	serpina1l	brown	10284.5	4857.92	1944.83	3414.65	3993.6	2813.31	1626.87	1844.18	1750.65	4183.04	4707.67	4001.27	4091.9	4957.96	2407.3
LL0000024507	serpinc1	brown	1625.12	1070.18	497.54	775.173	735.14	570.858	333.026	297.8	456.084	692.037	738.439	746.954	634.537	862.134	369.268
LL0000024508	serpind1	brown	323.836	208.003	114.341	107.379	87.8403	112.22	64.1299	42.5429	44.8118	91.5672	112.393	107.914	138.026	141.708	68.6071
LL0000024513	serpinf2a	brown	664.508	366.086	264.736	301.683	329.401	182.479	150.762	144.448	176.26	220.994	272.108	274.947	230.044	291.645	162.437
LL0000024514	serpinf2b	brown	1375.56	827.854	378.048	560.415	735.14	502.55	405.031	292.853	359.49	552.045	564.921	532.064	618.242	1039.5	376.33
LL0000024515	serping1	brown	176.278	157.043	55.6255	104.311	107.709	71.2353	31.5024	49.4685	29.8745	74.8386	97.6041	98.5303	84.3494	135.308	54.4821
LL0000024523	sesn1	brown	1525.1	1508.03	1508.07	1914.41	1337.47	1382.75	1123.96	1501.86	1395.14	2306.79	2095.04	1705.04	1170.35	1159.26	1208.7
LL0000024662	shbg	brown	1026.97	555.369	347.145	352.816	552.139	406.919	302.648	275.045	282.812	301.115	389.431	339.695	290.43	434.267	192.705
LL0000024687	shmt2	brown	1916.28	1626.59	1103.24	1151.51	1044.67	1135.86	838.189	926.05	893.248	1044.22	1078.57	883.019	1317	1259.83	1204.66
LL0000024764	si:ch1073-13h15.3	brown	531.805	429.527	104.04	120.673	117.12	156.132	42.7533	81.1283	73.6904	360.106	505.767	139.819	284.679	132.566	432.83
LL0000024811	si:ch1073-280e3.1	brown	204.997	125.842	50.475	61.3593	128.623	136.616	55.1292	57.3834	44.8118	60.7513	65.0694	45.9808	45.0502	172.793	32.2857
LL0000024862	si:ch1073-464p5.5	brown	4003.88	3017.09	2068.45	2131.21	1849.87	1733.07	673.927	1341.59	899.223	3752.49	4297.54	3270.27	4423.55	3612.19	2638.35
LL0000024914	si:ch211-107o10.3	brown	279.272	301.605	111.251	164.648	134.898	155.156	64.1299	147.416	155.347	306.398	282.953	193.307	190.745	171.878	233.062
LL0000024947	si:ch211-113j14.1	brown	336.71	278.725	107.131	131.923	90.9774	110.268	58.5045	80.1389	73.6904	186.656	246.475	137.004	175.408	150.851	261.312
LL0000025266	si:ch211-165e15.1	brown	404.053	290.165	277.098	284.298	234.241	277.135	151.887	395.748	366.461	339.855	298.728	337.818	329.729	170.05	399.536
LL0000025333	si:ch211-186e20.2	brown	67.3421	72.8012	16.4816	27.6117	24.0515	15.6132	4.50035	10.8831	22.9038	53.7077	61.1258	47.8576	67.0961	72.2254	33.2946
LL0000025334	si:ch211-186e20.7	brown	272.339	174.723	87.5587	87.9484	87.8403	68.3078	40.5031	35.6173	58.7532	117.1	139.012	147.326	179.242	222.162	99.8839
LL0000025541	si:ch211-212c13.8	brown	4454.48	2892.29	1364.89	1412.29	2015.1	1785.76	891.068	1179.33	927.105	1672.86	1593.21	1812.96	1640.02	2237.16	797.053
LL0000025576	si:ch211-214j8.1	brown	333.74	341.126	150.395	190.214	155.812	149.301	57.3794	168.193	144.393	371.552	287.883	182.046	346.983	243.189	397.518
LL0000025585	si:ch211-214p16.3	brown	1166.6	1359.3	594.369	967.432	891.997	730.893	447.784	780.613	585.54	1338.29	1032.24	638.101	759.144	501.007	1002.87
LL0000025935	si:ch211-270n8.1	brown	1972.73	1066.02	489.299	863.121	1015.39	580.616	394.905	364.088	627.365	822.344	804.494	900.849	1035.2	1805.64	351.107
LL0000025992	si:ch211-283g2.1	brown	403.062	388.967	192.629	250.551	198.686	189.31	100.133	173.14	147.381	198.102	229.715	175.478	239.629	213.934	230.036
LL0000026006	si:ch211-284e20.8	brown	1052.72	690.572	257.526	466.331	441.293	394.234	201.39	238.438	233.021	466.641	485.063	419.458	386.282	502.835	217.929
LL0000026031	si:ch211-288g17.4	brown	424.849	273.525	128.763	187.146	166.269	117.099	58.5045	42.5429	63.7323	98.6108	134.082	141.696	135.151	169.136	51.4553
LL0000026168	si:ch211-93f2.1	brown	2868.97	2385.8	774.637	1026.75	839.711	708.45	339.776	678.708	381.398	1342.69	1671.1	874.574	1347.67	1035.84	1777.73
LL0000026619	si:dkey-105h12.2	brown	1333.97	768.573	369.807	443.833	528.087	567.931	254.27	331.439	272.854	692.917	634.92	608.073	488.843	602.488	312.768
LL0000026900	si:dkey-17m8.2	brown	125.771	107.122	75.1975	51.1328	58.5602	89.776	20.2516	20.7768	48.795	105.654	111.407	100.407	115.022	69.4827	75.6696
LL0000026981	si:dkey-194e6.1	brown	211.93	151.843	81.3781	112.492	63.7888	75.1386	34.8777	57.3834	53.7741	91.5672	74.9284	102.284	110.229	97.8243	58.5178
LL0000027512	si:dkey-286h2.3	brown	107.945	85.2814	32.9633	99.1976	60.6516	67.332	12.376	57.3834	19.9163	82.7627	93.6605	34.7202	81.4738	48.455	47.4196
LL0000027617	si:dkey-35h6.1	brown	657.576	863.214	301.82	430.538	335.675	364.959	192.39	510.515	225.055	617.198	691.116	1029.41	333.563	348.328	407.607
LL0000027913	si:dkey-7c18.24	brown	1455.78	1875.15	1738.81	1258.89	1403.35	1450.08	1010.33	1321.8	1341.37	1916.75	1530.12	1882.4	1056.28	1143.72	1207.69
LL0000028019	si:dkey-90m5.4	brown	293.136	186.163	73.1373	106.356	107.709	102.462	65.255	61.3409	53.7741	135.59	184.363	141.696	107.354	144.451	74.6607
LL0000028071	si:dkey-9l20.3	brown	1717.22	957.856	688.109	914.254	723.637	591.35	789.811	641.112	1149.17	910.389	1080.55	865.19	1319.88	1255.26	869.696
LL0000028424	SIPA1	brown	292.146	246.484	275.037	295.547	314.761	320.071	100.133	234.481	318.661	331.051	234.644	248.672	237.712	192.906	390.455
LL0000028503	slc16a12a	brown	477.337	303.685	229.713	169.761	187.183	194.189	97.8825	144.448	127.465	171.689	175.49	188.615	134.192	107.881	139.232
LL0000028551	slc20a1a	brown	506.056	500.248	294.609	407.017	395.281	289.82	204.766	244.374	177.255	351.301	266.193	384.737	465.838	427.867	369.268
LL0000028593	slc25a1b	brown	1560.75	1126.34	803.48	783.354	639.979	744.555	259.895	527.334	444.134	845.236	1039.14	847.361	1253.74	936.188	1137.06
LL0000028650	slc27a2a	brown	1177.5	1290.66	528.443	931.639	804.157	785.54	499.538	723.229	581.557	1114.65	1115.05	930.877	715.052	511.064	734.5
LL0000028651	slc27a4	brown	349.585	288.085	112.281	156.466	123.395	139.543	63.0048	140.49	154.352	172.569	279.996	118.236	240.587	161.822	254.25
LL0000028653	slc28a1	brown	398.111	327.606	162.756	241.347	174.635	209.803	97.8825	156.32	128.46	233.32	201.124	106.976	234.836	193.82	271.402
LL0000028688	slc31a1	brown	1195.32	1275.06	905.46	936.752	889.906	887.026	713.305	801.389	717.984	648.014	789.706	685.959	1168.43	1292.74	1090.65
LL0000028731	slc37a4a	brown	408.014	513.769	193.659	335.431	290.71	269.328	145.136	179.076	141.406	435.825	377.6	276.823	310.559	341.014	314.786
LL0000028769	slc43a2b	brown	2712.5	3006.69	1622.41	2067.81	1711.84	1812.11	1096.96	1729.42	1243.78	2761.1	2912.35	2214.59	1570.05	1512.16	1991.62
LL0000028797	slc4a1a	brown	2042.05	1096.18	1176.38	900.96	1040.49	1041.21	969.824	1262.44	743.875	992.272	1354.63	1350.33	1431.06	1036.76	1277.3
LL0000028808	slc51a	brown	348.594	274.565	220.442	241.347	222.738	198.093	126.01	145.437	138.419	324.007	366.755	346.264	269.343	357.47	197.75
LL0000028811	slc5a1	brown	1020.03	1253.22	500.63	829.374	668.214	619.649	385.905	548.111	368.452	1042.46	1069.7	426.965	703.55	449.809	764.768
LL0000028837	slc6a19b	brown	733.831	967.216	465.606	603.367	546.91	606.964	344.276	489.738	350.527	744.864	635.906	452.301	689.173	405.925	699.187
LL0000028893	slco1d1	brown	1467.66	1216.82	808.631	839.6	838.666	724.063	418.532	502.6	521.808	922.716	965.196	899.91	1132.01	1013.9	925.187
LL0000029159	sord	brown	523.882	417.047	258.556	310.887	380.641	210.778	236.268	172.15	224.059	237.723	248.447	231.781	218.542	255.989	205.821
LL0000029467	st3gal7	brown	342.652	326.565	150.395	157.489	134.898	153.205	69.7554	123.671	97.59	216.592	181.406	125.743	180.201	183.763	215.911
LL0000029551	stk24a	brown	145.578	137.282	60.7761	51.1328	43.9201	45.8638	9.00069	52.4366	22.9038	112.698	110.421	71.3172	78.5983	74.9682	82.7321
LL0000029664	sult2st2	brown	867.525	881.935	476.938	596.208	620.111	460.59	330.775	427.408	419.239	664.743	657.595	540.509	575.109	449.809	547.848
LL0000030094	tcn2	brown	924.964	839.294	426.463	656.545	613.836	500.599	447.784	533.27	489.942	810.018	680.271	548.955	577.985	573.232	573.071
LL0000030111	tdo2a	brown	1056.68	793.533	515.051	557.347	700.631	450.832	299.273	265.151	311.691	629.525	644.779	565.846	457.212	352.899	389.446
LL0000030112	tdo2b	brown	314.923	258.964	227.653	340.544	209.144	201.02	81.0062	166.214	129.456	358.345	267.179	249.61	218.542	150.851	161.429
LL0000030193	tfa	brown	26954.7	18068.2	11077.7	11424.1	11864.7	11006.3	5956.21	6087.59	5023.9	12130	13090.8	13252.8	10056.7	14642.6	8347.87
LL0000030654	tmem86b	brown	859.602	829.934	473.847	434.629	460.116	460.59	232.893	415.535	251.942	484.25	572.808	376.292	580.86	507.407	596.277
LL0000030764	tnni2a.1	brown	698.179	738.412	331.693	396.79	429.79	196.141	120.384	118.724	79.6653	206.026	210.983	230.842	252.09	258.732	231.045
LL0000031339	ttr	brown	1220.08	862.174	623.212	776.196	855.397	629.408	433.158	401.684	540.728	583.741	548.16	573.353	535.81	632.658	392.473
LL0000031567	ugp2a	brown	2365.89	1732.67	1057.92	1973.73	2169.86	1947.75	1521.12	1706.66	1911.97	1789.96	2232.08	1976.24	2148.99	2157.62	1364.07
LL0000031569	ugt1a7	brown	2369.85	1790.91	723.132	955.16	871.083	928.986	432.033	712.346	478.988	1208.86	1245.19	974.043	1300.71	1083.38	1448.82
LL0000031583	ugt2a7	brown	660.547	709.292	270.917	416.221	515.539	365.935	195.765	375.96	322.645	470.162	444.641	441.04	461.046	384.898	597.286
LL0000031590	ugt5b3	brown	484.269	304.725	149.365	215.78	207.052	178.576	83.2564	149.395	106.552	260.614	235.63	210.198	219.5	207.534	284.518
LL0000031591	ugt5b4	brown	450.598	294.325	245.164	212.712	273.978	251.763	145.136	156.32	135.431	243.886	272.108	206.444	257.841	244.104	254.25
LL0000031649	uox	brown	1341.89	875.695	451.185	678.021	752.917	578.665	354.402	201.831	393.348	532.675	605.343	660.622	688.214	782.595	462.089
LL0000031650	upb1	brown	448.617	333.846	178.208	241.347	217.509	227.367	183.389	119.714	166.301	222.755	232.672	216.767	208.956	210.277	164.455
LL0000031657	upp2	brown	217.871	237.124	125.673	166.693	171.498	140.519	38.2529	83.107	60.7448	134.709	146.899	135.127	147.611	58.5118	35.3125
LL0000031678	uroc1	brown	910.109	685.372	600.55	532.804	586.648	465.469	273.396	345.29	373.431	515.946	646.75	513.296	455.295	528.434	375.321
LL0000031852	vil1	brown	2879.86	2713.41	1371.07	1664.88	1538.25	1562.3	1156.59	1523.63	1215.89	1826.06	1990.53	1243.36	1844.18	1648.39	2082.43
LL0000031871	vmo1b	brown	485.259	328.646	161.726	211.69	221.692	162.963	90.0069	101.905	111.531	181.374	205.067	208.321	198.413	246.846	124.098
LL0000031940	vtna	brown	469.414	317.205	95.7996	212.712	202.869	143.446	77.631	87.0645	90.6193	182.254	223.799	186.738	162.948	181.021	97.866
LL0000031941	vtnb	brown	1070.54	773.773	370.837	465.308	430.836	434.242	255.395	339.354	328.62	410.292	517.598	468.254	324.937	486.379	323.866
LL0000032129	wu:fb59d01	brown	339.681	398.327	206.021	212.712	239.469	211.754	123.76	234.481	121.49	288.789	278.024	218.643	222.376	236.79	278.464
LL0000032187	xdh	brown	938.828	724.892	352.295	517.464	387.961	413.75	214.891	243.385	307.707	478.086	644.779	361.278	511.847	357.47	322.857
LL0000033125	XLOC_007715	brown	36.642	149.763	17.5117	26.589	14.64	32.2023	16.8763	45.511	24.8954	84.5236	41.4078	46.9192	14.3777	31.0844	36.3214
LL0000033700	XLOC_012418	brown	224.804	572.01	193.659	138.059	133.852	145.398	42.7533	125.65	103.565	628.644	291.826	459.808	160.072	272.445	253.241
LL0000033929	XLOC_014032	brown	29.7097	50.9609	41.2041	25.5664	29.2801	18.5407	0	5.93622	17.9247	36.9791	43.3796	74.1323	58.4694	21.0277	29.2589
LL0000034851	XLOC_020460	brown	160.433	471.128	95.7996	69.5406	62.7431	54.6462	23.6268	161.267	46.8034	324.007	140.984	272.131	34.5066	53.0263	55.4911
LL0000038478	zgc:103559	brown	100.023	70.7212	29.873	51.1328	72.1545	42.9363	5.62543	34.6279	11.9498	106.535	62.1117	62.8717	101.603	78.6252	36.3214
LL0000038548	zgc:112265	brown	6250.93	3965.59	1778.99	2396.08	2339.27	1888.22	927.071	1035.87	1066.52	2213.46	2493.34	2303.73	2079.02	2930.16	1336.83
LL0000038649	zgc:123103	brown	6252.91	4031.11	1996.34	2961.61	3195.71	2219.03	1979.03	1864.96	2250.55	2043.53	2353.34	2396.63	3079.71	5784.44	2359.88
LL0000038882	zgc:165423	brown	522.892	540.809	282.248	320.091	244.698	156.132	138.386	143.459	145.389	179.613	248.447	302.16	342.19	510.149	348.08
LL0000038923	zgc:171534	brown	388.207	260.004	99.92	174.874	75.2917	131.736	39.378	91.022	160.326	274.702	274.08	84.4546	296.181	502.835	172.527
LL0000038963	zgc:172051	brown	1261.67	1019.22	506.811	699.496	735.14	624.528	354.402	263.172	325.632	775.68	1024.35	731.001	741.891	677.456	403.571
LL0000038984	zgc:172253	brown	310.962	162.243	85.4985	133.968	121.303	62.4528	36.0028	35.6173	57.7574	146.155	167.603	159.525	143.777	142.622	65.5803
LL0000039029	zgc:174259	brown	132.704	64.4811	16.4816	43.9742	50.1945	27.3231	14.6261	10.8831	17.9247	69.5559	87.7451	91.0232	86.2664	111.538	35.3125
LL0000039030	zgc:174260	brown	307.991	197.603	126.703	106.356	138.035	113.196	114.759	95.9689	118.502	173.449	224.785	258.056	275.094	304.444	119.054
LL0000039063	zgc:174904	brown	560.524	528.329	345.084	353.839	418.287	337.636	227.267	336.386	261.9	295.833	403.233	387.553	279.887	258.732	221.964
LL0000039200	zgc:66156	brown	1856.86	1836.67	1370.04	1495.12	1359.43	969.971	673.927	745.985	563.632	1628.84	1313.22	1355.96	1202.94	1164.75	1389.29
LL0000039219	zgc:66484	brown	684.315	735.292	390.409	364.065	386.916	432.291	297.023	333.418	235.013	508.022	397.318	355.648	429.415	380.326	510.518
LL0000039808	flnbl	brown	574.388	445.127	358.476	320.091	272.932	329.829	230.643	307.694	338.578	483.369	466.331	384.737	463.921	420.553	536.75
LL0000039843	itln1l	brown	233.717	400.407	260.616	211.69	155.812	145.398	213.766	174.129	106.552	144.394	201.124	158.587	294.264	223.076	177.571
LL0000000060	ABCD2	green	0	6.2401	12.3612	2.04531	5.22859	9.75826	0	2.96811	1.99163	8.80454	4.9295	3.75354	38.3406	46.6266	69.6161
LL0000000139	acanb	green	218.862	167.443	176.148	217.826	159.995	170.77	216.017	125.65	183.23	206.026	204.081	116.36	418.871	352.899	407.607
LL0000000170	aco1	green	1364.67	1316.66	1404.03	808.921	1093.82	1176.85	832.564	773.687	896.235	671.786	873.507	1036.91	1529.79	1406.11	1668.77
LL0000000247	acvr2ba	green	59.4195	104.002	71.0771	83.8578	92.0232	101.486	67.5052	83.107	88.6277	96.8499	79.8579	66.6253	346.024	273.36	405.589
LL0000000403	adpgk2	green	81.2066	75.9213	53.5653	28.6344	47.0573	63.4287	42.7533	47.4897	29.8745	54.5881	64.0835	48.796	510.889	375.755	413.661
LL0000000431	aep1	green	410.985	168.483	345.084	357.929	200.778	289.82	573.794	410.588	323.64	312.561	145.913	187.677	436.125	414.154	410.634
LL0000000495	ahnak	green	6518.32	7932.21	8149.14	6599.2	4670.18	6118.43	5614.18	5544.43	6539.53	3899.53	5104.99	5617.17	7486.01	6982.1	7635.57
LL0000001116	ap1ar	green	242.63	224.644	286.369	291.457	284.435	239.077	258.77	274.055	277.833	221.874	273.094	278.7	462.004	501.007	482.268
LL0000001172	aplp2	green	2496.61	2562.6	3253.06	3142.62	2715.73	3169.48	3202	3171.92	3130.85	3294.66	3103.61	3487.03	5200.9	5187.43	5306.96
LL0000001402	arpc5a	green	817.018	758.173	653.085	528.713	516.585	554.269	526.54	617.367	570.603	534.436	602.385	690.651	941.262	1066.01	798.062
LL0000001654	atp8a1	green	332.749	427.447	499.6	425.425	550.048	568.906	684.053	534.26	511.85	422.618	506.753	424.15	862.664	743.282	792.009
LL0000003515	BX842701.1	green	213.91	216.324	293.579	187.146	190.321	206.875	189.015	201.831	309.699	105.654	219.856	194.245	410.245	289.816	312.768
LL0000003947	ca2	green	4787.23	5254.17	5112.4	3918.82	3178.98	4175.56	3783.67	3907.02	3906.59	3747.21	3861.77	4028.48	5739.59	6148.31	5464.36
LL0000003957	cab39	green	160.433	119.602	138.034	110.447	86.7946	101.486	40.5031	84.0964	71.6988	117.1	143.941	137.004	255.924	200.22	224.991
LL0000004942	casq1a	green	3186.87	3279.18	3518.83	4080.4	3439.37	3881.83	4059.31	3883.28	4311.89	2801.6	3837.12	2979.37	4677.56	4467.92	5217.17
LL0000004953	cav1	green	1463.7	1580.83	1335.01	1383.65	1202.58	1509.6	1584.12	1401.94	1403.11	1361.18	1561.67	1535.2	2605.24	2520.58	2264.04
LL0000004957	cavin1b	green	876.438	952.656	903.4	768.014	695.402	726.99	1027.2	858.773	768.771	930.64	976.041	865.19	1430.1	1338.46	1384.25
LL0000005080	ccdc50	green	244.61	342.166	321.392	343.612	291.755	304.458	298.148	309.673	351.523	242.125	240.56	234.596	642.205	550.376	537.759
LL0000005599	chl1a	green	340.672	413.927	478.998	292.479	261.429	364.959	279.021	368.045	297.749	346.899	436.754	397.875	595.238	562.261	648.741
LL0000005707	CIR1	green	374.343	270.405	534.623	265.89	314.761	417.653	375.779	261.194	316.67	204.265	254.362	286.207	504.179	474.494	587.196
LL0000005771	cldn5a	green	713.034	684.331	731.373	560.415	629.522	731.869	785.31	654.963	655.247	546.762	584.639	715.049	1126.26	1110.81	989.759
LL0000005835	clstn2	green	602.118	595.93	858.076	669.839	707.951	810.911	831.439	811.283	880.302	596.067	670.412	571.476	1127.21	1086.12	1066.44
LL0000007114	CR855257.1	green	309.972	341.126	552.135	365.088	211.235	363.007	254.27	289.885	446.126	283.506	306.615	480.453	684.38	837.45	777.884
LL0000008165	CU660013.4	green	430.791	429.527	371.867	295.547	329.401	375.693	295.898	372.992	271.858	281.745	341.121	284.33	552.105	581.461	623.518
LL0000008801	ddx6	green	364.44	333.846	402.77	444.855	354.498	467.421	495.038	466.982	421.23	400.607	408.163	382.861	816.655	810.022	615.446
LL0000008855	dgcr2	green	202.026	215.284	300.79	228.052	285.481	242.981	434.283	310.662	305.716	178.732	262.249	279.638	458.17	495.521	403.571
LL0000009427	efhd2	green	1067.57	1046.26	1084.7	963.342	963.106	1047.06	1258.97	987.391	1023.7	876.052	891.254	1020.02	1756	1734.33	1763.61
LL0000009444	efr3bb	green	339.681	370.246	425.432	323.159	282.344	368.862	334.151	301.758	452.101	301.115	343.093	330.311	686.297	555.862	614.437
LL0000010995	furina	green	842.767	968.256	953.875	839.6	831.346	888.977	947.323	890.433	901.214	994.033	873.507	943.076	1425.31	1602.67	1360.04
LL0000011534	gpam	green	516.95	533.529	623.212	537.917	488.35	588.423	523.165	528.323	545.708	687.635	686.186	632.471	1001.65	970.929	907.027
LL0000012369	hsp90aa1.1	green	1188.39	991.137	1520.43	1081.97	1009.12	983.632	1583	1154.59	1419.04	945.608	1624.76	1421.65	1497.2	2285.62	1567.87
LL0000012470	idi1	green	920.012	881.935	1082.64	838.578	776.968	887.026	793.186	739.059	610.436	674.428	663.511	776.044	1041.91	1201.32	1260.15
LL0000012943	itgb3a	green	299.078	307.845	381.138	261.8	175.681	322.023	309.399	356.173	355.507	276.463	274.08	302.16	521.432	511.064	580.134
LL0000012995	jac6	green	0	7.28012	1.0301	1.02266	3.13715	0.975826	0	0	2.98745	0	0	1.87677	79.5568	69.4827	115.018
LL0000012997	jac8	green	5.94195	76.9613	21.6322	16.3625	20.9144	13.6616	14.6261	8.90433	38.8369	6.16318	15.7744	25.3364	1040.95	708.541	762.75
LL0000012998	jac9	green	0	37.4406	0	15.3398	16.7315	3.9033	11.2509	3.95748	9.95817	12.3264	4.9295	6.56869	890.461	624.43	739.544
LL0000013020	jarid2b	green	95.0712	97.7616	137.004	118.628	79.4745	89.776	129.385	101.905	142.402	85.404	103.52	115.421	328.771	297.13	341.018
LL0000013464	krt4	green	99454.4	101492	108019	117489	73389.5	108787	125600	114713	105306	86959.8	101781	93606.6	133188	116865	131840
LL0000013574	ldb1b	green	988.344	1190.82	1256.73	1235.37	1244.4	1366.16	1311.85	1243.64	1280.62	1056.54	1202.8	1112.92	2156.66	2283.79	2152.04
LL0000013598	lenep	green	45.5549	84.2414	83.4383	106.356	107.709	88.8001	113.634	93.9901	123.481	79.2409	53.2386	76.9475	260.716	288.902	284.518
LL0000017125	LOC110438008	green	1168.58	1076.42	1305.14	1018.56	760.237	1191.48	992.326	954.742	1003.78	879.573	941.535	1342.83	1876.77	1637.41	1932.1
LL0000017553	LOC110439264	green	1075.49	965.136	1443.17	1406.15	1063.49	1149.52	1216.22	1293.11	1562.44	1009	1157.45	1510.8	1760.79	1837.63	1647.58
LL0000018707	matn3a	green	2242.1	1849.15	2897.68	2478.92	2403.06	2448.35	2562.95	2931.5	2948.61	1990.71	2274.47	1985.62	3597.31	3158.72	3614.99
LL0000018734	mboat2a	green	181.229	237.124	304.91	197.373	224.829	268.352	303.773	253.279	231.029	183.134	213.94	233.658	535.81	562.261	441.911
LL0000018782	mcoln1a	green	398.111	421.207	361.566	285.321	372.276	388.379	310.524	320.556	295.758	360.106	374.642	438.225	580.86	661	561.973
LL0000018895	mettl11b	green	91.1099	105.042	133.913	76.6992	110.846	96.6068	183.389	65.2984	90.6193	49.3054	55.2104	51.6111	191.703	162.736	144.277
LL0000019364	mlec	green	519.921	470.088	500.63	494.965	472.664	453.759	516.415	516.451	454.092	551.164	587.596	628.717	805.153	863.048	845.482
LL0000019469	moxd1	green	64.3711	70.7212	69.0169	33.7476	52.2859	54.6462	40.5031	69.2559	43.8159	78.3604	79.8579	77.8859	152.404	220.333	108.964
LL0000019517	mrc1b	green	351.565	384.806	334.783	217.826	197.641	294.699	271.146	327.481	224.059	141.753	231.687	190.492	330.688	383.983	335.973
LL0000019743	mturn	green	147.558	177.843	186.449	172.829	162.086	182.479	229.518	186.991	207.13	209.548	248.447	178.293	1701.36	1402.45	1886.7
LL0000019769	mvb12ba	green	596.176	616.73	819.962	609.503	642.071	734.797	644.674	630.228	711.013	417.335	568.864	562.092	928.801	936.188	952.428
LL0000019908	myom1b	green	4651.56	5105.45	5671.75	5989.69	4954.61	5506.58	5057.26	5313.9	5975.9	5300.33	6249.62	4882.41	7520.51	7379.8	7922.11
LL0000021094	OSBPL8	green	92.1002	64.4811	109.191	76.6992	112.938	94.6551	126.01	121.692	123.481	76.5995	94.6464	66.6253	355.609	293.473	321.848
LL0000021465	pcyox1	green	613.011	566.81	537.714	490.875	371.23	495.719	360.028	436.312	427.205	320.485	371.684	363.155	606.74	645.458	641.678
LL0000021778	pigp	green	120.82	87.3615	182.328	96.1296	246.789	253.715	214.891	114.767	204.142	86.2845	188.307	141.696	210.873	117.024	278.464
LL0000021785	pigt	green	38.6227	36.4006	53.5653	42.9515	58.5602	35.1297	104.633	48.4791	37.841	43.1422	53.2386	66.6253	190.745	178.278	192.705
LL0000022148	plp2	green	1440.92	1229.3	1316.47	966.41	959.969	1345.66	1300.6	1159.54	1246.76	836.431	952.379	911.171	1462.69	1712.38	1369.12
LL0000022468	ppp2r3a	green	1601.36	1811.71	2050.93	1742.61	1748.44	2004.35	1922.77	1675.99	2140.01	1645.57	2212.36	2023.16	2963.73	2793.02	2867.37
LL0000022572	prkacbb	green	1025.98	931.856	1080.58	1044.13	926.506	923.131	1153.21	1014.1	1068.51	1121.7	1135.76	1124.18	1529.79	1631.02	1691.97
LL0000022901	ptprga	green	197.075	173.683	247.225	226.007	197.641	273.231	238.518	249.321	228.042	272.941	211.969	233.658	680.546	592.432	592.241
LL0000023014	rab11al	green	306.01	334.886	353.325	233.165	176.726	294.699	253.144	267.13	270.862	220.994	369.713	284.33	447.627	494.607	487.312
LL0000023153	ralbb	green	604.098	560.569	675.747	424.402	401.556	497.671	430.908	453.131	458.076	330.17	387.459	477.637	659.459	682.028	766.786
LL0000023263	rbfox1l	green	1084.41	1047.3	1230.97	1189.35	1475.51	1484.23	1640.38	1327.73	1402.11	1197.42	1156.46	1058.5	2073.27	1643.81	1937.14
LL0000023284	rbm24b	green	507.046	579.29	645.874	440.765	501.945	626.48	510.789	608.462	611.431	528.272	681.257	668.129	1007.4	1003.84	877.768
LL0000023301	rbm45	green	19.8065	23.9204	27.8128	24.5437	24.0515	32.2023	24.7519	45.511	31.8661	25.5332	16.7603	33.7818	140.902	93.2531	133.179
LL0000023411	retreg3	green	532.795	539.769	652.055	497.011	546.91	660.634	634.549	620.335	698.068	566.132	665.483	683.144	1149.26	1007.5	1064.42
LL0000023638	rhbg	green	3718.67	3731.58	3089.28	2748.9	2300.58	2755.73	2134.29	2380.42	2164.91	3036.69	2999.11	3638.11	4544.32	4401.18	4378.75
LL0000023772	rnf144aa	green	204.997	291.205	435.733	304.751	258.292	403.992	399.406	313.63	313.682	230.679	206.053	317.174	433.249	490.95	422.741
LL0000023830	rnf44	green	759.579	810.174	981.688	829.374	791.608	932.889	622.173	750.932	897.231	714.048	777.875	803.257	1247.99	1165.66	1268.22
LL0000024079	rtn2a	green	836.825	946.416	1148.56	1013.45	1285.19	1029.5	1324.23	945.837	1376.22	998.435	1228.43	1036.91	1783.8	1652.96	1527.52
LL0000024243	sc:d0202	green	315.914	347.366	441.914	290.434	338.813	304.458	309.399	343.311	376.419	369.791	325.347	497.344	612.491	659.172	471.17
LL0000024566	sfrp2	green	404.053	374.406	374.957	305.774	295.938	254.691	297.023	217.661	192.193	164.645	225.771	236.473	425.581	404.097	377.339
LL0000024584	sgcd	green	1372.59	1347.86	1493.65	1277.3	1329.11	1525.22	1338.85	1273.32	1333.4	735.179	1057.87	1047.24	1674.53	1575.25	1496.24
LL0000024586	sgcg	green	1275.54	1447.7	1438.02	1677.16	1871.83	1579.86	1666.25	1341.59	1812.39	1441.3	1716.45	1315.61	2291.81	2339.56	1514.4
LL0000024751	si:cabz01080528.1	green	49.5162	42.6407	28.8429	35.7929	48.103	73.1869	33.7526	44.5216	53.7741	66.034	57.1822	49.7344	164.865	131.651	177.571
LL0000024841	si:ch1073-392o20.2	green	658.566	719.692	676.778	629.956	569.916	633.311	721.18	677.718	633.339	672.667	758.157	796.688	1064.91	1264.4	1163.29
LL0000025169	si:ch211-153b23.4	green	134.684	139.362	158.636	104.311	76.3374	164.915	105.758	131.586	105.557	163.764	209.011	120.113	357.526	921.56	328.911
LL0000025446	si:ch211-199i15.5	green	799.192	1014.02	965.206	962.319	875.266	1016.81	1013.7	788.528	1085.44	447.271	888.296	620.272	1399.43	1095.27	1024.06
LL0000025910	si:ch211-264f5.6	green	938.828	949.536	846.744	720.972	598.151	793.346	731.306	832.06	751.842	810.898	968.154	963.72	1288.24	1236.98	1130
LL0000025917	si:ch211-266g18.10	green	3717.68	3996.79	4139.98	3921.88	3763.54	4465.38	2917.35	3537.99	4071.89	2421.25	3888.39	2859.26	4496.4	3929.43	4561.36
LL0000026089	si:ch211-59p23.1	green	9.90325	12.4802	3.09031	8.18124	3.13715	3.9033	4.50035	6.92559	19.9163	3.52182	6.9013	0.938384	87.2249	61.2545	41.3661
LL0000026159	si:ch211-87m7.2	green	300.068	237.124	289.459	190.214	201.824	327.877	175.513	236.459	239.992	264.136	235.63	256.179	482.133	492.779	394.491
LL0000026875	si:dkey-174i8.1	green	178.258	159.123	151.425	156.466	139.08	175.649	202.516	216.672	209.122	198.102	237.602	155.772	359.443	320.9	372.295
LL0000026889	si:dkey-178e17.1	green	7.9226	12.4802	31.9332	7.15859	6.27431	32.2023	9.00069	11.8724	27.8829	27.2941	15.7744	11.2606	81.4738	51.1978	69.6161
LL0000027422	si:dkey-262k9.2	green	1189.38	1060.82	1029.07	807.898	677.625	911.421	714.43	759.836	696.076	839.953	965.196	1018.15	1419.56	1306.46	1120.92
LL0000028485	slc12a5b	green	1008.15	1031.7	1232	1134.13	1354.2	1313.46	742.557	1147.67	1457.88	1009	1061.81	993.749	1553.75	1471.94	1502.29
LL0000028585	slc25a14	green	589.243	698.892	596.429	553.257	519.722	629.408	609.797	503.589	607.448	530.914	586.611	635.286	978.644	906.018	953.437
LL0000028801	slc4a2b	green	476.346	482.568	516.081	439.742	389.007	364.959	400.531	391.79	372.435	508.022	490.978	477.637	719.845	711.284	719.366
LL0000029123	snx6	green	69.3227	60.321	104.04	62.382	96.206	89.776	106.883	62.3303	85.6402	120.622	91.6887	129.497	761.061	735.054	614.437
LL0000029698	susd5	green	284.223	246.484	275.037	220.894	317.898	234.198	347.652	241.406	310.695	318.724	322.389	252.425	526.225	563.176	540.786
LL0000029763	synpo2b	green	325.817	304.725	323.452	311.91	335.675	347.394	495.038	289.885	388.369	250.049	338.164	370.662	590.445	540.32	512.536
LL0000030208	tfe3a	green	545.669	522.089	651.025	482.693	462.207	555.245	464.661	500.621	587.532	634.807	646.75	650.3	946.055	1014.81	1050.29
LL0000030217	tfr1a	green	1039.84	776.893	926.062	695.406	689.128	765.047	870.817	794.464	683.13	647.134	924.774	793.873	1380.26	1211.38	1239.97
LL0000030336	tinagl1	green	693.227	813.294	671.627	733.244	547.956	579.641	534.416	551.079	585.54	717.57	806.466	750.707	1025.61	1256.17	967.562
LL0000030351	tkta	green	2966.02	3115.89	4127.62	3518.96	3299.24	3955.02	3457.39	3676.5	3853.81	3638.92	3889.38	3737.58	5344.68	5068.58	5250.46
LL0000030404	tm9sf5	green	445.646	438.887	461.486	358.952	295.938	412.774	334.151	380.907	397.331	377.715	392.388	535.817	658.5	618.945	643.696
LL0000031468	ube2d2	green	1615.22	1425.86	1240.24	1475.69	1415.9	1568.15	1626.87	1663.13	1383.19	1726.57	1647.44	1613.08	2424.09	2443.78	1997.68
LL0000031483	ube2j2	green	85.1679	64.4811	73.1373	79.7671	97.2518	109.292	118.134	83.107	74.6863	91.5672	83.8015	91.9616	441.876	357.47	399.536
LL0000031790	vamp2	green	5181.38	5981.14	7726.8	6941.79	6488.68	7504.1	8051.12	7145.23	7618.99	6083.06	6226.94	6268.41	10452.6	9908.6	9294.25
LL0000032106	wnt9b	green	360.478	299.525	408.951	319.069	262.475	385.451	397.155	369.035	302.728	331.051	323.375	382.861	580.86	643.629	602.33
LL0000032356	XLOC_001298	green	622.914	464.888	540.804	649.386	472.664	555.245	626.673	519.419	595.498	419.977	453.514	670.006	838.701	917.903	780.911
LL0000032392	XLOC_001603	green	189.152	228.804	187.479	193.282	155.812	202.972	185.639	119.714	158.335	234.201	267.179	288.084	424.622	478.151	438.884
LL0000032445	XLOC_001975	green	3756.3	3051.41	4085.39	4976.24	3595.18	4995.25	3091.74	3909	3252.34	2845.63	3845.01	4605.59	8475.19	7872.57	11025.6
LL0000032834	XLOC_005350	green	654.605	457.608	757.126	820.17	538.545	820.669	400.531	760.825	833.499	717.57	1071.67	948.706	1917.99	1645.64	1942.19
LL0000034238	XLOC_016094	green	471.395	423.287	404.83	346.68	329.401	409.847	309.399	395.748	335.59	376.834	471.26	444.794	695.882	712.198	624.527
LL0000035478	XLOC_025819	green	3454.25	2898.53	5023.81	3896.32	2619.52	4732.75	3152.49	3762.57	3702.45	2962.73	4051.06	4702.24	7693.04	6207.73	7659.78
LL0000035612	XLOC_026937	green	99.0325	83.2014	111.251	88.971	116.075	125.882	208.141	138.512	167.297	116.22	130.139	152.957	270.301	201.134	233.062
LL0000036039	XLOC_030027	green	731.85	847.614	1224.79	711.768	716.317	1105.61	606.422	814.251	796.653	618.079	809.424	905.541	1785.71	1720.61	1825.15
LL0000036524	XLOC_033366	green	580.33	819.534	1470.99	975.613	1068.72	1314.44	1426.61	1086.33	1076.48	861.964	901.113	881.143	1388.89	1171.15	2138.93
LL0000037077	XLOC_038013	green	677.382	850.734	1186.68	841.646	815.66	1043.16	1003.58	985.412	1062.54	1016.92	970.126	945.891	1263.32	1296.4	1480.1
LL0000038249	yif1b	green	246.591	249.604	284.308	150.33	207.052	282.014	258.77	273.066	185.222	215.711	213.94	254.302	424.622	435.181	355.143
LL0000038279	ywhae2	green	2104.44	2096.68	2470.19	1830.55	1979.54	2126.32	1776.51	1955.98	2014.54	1625.32	2018.14	2061.63	3141.06	3318.71	3303.23
LL0000038439	zgc:100868	green	1068.56	1311.46	1200.07	906.073	734.094	1037.3	792.061	1155.58	1096.39	886.617	1062.8	1104.48	1832.68	2314.87	1498.26
LL0000039443	znf1062	green	869.505	762.333	1520.43	1105.49	972.518	1096.83	1096.96	1076.43	1397.13	1187.73	1336.88	1721	2176.79	2356.01	2183.32
LL0000039451	znf106a	green	1402.3	1141.94	1316.47	1282.41	1277.87	1210.02	1183.59	1210	1382.19	1016.04	1468.99	1250.87	2033.97	1750.78	2058.21
LL0000039505	znf1127	green	586.272	369.206	495.479	435.651	308.487	534.753	272.271	456.099	421.23	319.605	398.304	374.415	985.354	820.079	947.384
LL0000039985	LOC108179656	green	255.504	284.965	355.385	179.987	176.726	296.651	178.889	211.725	203.147	108.296	130.139	166.094	442.834	469.923	548.857
LL0000040262	txn	green	600.137	685.372	763.306	503.147	475.802	526.946	711.055	578.781	456.084	574.936	623.089	588.367	867.456	1029.44	902.991
LL0000040515	LOC564660	green	0	53.0409	7.21072	10.2266	8.36574	5.85495	4.50035	2.96811	22.9038	1.76091	5.9154	12.199	858.83	657.343	493.366
LL0000002268	BX005361.1	grey	10.8936	26.0004	131.853	35.7929	32.4173	71.2353	48.3787	38.5854	98.5859	66.034	37.4642	16.8909	33.548	33.8271	72.6428
LL0000002486	BX284696.1	grey	195.094	117.522	92.7092	229.075	157.903	317.143	262.145	232.502	249.95	154.079	91.6887	107.914	212.79	346.499	270.393
LL0000004081	CABZ01035279.1	grey	99.0325	121.682	194.689	179.987	78.4288	108.317	283.522	248.332	135.431	67.795	202.11	107.914	90.1004	183.763	109.973
LL0000006030	col9a1b	grey	5722.1	3243.81	4486.1	3643.72	4387.83	3437.83	4271.95	4001.01	6241.78	2735.57	3568.96	2878.96	5350.43	4505.41	5913.33
LL0000007659	CT583728.25	grey	8.91292	10.4002	10.301	39.8836	9.41146	11.7099	93.3822	20.7768	6.97072	24.6527	29.577	5.6303	13.4192	69.4827	8.07143
LL0000007661	CT583728.3	grey	13.8645	12.4802	7.21072	54.2007	15.6858	14.6374	130.51	32.6492	17.9247	27.2941	24.6475	4.69192	19.1703	74.9682	13.1161
LL0000009186	dpysl5b	grey	813.057	1613.07	862.196	1973.73	809.386	1764.29	1443.49	884.496	1385.18	780.082	1334.91	1874.89	1456.94	1048.64	1906.87
LL0000009789	ern1	grey	714.024	636.491	544.924	873.348	675.534	601.109	985.576	465.993	845.448	511.544	873.507	672.821	758.186	698.484	973.616
LL0000010467	FO681393.1	grey	3.9613	1.04002	0	1.02266	75.2917	43.9122	1.12509	5.93622	0	2.64136	2.9577	0.938384	4.79258	2.74274	0
LL0000010566	fosab	grey	826.921	979.696	700.47	871.303	1318.65	1220.76	1846.27	1715.57	1181.04	1334.77	1069.7	1246.17	1110.92	1202.23	1194.57
LL0000016103	LOC103911264	grey	1.98065	44.7208	22.6623	23.5211	43.9201	85.8727	11.2509	98.937	40.8285	33.4573	39.436	33.7818	49.8428	40.2268	69.6161
LL0000020080	mt-nd3	grey	5579.49	5861.54	4651.94	6017.31	6808.67	5819.82	6000.09	4664.88	4242.18	3972.61	4541.06	4823.29	6351.12	6328.41	4366.64
LL0000020081	mt-nd4	grey	30624.8	30064.8	21197.5	31308.6	32786.4	32761.4	35380.6	28448.3	30772.7	23391	27943.4	27312.6	35716.2	36330.3	24254.6
LL0000022841	ptgs2b	grey	89.1292	269.365	141.124	151.353	232.149	261.521	290.272	322.534	179.247	214.831	259.292	344.387	243.463	219.419	207.839
LL0000023735	rn7sk	grey	22.7775	56.1609	19.572	101.243	43.9201	50.7429	141.761	20.7768	25.8912	128.546	97.6041	31.9051	27.7969	128.909	33.2946
LL0000025609	si:ch211-217k17.9	grey	580.33	772.733	611.881	591.095	582.465	958.261	940.572	892.411	744.871	684.993	723.651	960.905	913.465	802.708	472.178
LL0000025745	si:ch211-236g6.1	grey	0	19.7603	0	4.09062	0	10.7341	15.7512	6.92559	29.8745	0	6.9013	2.81515	21.0873	17.3707	0
LL0000025847	si:ch211-253p18.2	grey	24.7581	18.7203	126.703	122.719	177.772	154.18	54.0041	120.703	127.465	103.894	30.5629	77.8859	53.6769	132.566	92.8214
LL0000027515	si:dkey-286j17.4	grey	0	34.3206	4.12041	16.3625	13.5943	25.3715	50.6289	35.6173	45.8076	2.64136	33.5206	12.199	68.0546	29.2559	2.01786
LL0000029033	smyhc3	grey	839.796	1241.78	863.226	1478.76	1003.89	1155.38	1014.83	1156.57	1183.03	1130.5	1189	871.759	1090.79	922.474	1711.14
LL0000032151	wu:fi09b08	grey	231.736	301.605	133.913	394.745	227.966	214.682	324.025	253.279	240.988	382.117	304.643	145.45	298.098	560.433	164.455
LL0000038591	zgc:113232	grey	2539.19	1578.75	2416.62	1855.1	2182.41	1564.25	2073.53	2053.93	3021.31	1446.59	1732.23	1327.81	2386.7	1954.66	2680.72
LL0000038933	zgc:171679	grey	81.2066	59.281	127.733	49.0875	132.806	161.011	123.76	57.3834	76.6779	156.721	74.9284	34.7202	123.648	172.793	115.018
LL0000040045	LOC573060	grey	17.8258	150.803	161.726	105.334	248.881	188.334	91.132	191.938	188.209	306.398	156.758	189.554	118.856	129.823	74.6607
LL0000040141	si:busm1-37i06.3	grey	32.6807	53.0409	81.3781	70.5632	78.4288	16.589	45.0035	35.6173	21.908	171.689	39.436	68.502	28.7555	45.7123	37.3303
LL0000040182	si:ch73-187m15.4	grey	823.95	338.006	1084.7	1655.68	1287.28	861.654	1360.23	939.901	1496.71	1426.34	910.972	992.81	1248.95	1124.52	1529.54
LL0000000961	amy2a	red	562.505	1045.22	193.659	1405.13	1328.06	476.203	680.677	512.493	541.724	826.746	406.191	965.597	426.539	319.072	272.411
LL0000001190	apoda.2	red	644.702	829.934	175.117	1227.19	1154.47	382.524	745.932	536.238	478.988	882.215	413.092	1082.9	631.662	508.321	385.411
LL0000003930	c6ast4	red	1865.77	2701.97	649.995	3166.14	3684.06	1517.41	2237.8	1492.96	1714.8	1907.06	859.705	2583.37	1112.84	1024.87	479.241
LL0000005412	cel.1	red	533.785	897.535	184.388	1107.54	1198.39	442.049	559.168	417.514	383.389	537.957	303.657	759.153	378.614	309.929	234.071
LL0000005413	cel.2	red	536.756	737.372	113.311	866.189	900.363	375.693	586.17	315.609	396.335	452.553	194.222	485.145	259.758	223.076	129.143
LL0000005414	CELA1 (1 of many)	red	6342.04	9676.32	2141.58	12352.7	12773.4	5671.5	8262.63	5095.25	5182.23	5557.43	2467.71	6454.21	3283.87	2809.48	1999.7
LL0000006124	cpa1	red	182.22	298.485	59.746	398.836	379.596	157.108	231.768	203.81	139.414	272.06	107.463	373.477	178.284	185.592	89.7946
LL0000006126	cpa4	red	359.488	452.408	119.492	596.208	604.425	235.174	329.65	279.992	259.908	355.703	198.166	437.287	184.993	148.108	96.8571
LL0000006127	cpa5	red	3884.05	5467.37	1008.47	7277.22	7316.89	2996.76	4520.6	2909.74	2690.7	2859.71	1303.36	3542.4	1757.92	1423.48	804.116
LL0000006130	cpb1	red	1521.14	2460.68	635.573	2908.43	2687.49	1380.79	1657.25	1253.53	1336.39	1371.75	615.202	1789.5	866.498	849.335	442.92
LL0000007751	ctrb1	red	5744.88	8198.46	1331.92	11062.1	10791.8	3983.32	5633.31	3966.38	3406.69	4822.25	2223.2	5967.18	3144.89	2591.89	1915.95
LL0000007752	ctrl	red	2380.74	3402.94	813.781	3696.9	4144.18	1812.11	2726.08	1777.9	1447.92	1524.07	898.155	2093.53	1302.62	993.786	833.375
LL0000009544	ela2	red	1505.29	2617.72	438.824	3726.56	4061.57	1218.81	2025.16	1142.72	1510.65	1515.26	626.047	2033.48	752.435	594.26	320.839
LL0000009545	ela2l	red	3821.66	5936.42	1790.32	6895.77	7035.59	3487.6	4576.85	3428.17	3385.78	3990.22	2010.25	4338.15	1831.72	1458.22	922.16
LL0000009546	ela3l	red	2302.51	3766.94	1019.8	4865.8	4901.28	2223.91	2818.34	1969.83	1792.47	2184.41	996.745	2724.13	1018.9	752.425	623.518
LL0000009793	erp27	red	163.404	296.405	78.2878	305.774	285.481	135.64	196.89	124.661	161.322	176.091	96.6182	179.231	115.022	100.567	89.7946
LL0000010255	fep15	red	507.046	524.169	220.442	739.38	905.592	357.152	573.794	315.609	518.821	307.278	155.772	388.491	270.301	264.217	147.304
LL0000010510	FO818704.1	red	141.616	168.483	2.06021	142.149	199.732	167.842	154.137	146.427	219.08	157.601	36.4783	141.696	76.6812	114.281	126.116
LL0000012782	ins	red	138.645	146.642	29.873	127.832	152.675	60.5012	104.633	54.4153	54.7699	71.3168	14.7885	73.194	92.0175	116.109	45.4018
LL0000017422	LOC110438494	red	42.584	138.322	47.3847	151.353	166.269	107.341	121.509	77.1708	83.6486	58.11	128.167	176.416	238.67	50.2835	103.92
LL0000018573	mansc1	red	1298.32	1164.82	716.952	1285.48	1179.57	951.43	969.824	1092.26	1092.41	1082.08	916.887	839.854	859.788	722.254	637.643
LL0000019673	mt-nd6	red	9212.99	8963.91	6987.19	10030.2	10720.7	10356.4	11778.5	9681.97	10303.7	9396.2	10780.8	9474.86	11378.5	12258.2	6000.1
LL0000021531	pdia2	red	340.672	466.968	156.576	598.254	695.402	268.352	399.406	198.863	293.766	167.286	132.111	293.714	210.873	195.649	150.33
LL0000022050	pla2g1b	red	68.3324	173.683	55.6255	197.373	196.595	75.1386	84.3815	67.2771	55.7657	50.1859	15.7744	78.8243	31.631	21.0277	24.2143
LL0000022702	prss1	red	9436.81	13229	3187.14	17230.7	17099.6	7497.27	10943.7	7632.99	6871.14	8315.89	4187.12	9756.38	5062.88	4018.11	2585.88
LL0000022708	prss59.1	red	5099.18	7618.13	1314.41	9252.99	9150.03	3356.84	4571.23	3172.91	3082.05	5526.61	2246.87	5985.95	2895.68	1904.37	1487.16
LL0000022709	prss59.2	red	9601.2	14376.2	1822.25	18096.9	17342.2	5978.88	6865.28	4704.45	5092.61	7551.65	3231.78	7645.01	4477.23	3659.73	2318.52
LL0000023913	rpl26	red	18506.2	18146.2	14161.9	19524.5	19028.9	16707.1	19126.5	18201.4	15189.2	19083	17406.1	17771.1	15120.6	15140.8	10113.5
LL0000023915	rpl27a	red	8905	8820.39	5404.95	8053.41	9157.35	7291.37	8606.91	7857.57	6860.18	8847.68	7631.85	7883.36	5851.74	6018.48	4639.05
LL0000023916	rpl28	red	14666.7	15439.1	10203.2	15781.6	15860.4	14509.6	15954.8	14690.2	12829.1	16008.4	14057.9	14742	12157.8	12688.8	9165.1
LL0000025774	si:ch211-240l19.5	red	173.307	313.045	113.311	344.635	357.635	177.6	180.014	125.65	139.414	113.579	77.8861	188.615	127.483	149.022	84.75
LL0000025775	si:ch211-240l19.6	red	102.994	102.962	50.475	93.0617	139.08	39.033	57.3794	43.5323	36.8452	59.8709	27.6052	83.5162	43.1332	31.0844	25.2232
LL0000026412	si:ch73-281i18.7	red	145.578	134.162	25.7526	100.22	70.0631	56.5979	158.637	64.309	95.5984	102.133	76.9002	99.4687	51.7598	39.3126	68.6071
LL0000026765	si:dkey-14d8.6	red	129.733	333.846	45.3245	610.525	256.201	180.528	286.897	113.778	134.435	324.007	185.349	500.159	277.969	206.62	96.8571
LL0000029728	sycn.2	red	917.041	1285.46	327.573	1394.9	1549.75	649.9	913.57	593.622	773.75	563.491	362.811	745.077	378.614	302.615	251.223
LL0000031167	trnC	red	958.635	1216.82	888.979	985.84	1566.49	1147.57	1447.99	948.805	981.875	1060.95	988.858	1156.09	1363.01	1416.17	606.366
LL0000038090	XLOC_043857	red	455.549	464.888	325.512	507.237	598.151	537.68	571.544	593.622	528.779	639.21	592.526	613.703	625.911	565.004	237.098
LL0000038541	zgc:112160	red	1736.04	2111.24	723.132	3073.08	3423.68	1605.23	1713.51	1235.72	1453.89	1296.03	707.876	2023.16	1016.98	938.017	651.768
LL0000038669	zgc:136461	red	3297.78	3487.18	811.721	4496.62	4924.28	2392.72	2135.41	1970.82	1941.84	1988.95	970.126	2492.35	401.618	337.357	329.92
LL0000039272	zgc:92137	red	721.947	1212.66	344.054	1187.3	1406.49	736.748	1018.2	644.08	714.001	868.128	504.781	1074.45	470.631	390.383	227.009
LL0000000118	abrab	turquoise	294.127	387.927	371.867	332.363	342.995	309.337	357.777	291.864	419.239	290.55	385.487	286.207	199.371	175.535	162.437
LL0000000160	acin1a	turquoise	7015.46	6671.71	8647.71	7476.63	7180.94	8051.54	9508.1	8385.9	8527.18	7420.47	8121.84	7588.71	3760.26	3737.44	4216.31
LL0000000216	acta1a	turquoise	3828.6	3715.98	3544.58	4041.53	4631.48	4827.41	3880.42	4032.67	4093.8	2063.78	2404.61	2321.56	2068.48	1970.2	1839.28
LL0000000218	acta2	turquoise	2279.73	2223.56	964.176	2259.05	1999.41	1609.14	1791.14	1401.94	1356.3	1274.02	1233.36	1082.9	1182.81	823.736	1236.95
LL0000000333	adgrb1b	turquoise	1541.94	1603.71	1740.87	2022.81	2163.59	1936.04	1792.26	1824.4	1913.96	1458.03	1313.22	1168.29	727.513	891.39	966.553
LL0000000383	adipor2	turquoise	2010.36	1970.83	1825.34	2016.68	1962.81	2009.23	1404.11	1892.66	1584.34	1793.48	1931.38	1703.17	1016.98	957.216	969.58
LL0000000501	ahsa1a	turquoise	188.162	199.683	168.937	253.619	224.829	258.594	258.77	161.267	204.142	156.721	163.659	107.914	14.3777	162.736	183.625
LL0000000542	akap7	turquoise	1446.86	1425.86	908.551	1450.13	1379.3	1262.72	1226.34	1331.69	1370.24	1143.71	1076.6	854.868	1071.62	938.017	791
LL0000000706	AL929237.1	turquoise	81.2066	41.6007	59.746	57.2687	84.7031	129.785	114.759	28.6917	79.6653	28.1745	43.3796	48.796	98.7271	71.3112	10.0893
LL0000000917	alox5b.2	turquoise	159.442	91.5215	127.733	93.0617	95.1603	114.172	150.762	225.576	130.452	14.0873	68.0271	14.0758	42.1747	1.82849	46.4107
LL0000000938	amd1	turquoise	3795.92	4042.55	4237.84	3884.05	3759.36	4331.69	4161.69	4110.83	4110.73	2556.84	2703.34	2827.35	3037.54	3102.04	3297.18
LL0000000958	ampd3b	turquoise	481.298	544.969	489.299	575.755	544.819	694.788	471.411	757.857	508.862	652.416	551.118	604.319	282.762	327.3	297.634
LL0000000972	and1	turquoise	2153.96	1613.07	2088.02	1874.53	1521.52	2115.59	1908.15	2740.55	2110.14	1369.99	1429.56	1456.37	1629.48	1076.07	1141.1
LL0000000974	and3	turquoise	443.666	335.926	294.609	399.858	351.361	428.388	581.67	659.91	461.063	352.182	298.728	388.491	415.996	184.678	259.295
LL0000000990	angptl7	turquoise	466.443	556.409	540.804	601.321	487.304	479.13	559.168	541.185	571.599	313.442	314.502	329.373	281.804	307.187	291.58
LL0000001025	ankrd1b	turquoise	1039.84	1018.18	1261.88	992.999	1053.04	1227.59	1040.7	1342.57	1055.57	1158.68	1411.81	1428.22	809.946	576.889	796.044
LL0000001033	ankrd33aa	turquoise	406.033	366.086	498.57	357.929	338.813	443.025	427.533	407.62	406.293	198.983	231.687	243.041	191.703	240.447	233.062
LL0000001058	ankrd9	turquoise	688.276	807.054	723.132	711.768	746.642	648.924	702.054	625.282	732.921	675.308	657.595	622.149	399.701	299.873	423.75
LL0000001111	anxa6	turquoise	825.931	933.936	1042.46	1099.35	1026.89	990.463	1215.09	738.07	990.838	370.671	314.502	305.913	476.382	240.447	245.17
LL0000001183	apobb.2	turquoise	335.72	299.525	138.034	116.583	117.12	154.18	131.635	149.395	138.419	45.7836	54.2245	46.9192	26.8384	58.5118	18.1607
LL0000001222	aqp9b	turquoise	2214.37	2458.6	2633.97	2468.69	2586.06	2797.69	2453.81	2071.74	2335.19	1446.59	1572.51	1498.6	1845.14	1907.12	1732.33
LL0000001255	arg2	turquoise	2242.1	2686.37	2375.42	2378.7	2154.18	2611.31	1539.12	2077.68	2336.19	1670.22	1231.39	1332.51	930.718	1087.04	774.857
LL0000001256	arglu1a	turquoise	5084.33	5596.33	6089.97	5563.25	5523.48	5700.77	5518.55	5544.43	6249.75	4738.6	4707.67	4923.7	3897.32	3830.69	3753.21
LL0000001365	arl5c	turquoise	250.552	340.086	244.134	327.25	359.727	287.869	234.018	285.928	231.029	138.231	115.35	133.251	83.3908	84.1107	121.071
LL0000001417	arrdc2	turquoise	698.179	1172.1	1245.39	1053.34	974.609	904.59	830.314	739.059	735.909	1270.5	1127.87	1243.36	627.828	632.658	845.482
LL0000001523	atf3	turquoise	385.236	439.927	391.439	417.243	356.59	380.572	348.777	499.632	335.59	212.189	209.011	222.397	213.749	367.527	157.393
LL0000001580	atp1a1b	turquoise	4966.48	4922.4	5260.73	5691.08	5560.08	5260.68	5478.05	4861.76	5737.9	3647.72	3820.36	3508.62	3695.08	3553.67	3985.27
LL0000001622	mt-atp6	turquoise	60487.1	63463.9	58854.9	58427.4	64548	60513.9	66916.8	56447.5	57333.2	41896.4	50191.2	52594.5	56409.6	59855.7	32011.3
LL0000001652	mt-atp8	turquoise	542.698	452.408	594.369	569.619	487.304	456.686	391.53	377.939	324.636	223.635	275.066	308.728	322.061	322.729	169.5
LL0000001782	baiap2b	turquoise	437.724	471.128	458.396	516.441	528.087	497.671	392.655	518.43	539.733	281.745	261.264	334.065	320.144	278.845	256.268
LL0000001799	basp1	turquoise	4056.37	3831.42	3868.04	4920	5386.49	4830.34	4850.25	5056.67	4676.36	3976.13	4150.64	3941.21	2678.09	2537.95	2498.11
LL0000001841	bcl2b	turquoise	1142.84	1099.3	1258.79	1141.28	1070.81	1385.67	1284.85	1200.11	1209.92	517.707	622.103	590.244	653.708	678.371	491.348
LL0000001869	bdnf	turquoise	581.321	625.05	674.717	623.82	658.802	685.03	600.796	568.888	720.971	457.836	444.641	428.841	286.596	301.701	287.545
LL0000001881	BFSP1	turquoise	1830.12	1821.07	1917.02	2484.03	2913.37	2047.28	2857.72	1558.26	2355.11	929.759	1122.94	1660.94	1265.24	784.423	883.821
LL0000001882	bfsp2	turquoise	2157.92	2039.47	1952.04	2746.85	2875.72	2285.38	2927.47	2141.99	2847.04	1640.29	1220.54	1477.95	1641.94	1478.34	1446.8
LL0000001891	bhlhe40	turquoise	4751.58	5557.85	5673.81	5410.87	5671.97	5573.92	5735.69	5649.3	5719.97	3991.98	3922.9	3485.16	3230.2	3240.09	2986.43
LL0000001892	bhlhe41	turquoise	899.215	1078.5	982.718	917.322	932.78	972.898	939.447	831.07	952.001	496.576	557.034	461.685	440.917	447.981	453.009
LL0000001917	birc7	turquoise	458.52	497.128	490.329	670.862	587.693	556.221	554.668	461.046	782.712	272.06	238.588	347.202	448.585	380.326	361.196
LL0000002032	bscl2l	turquoise	201.036	242.324	226.623	243.392	180.909	220.537	257.645	222.608	186.218	113.579	143.941	99.4687	94.893	101.481	115.018
LL0000002103	BX000438.2	turquoise	309.972	372.326	146.275	236.233	240.515	263.473	230.643	152.363	205.138	88.9258	155.772	118.236	151.445	158.165	91.8125
LL0000002547	BX322555.3	turquoise	143.597	320.325	360.536	189.191	341.95	182.479	301.523	206.778	155.347	151.438	172.533	231.781	165.823	138.051	269.384
LL0000002736	BX324227.3	turquoise	342.652	663.531	656.175	387.586	467.436	217.609	292.522	479.844	546.703	248.288	320.418	320.927	261.675	118.852	524.643
LL0000002779	BX469930.1	turquoise	4222.75	6258.83	6813.1	5401.67	5811.05	6891.28	6158.72	5364.36	5749.85	2825.38	2571.23	3271.21	3267.58	4000.74	3992.33
LL0000002819	BX510309.1	turquoise	55.4582	60.321	7.21072	22.4984	9.41146	35.1297	15.7512	35.6173	35.8494	3.52182	15.7744	1.87677	1.91703	2.74274	14.125
LL0000002839	BX510917.1	turquoise	143.597	228.804	192.629	172.829	208.098	205.899	351.027	178.087	284.804	74.8386	80.8438	81.6394	62.3035	64.9115	60.5357
LL0000002874	BX511021.1	turquoise	430.791	1047.3	619.092	943.911	1140.88	413.75	618.798	724.219	443.138	565.251	364.783	327.496	216.624	223.99	370.277
LL0000002890	BX511061.1	turquoise	58.4292	99.8417	96.8297	110.447	78.4288	89.776	86.6317	84.0964	83.6486	15.8482	17.7462	28.1515	23.9629	36.5698	65.5803
LL0000002917	BX511112.1	turquoise	194.104	240.244	187.479	312.933	255.155	264.449	204.766	207.768	257.917	169.928	143.941	137.942	107.354	106.053	144.277
LL0000003046	BX545855.1	turquoise	9913.15	11832.3	19764.6	14907.3	17298.3	12300.3	19016.2	12232.6	15480	14326.7	8927.33	11094.5	7540.64	8631.4	6091.91
LL0000003211	BX571854.1	turquoise	26.7388	41.6007	31.9332	53.1781	50.1945	35.1297	40.5031	31.6598	19.9163	1.76091	2.9577	10.3222	5.75109	8.22822	4.03571
LL0000003212	BX571880.1	turquoise	455.549	768.573	722.102	507.237	636.842	459.614	657.05	352.216	638.319	374.193	349.995	382.861	356.568	375.755	293.598
LL0000003530	BX890559.1	turquoise	251.543	292.245	262.676	351.794	313.715	264.449	266.645	232.502	255.925	159.362	127.181	161.402	125.566	134.394	214.902
LL0000003667	BX927122.1	turquoise	167.365	241.284	162.756	246.46	224.829	235.174	219.392	200.842	215.096	97.7304	108.449	146.388	100.644	124.337	102.911
LL0000004029	CABZ01021592.1	turquoise	1870.72	1728.51	1711	1542.16	1588.45	1622.8	2468.44	1767.01	1541.52	1104.09	1123.93	962.782	1229.78	1303.72	1334.81
LL0000004050	CABZ01028771.1	turquoise	177.268	250.644	275.037	202.486	262.475	242.981	254.27	236.459	235.013	85.404	98.59	91.0232	136.109	132.566	107.955
LL0000004065	CABZ01032488.1	turquoise	902.186	814.334	894.129	718.927	750.825	717.232	793.186	822.166	651.264	444.629	581.681	463.562	423.664	380.326	403.571
LL0000004076	CABZ01034596.1	turquoise	53.4775	32.2405	22.6623	49.0875	54.3773	25.3715	79.8811	0.98937	17.9247	0	9.859	1.87677	16.2948	18.2849	15.1339
LL0000004083	CABZ01037174.1	turquoise	539.727	613.61	562.436	612.571	564.688	593.302	731.306	557.015	713.005	364.508	450.556	391.306	371.904	396.783	379.357
LL0000004155	CABZ01048392.1	turquoise	135.675	105.042	126.703	113.515	84.7031	79.0419	115.884	153.352	87.6319	24.6527	95.6323	78.8243	52.7183	31.9986	50.4464
LL0000004189	CABZ01053976.1	turquoise	338.691	280.805	274.007	297.593	350.315	298.603	267.771	357.162	395.339	271.18	244.503	243.041	170.616	133.48	137.214
LL0000004430	CABZ01074745.1	turquoise	348.594	271.445	288.429	347.703	352.407	288.844	442.159	378.929	264.887	86.2845	204.081	258.056	193.62	277.017	286.536
LL0000004496	CABZ01079302.1	turquoise	0	9.36016	0	21.4758	4.18287	8.78243	9.00069	25.7236	21.908	0	0	0	0	0	0
LL0000004570	CABZ01085139.1	turquoise	191.133	70.7212	128.763	163.625	73.2002	142.471	185.639	107.841	98.5859	39.6204	66.0553	99.4687	115.98	81.3679	163.446
LL0000004802	calcoco1b	turquoise	465.453	578.25	508.871	672.907	613.836	809.935	508.539	769.73	532.762	848.758	644.779	647.485	209.915	324.557	273.42
LL0000004835	camk1ga	turquoise	993.296	1116.98	1014.65	1256.84	1110.55	1076.34	1093.58	1064.56	1163.11	920.074	840.973	873.636	724.638	656.429	596.277
LL0000004883	capn3a	turquoise	2962.06	2790.37	2656.64	3776.67	3449.82	3079.71	3690.28	2893.91	3971.32	1769.71	1720.4	1918.06	1637.14	1738.9	1176.41
LL0000004933	casp7	turquoise	317.894	357.766	368.777	376.337	362.864	424.484	409.531	372.992	584.544	175.21	215.912	226.151	280.845	307.187	240.125
LL0000004940	caspb	turquoise	1281.48	1422.74	1233.03	1028.79	757.1	1017.79	1436.74	1117.99	1153.16	977.304	720.693	1307.17	925.926	1078.81	757.705
LL0000004960	cavin4a	turquoise	874.457	842.414	983.748	903.005	834.483	823.597	1179.09	939.901	1047.6	628.644	676.327	573.353	667.127	607.059	704.232
LL0000005292	cdc42ep3	turquoise	389.198	416.007	417.192	395.768	405.738	449.856	484.912	514.472	449.113	221.874	225.771	274.947	196.496	234.961	202.795
LL0000005301	cdc5l	turquoise	1884.59	1920.91	1739.84	2059.63	1895.89	1914.57	2114.04	2040.08	2015.53	1428.1	1639.55	1209.58	1257.57	895.961	1301.52
LL0000005346	cdk1	turquoise	494.172	527.289	467.667	405.994	429.79	430.339	653.675	374.971	452.101	264.136	278.024	297.468	327.812	270.617	336.982
LL0000005366	cdk5r2a	turquoise	1051.73	1289.62	1357.68	1496.15	1597.86	1407.14	1779.89	1555.29	1554.47	1297.79	1188.01	1189.87	964.267	1052.3	984.714
LL0000005367	cdk5r2b	turquoise	865.544	943.296	988.899	1014.47	872.129	982.657	950.698	830.081	856.402	615.437	643.793	559.277	496.511	530.263	548.857
LL0000005378	cdkn1a	turquoise	390.188	371.286	286.369	317.023	341.95	302.506	327.4	321.545	339.574	128.546	132.111	126.682	118.856	103.31	93.8303
LL0000005408	cebpd	turquoise	3975.16	4385.75	4009.16	4834.09	4689	4295.58	4224.7	4799.43	3857.79	4374.1	4049.09	3790.13	2038.76	1852.26	2620.19
LL0000005418	celf3b	turquoise	689.266	714.492	780.818	714.836	736.185	837.259	804.437	812.272	807.607	575.817	543.231	587.428	434.207	415.068	422.741
LL0000005674	chst6	turquoise	499.124	542.889	548.015	556.325	453.842	455.711	391.53	445.216	447.122	207.787	287.883	335.941	371.904	453.466	465.116
LL0000005690	ciarta	turquoise	1384.47	1518.43	1462.75	1446.03	1335.38	1370.06	1572.87	1469.21	1520.61	405.009	374.642	316.235	409.286	362.956	386.42
LL0000005691	ciartb	turquoise	1215.13	1222.02	1136.2	1279.34	1239.18	1223.69	1149.84	1217.91	1166.1	503.62	483.091	432.595	415.996	476.322	433.839
LL0000005705	cipca	turquoise	226.784	297.445	279.158	252.596	305.35	266.4	268.896	293.843	312.686	95.089	82.8156	78.8243	77.6397	68.5685	61.5446
LL0000005706	cipcb	turquoise	1370.61	1435.22	1447.29	1359.11	1393.94	1468.62	1294.97	1350.49	1411.07	604.872	744.355	671.883	826.24	823.736	811.178
LL0000005712	cish	turquoise	1056.68	990.097	973.447	1216.96	1144.02	1109.51	1023.83	1301.02	820.553	636.568	613.23	791.058	380.531	373.927	309.741
LL0000005730	ckmt2a	turquoise	5114.04	5155.37	5419.37	6067.42	6609.98	5055.75	5678.31	5487.04	5894.24	4462.14	5281.47	5040.06	3502.42	3468.65	3989.3
LL0000005742	clcn1b	turquoise	161.423	187.203	160.696	112.492	151.629	149.301	94.5073	138.512	192.193	66.034	65.0694	48.796	98.7271	72.2254	63.5625
LL0000005859	cmn	turquoise	2584.75	2034.27	2127.16	2458.46	2289.08	1891.15	2444.81	2280.5	3254.33	1586.58	2145.32	1505.17	2804.62	2249.96	2364.93
LL0000005883	cnga3b	turquoise	176.278	186.163	198.81	217.826	145.355	181.504	157.512	195.895	171.28	113.579	77.8861	115.421	73.8057	89.5961	65.5803
LL0000005897	cnmd	turquoise	1555.8	1153.38	1184.62	1196.51	1507.93	1002.17	1492.99	1090.29	1108.34	640.09	813.368	666.253	935.511	852.077	1063.41
LL0000005898	cnn1a	turquoise	51.4969	91.5215	10.301	38.8609	62.7431	37.0814	33.7526	16.8193	15.9331	0	3.9436	4.69192	9.58515	4.57123	2.01786
LL0000005978	col11a1a	turquoise	11637.3	9087.67	10246.4	9198.79	8822.72	8543.35	9437.22	9338.66	10230	4805.52	6120.47	5325.33	7316.35	5668.33	7612.36
LL0000005979	col11a1b	turquoise	2748.15	2487.72	2735.95	2479.94	2342.41	2264.89	2303.05	2250.82	2373.03	1390.24	1659.27	1582.12	2086.69	2002.2	2438.58
LL0000005980	col11a2	turquoise	3523.58	2954.69	2761.71	3068.99	3334.79	2391.75	3096.24	2651.51	3583.94	1671.98	2016.17	1721	3022.2	2443.78	3259.85
LL0000005985	col14a1b	turquoise	3783.04	3224.05	3274.7	3686.67	2499.27	2680.59	3142.37	3700.24	3347.94	1581.3	1845.6	1752.9	2076.14	1536.85	2090.5
LL0000005994	col1a1a	turquoise	35427.9	29623.9	29897.7	31850.6	28237.5	31239.1	33257.6	35383.8	36019.7	19558.4	22861.1	20871.5	26678.4	22724.5	33769.8
LL0000005995	col1a1b	turquoise	27566.7	24004.6	24603	25345.5	22062.6	22965.1	26009.7	26690.2	29010.1	17956.9	20752.2	17791.8	23879.5	21172.1	33722.4
LL0000005996	col1a2	turquoise	20844.4	19233	20582.5	18456.9	17020.1	17508.3	19631.6	20156.4	21349.3	13556.3	15359.3	13478.9	17112.4	15320	24568.4
LL0000005998	col24a1	turquoise	1310.2	1541.31	1313.38	1429.67	1416.95	1575.96	1768.64	2005.45	1595.3	611.035	887.31	792.934	836.784	659.172	665.893
LL0000006005	col2a1a	turquoise	21440.5	16341.8	14530.6	17464.9	18965.1	13984.6	18597.7	15031.5	18328	10414	12462.8	10295.9	17174.7	14770.6	20377.3
LL0000006006	col2a1b	turquoise	7258.09	6848.52	7013.97	6868.15	5835.11	5738.83	6491.75	6693.09	7045.4	3681.18	4172.33	4038.8	4416.84	3829.78	5406.85
LL0000006007	col4a1	turquoise	1863.79	1467.46	1459.66	1494.1	1502.7	1363.23	1179.09	1271.34	1473.81	761.593	1029.28	1017.21	1396.56	1390.57	1390.3
LL0000006019	col5a3b	turquoise	4186.1	3703.5	4313.04	3833.94	2472.08	3090.44	3254.87	3534.03	3570	1474.76	1968.84	1549.27	1848.98	1120.87	2381.07
LL0000006024	col7a1	turquoise	946.751	775.853	1021.86	772.105	587.693	876.292	788.686	1006.19	969.925	375.073	395.346	432.595	511.847	334.614	507.491
LL0000006025	col7a1l	turquoise	496.153	412.887	509.901	430.538	328.355	287.869	468.036	457.089	451.105	142.634	240.56	197.061	271.26	254.16	229.027
LL0000006029	col9a1a	turquoise	1938.07	1785.71	1895.39	1811.12	1812.23	1407.14	1553.74	1234.73	1090.42	793.289	967.168	919.616	833.908	724.083	833.375
LL0000006031	col9a2	turquoise	5565.63	4487.68	5022.78	4727.74	5204.54	3891.59	4908.75	4140.51	5127.46	2802.48	3491.07	2696.92	4436.97	3910.23	4599.7
LL0000006032	col9a3	turquoise	5114.04	3917.75	4221.36	4238.91	4462.08	3742.29	4508.22	3791.26	4029.07	2187.93	2692.49	2291.53	3687.41	3225.46	4241.53
LL0000006039	colq	turquoise	490.211	466.968	522.262	463.263	494.625	528.898	478.162	527.334	582.553	255.332	259.292	262.748	394.908	435.181	331.937
LL0000006070	coq10b	turquoise	1379.52	1697.31	1759.42	1404.11	1516.29	1546.68	1173.47	1335.65	1563.43	1162.2	1227.45	1307.17	966.184	983.729	877.768
LL0000006241	CR352226.5	turquoise	370.382	645.851	415.131	469.399	523.905	686.006	870.817	633.197	1000.8	373.312	337.178	373.477	449.544	409.582	440.902
LL0000006295	CR354556.3	turquoise	1109.16	1752.43	1423.6	1502.28	1443.09	1507.65	1166.71	1130.85	1606.25	1144.59	1073.65	1095.09	881.834	880.419	772.839
LL0000006421	CR383676.1	turquoise	39515.9	47367.6	54408	47939	48956.3	50097.9	58989.4	51646.1	49728.1	27869	31723.3	32699.9	26069.7	25162.8	22388.1
LL0000006591	CR394546.3	turquoise	135.675	499.208	352.295	262.822	342.995	398.137	277.896	285.928	256.921	422.618	279.996	315.297	304.808	227.647	187.661
LL0000006614	CR405715.1	turquoise	333.74	464.888	423.372	561.438	439.201	503.526	481.537	409.599	469.03	218.353	229.715	251.487	203.205	307.187	306.714
LL0000006796	CR749168.2	turquoise	429.801	591.77	614.971	552.234	704.814	674.296	680.677	576.802	656.243	346.018	307.601	396.936	293.306	343.757	486.303
LL0000006932	CR788316.1	turquoise	1532.03	1981.23	1923.2	1226.16	1160.75	1621.82	2022.91	1341.59	1573.39	739.581	1043.08	1071.63	959.474	1132.75	931.241
LL0000007165	CR925761.1	turquoise	69.3227	216.324	73.1373	56.2461	164.178	91.7276	57.3794	236.459	39.8327	60.7513	59.154	64.7485	37.3821	42.9696	38.3393
LL0000007166	CR925761.2	turquoise	85.1679	22.8804	64.8965	65.45	94.1146	46.8396	75.3808	56.3941	62.7365	37.8595	10.8449	115.421	22.0459	16.4564	19.1696
LL0000007282	creb1b	turquoise	744.724	891.295	973.447	817.102	997.615	1390.55	954.073	1300.03	959.967	822.344	881.395	854.868	715.052	787.166	531.705
LL0000007301	crema	turquoise	1226.02	1634.91	1671.86	1538.07	1169.11	1538.88	1188.09	1230.78	1408.08	758.951	887.31	1037.85	1102.29	985.557	868.687
LL0000007350	cry1ab	turquoise	678.373	654.171	715.921	716.882	684.945	635.263	641.299	676.729	729.934	345.138	337.178	281.515	338.356	300.787	263.33
LL0000007353	cry2	turquoise	1020.03	1233.46	1063.07	1065.61	1085.46	1209.05	1147.59	1103.15	1278.63	522.109	540.273	479.514	588.528	612.545	589.214
LL0000007356	cryaa	turquoise	1111.14	1366.58	1150.62	1645.45	1434.72	1280.28	1417.61	1122.93	1287.59	581.1	493.936	507.666	556.897	532.091	462.089
LL0000007360	cryba1b	turquoise	14195.3	15431.8	12950.5	19034.7	18575.1	15285.3	19396.5	14379.5	19689.3	12292.9	10111.4	11338.5	8572.96	8347.07	7018.11
LL0000007361	cryba1l1	turquoise	13764.5	14513.4	12926.8	18827.1	18965.1	14900.9	19215.4	14422	18493.3	12175.8	9773.23	10566.2	9088.64	8793.22	7434.79
LL0000007362	cryba1l2	turquoise	347.604	420.167	482.088	471.444	431.881	368.862	489.413	389.812	393.348	217.472	146.899	209.26	378.614	289.816	249.205
LL0000007363	cryba2a	turquoise	5450.75	5920.82	6061.12	6558.29	7111.93	6438.5	8164.75	6397.26	7396.93	5216.69	4396.13	4906.81	3799.56	4018.11	2735.2
LL0000007364	cryba2b	turquoise	7837.43	8089.26	9070.05	10730.7	10451.9	8834.15	11410.6	8175.16	10033.8	6154.37	4697.81	5782.32	4675.64	4885.73	3381.93
LL0000007365	cryba4	turquoise	13774.4	14219.1	12735.2	18949.8	19086.4	15125.3	19233.4	15473.7	17427.8	12972.6	10741.4	11717.6	9001.42	9286.91	6645.81
LL0000007366	crybb1	turquoise	21969.4	21929.8	23699.6	25868.1	26019.5	23032.4	28095.7	21132.9	28953.4	22846	18948	20024.2	14133.3	15481.8	12820.5
LL0000007367	crybb1l1	turquoise	18122.9	20182.6	17797.1	25647.2	24415.4	20973.4	25755.5	18337	27739.5	14715	12760.5	14317.9	12688.8	12861.6	9742.21
LL0000007368	crybb1l2	turquoise	24156	24655.7	25988.5	32065.4	28440.4	25938.4	32702.9	23997.2	31633.1	19200.9	16385.7	17021.3	12877.7	12838.8	10179.1
LL0000007374	crybgx	turquoise	2812.52	3080.53	2456.8	4134.6	3914.12	3144.11	3982.81	2769.25	3997.21	2206.42	1881.1	2251.18	1422.44	1609.99	1056.35
LL0000007378	crygm2d1	turquoise	10914.4	11238.4	16701.1	15359.3	14051.3	12938.5	15242.7	12069.3	13535.1	10775	8588.18	10362.6	6084.66	7399.91	6997.93
LL0000007379	crygm2d10	turquoise	12411.7	13504.6	17721.9	15210	16555.8	15219	18333.3	14679.3	14424.4	12144.1	10387.4	12277.8	7394.95	7375.22	7757.65
LL0000007380	crygm2d11	turquoise	5162.56	6288.99	7555.8	7738.43	7871.12	6837.61	8628.29	7143.25	6971.71	5679.81	4879.22	5386.32	3145.85	3219.06	3233.62
LL0000007381	crygm2d12	turquoise	8673.27	8261.9	12389	11103	10338	10030.5	11940.5	9929.31	11125.3	7796.42	6532.57	7947.17	5241.16	5178.29	4699.59
LL0000007382	crygm2d13	turquoise	10118.2	11277.9	14419.4	13531.8	14719.5	12354.9	15045.8	11640.9	13267.3	9568.77	8409.73	9993.79	7118.89	7281.06	6570.14
LL0000007383	crygm2d14	turquoise	4243.54	4704	5689.26	5798.46	5963.73	5410.95	6621.13	5426.69	5629.35	4253.47	3590.65	3971.24	2996.32	3021.58	2806.84
LL0000007384	crygm2d15	turquoise	5707.24	6310.83	6979.98	7199.5	7880.53	8334.53	8279.51	7064.1	6665	4601.25	4246.27	3864.27	3943.33	3460.42	4357.56
LL0000007385	crygm2d16	turquoise	6503.46	6408.59	10054.8	8514.63	8715.01	7790.02	9925.51	7014.63	8361.87	6856.98	4426.69	7226.5	3961.54	4913.16	3561.52
LL0000007386	crygm2d18	turquoise	6190.52	7216.68	10312.4	10481.2	9630.01	7731.47	9725.25	9078.46	8839.87	7091.18	6273.28	7891.81	4528.99	4509.06	5212.12
LL0000007387	crygm2d2	turquoise	8967.39	10230.7	14549.2	11198.1	14213.4	10690.2	13958.9	11893.2	11103.4	8987.67	6862.85	8148.93	5814.35	5744.21	6188.77
LL0000007388	crygm2d20	turquoise	13179.2	11564	13372.8	11924.2	13589.1	12490.6	13969.1	11561.8	14930.3	9434.06	8999.3	11920.3	7875.16	9929.63	6483.37
LL0000007389	crygm2d21	turquoise	7895.86	8441.82	12361.2	11101.9	11483	9701.66	11799.9	9391.1	11008.8	7941.69	6205.26	8062.6	5501.88	5586.96	4790.39
LL0000007390	crygm2d3	turquoise	10647	13403.7	18393.5	14416.4	16231.6	15570.3	16254.1	14156.9	13571	10944	9255.63	10481.7	8158.88	8639.63	7606.31
LL0000007391	crygm2d4	turquoise	10174.6	10674.7	13481	12464.1	14302.3	12756	15060.4	11183.8	11145.2	8480.53	8280.57	7893.69	6536.12	5821.01	6351.2
LL0000007392	crygm2d5	turquoise	14259.7	16003.8	17263.5	20164.7	22432.7	18952.5	23029.4	17747.3	19304.9	14254.5	12388.8	15028.2	10036.6	11026.7	9073.29
LL0000007393	crygm2d6	turquoise	2211.4	2814.29	3577.55	3395.22	3311.79	3192.9	3916.43	2865.21	3595.89	2639.6	2052.64	2628.41	2049.31	2257.27	2553.6
LL0000007394	crygm2d7	turquoise	7295.72	8355.5	11741.1	11464	10521	9324.02	12326.4	10141	10051.8	10136.7	6695.25	8097.32	4932.52	5542.16	4868.08
LL0000007395	crygm2d8	turquoise	15889.8	19702.1	27808.7	22993.4	25160	20045.4	27067.3	20009	23215.5	17915.5	15159.2	16561.5	11955.6	11384.2	11350.4
LL0000007396	crygm2d9	turquoise	10163.7	11440.2	15053.9	14635.2	16340.4	12422.3	15960.5	12673.8	13626.8	11038.3	9340.42	10622.5	7169.7	8159.65	7134.13
LL0000007404	crygmx	turquoise	3829.59	4147.59	3000.69	5035.56	5247.41	4103.35	5462.29	4142.49	4743.08	3641.56	2745.73	2987.81	2456.68	2332.24	1859.45
LL0000007406	crygmxl2	turquoise	5272.49	5934.34	5385.38	7373.35	7591.91	6271.63	7482.95	6169.71	6772.55	5484.35	4190.08	5031.61	4219.38	4279.59	2765.47
LL0000007408	crygn2	turquoise	11081.7	11268.6	8771.32	14747.7	15474.5	11293.2	15611.7	11664.7	13552.1	9513.3	7675.23	8700.7	6585	6885.19	4600.71
LL0000007458	csrnp1b	turquoise	1181.46	1460.18	1281.45	1376.49	1334.34	1505.7	1328.73	1386.11	1303.52	811.779	882.381	890.526	919.216	887.733	994.803
LL0000007521	CT027696.1	turquoise	175.288	184.083	232.803	208.622	201.824	214.682	230.643	178.087	186.218	45.7836	84.7874	68.502	54.6354	120.68	70.625
LL0000007608	CT573423.1	turquoise	71.3034	53.0409	54.5954	53.1781	27.1887	72.2111	57.3794	93.9901	30.8703	1.76091	41.4078	26.2748	7.66812	8.22822	8.07143
LL0000007622	CT573799.1	turquoise	218.862	361.926	269.887	385.541	368.093	351.297	302.648	305.715	386.377	213.07	181.406	182.985	187.869	147.194	147.304
LL0000007637	CT583646.2	turquoise	36.642	33.2806	44.2944	69.5406	34.5087	126.857	56.2543	68.2665	145.389	29.9354	21.6898	16.8909	31.631	39.3126	21.1875
LL0000007693	CT956002.2	turquoise	50.5066	101.922	168.937	64.4273	63.7888	140.519	111.384	108.831	74.6863	46.6641	28.5911	55.3647	41.2162	45.7123	36.3214
LL0000007756	ctsbb	turquoise	547.65	465.928	471.787	503.147	474.756	403.016	374.654	535.249	477.992	412.052	282.953	246.795	281.804	254.16	237.098
LL0000007760	ctsh	turquoise	672.431	648.971	649.995	609.503	638.934	588.423	459.035	634.186	499.9	448.151	380.557	328.434	396.825	369.355	361.196
LL0000007762	ctsl.1	turquoise	4072.22	3376.94	3929.84	3552.71	3192.58	2908.94	2078.03	3362.87	2884.88	3748.97	2517.99	2507.36	2264.97	2397.15	2288.25
LL0000007923	CU459093.1	turquoise	400.091	391.047	556.255	350.771	403.647	425.46	349.902	368.045	381.398	222.755	204.081	275.885	294.264	259.646	275.437
LL0000008009	CU468917.1	turquoise	28.7194	27.0405	5.15051	7.15859	10.4572	69.2836	24.7519	3.95748	12.9456	0.880454	1.9718	36.597	4.79258	2.74274	17.1518
LL0000008036	CU499330.1	turquoise	629.847	534.569	585.098	470.422	511.356	493.768	432.033	574.824	631.348	261.495	299.714	290.899	500.345	558.604	516.571
LL0000008189	CU693479.1	turquoise	574.388	799.773	1114.57	869.257	740.368	908.494	684.053	832.06	886.277	550.284	628.018	640.916	569.358	601.574	541.795
LL0000008253	CU856222.1	turquoise	377.314	458.648	872.497	571.664	537.499	723.087	787.56	670.793	497.908	397.085	588.582	468.254	545.395	517.463	629.571
LL0000008373	CU929237.1	turquoise	182.22	149.763	611.881	213.735	187.183	503.526	419.657	280.981	281.816	168.167	155.772	177.355	158.155	164.564	149.321
LL0000008382	CU929312.1	turquoise	922.983	1401.94	1538.97	1267.07	1204.67	1543.76	1236.47	1122.93	1079.47	536.196	485.063	648.423	654.666	788.08	802.098
LL0000008521	cyb5r1	turquoise	378.304	323.445	396.59	327.25	324.173	381.548	392.655	304.726	269.866	168.167	211.969	208.321	218.542	193.82	216.92
LL0000008538	cyldb	turquoise	138.645	116.482	112.281	102.266	139.08	139.543	113.634	143.459	140.41	44.9032	39.436	60.0566	46.0087	22.8562	50.4464
LL0000008555	cyp26a1	turquoise	224.804	227.764	305.941	233.165	199.732	187.359	173.263	217.661	274.845	90.6868	70.9848	108.853	106.395	131.651	118.045
LL0000008561	cyp27b1	turquoise	1367.64	616.73	629.393	486.784	497.762	563.051	367.903	377.939	249.95	67.795	38.4501	126.682	44.0917	33.8271	31.2768
LL0000008574	cyp2ad3	turquoise	2156.93	2167.4	2931.67	2406.31	2261.89	2220.98	2354.81	2184.53	2018.52	1713.36	1678.99	1811.08	1387.93	1391.48	1458.91
LL0000008577	cyp2j20	turquoise	44.5646	66.5611	85.4985	88.971	64.8345	49.7671	61.8798	56.3941	33.8578	62.5122	30.5629	37.5354	0.958515	28.3416	94.8393
LL0000008593	cyp2p9	turquoise	186.181	128.962	369.807	181.01	126.532	133.688	232.893	196.885	164.31	140.873	27.6052	125.743	14.3777	49.3693	173.536
LL0000008594	cyp2r1	turquoise	277.291	152.883	145.244	206.576	142.218	167.842	88.8818	133.565	74.6863	76.5995	48.3091	83.5162	35.4651	16.4564	17.1518
LL0000008693	dbpa	turquoise	1399.33	1568.35	1457.6	1689.43	1480.74	1757.46	1507.62	1558.26	1665.01	737.82	780.833	706.603	947.972	817.336	811.178
LL0000008694	dbpb	turquoise	981.412	1242.82	1332.95	1221.05	1082.32	1093.9	1199.34	1097.21	1244.77	376.834	339.15	341.572	370.945	409.582	315.795
LL0000008771	DDX17	turquoise	779.386	870.495	794.209	859.031	985.066	912.397	1101.46	959.689	981.875	802.974	698.017	691.589	610.574	616.202	399.536
LL0000008807	dedd1	turquoise	3594.88	4367.03	4594.26	4497.64	4384.69	4957.19	4809.74	4821.2	5137.42	3012.91	2782.21	3146.4	3091.21	2938.39	3069.16
LL0000008811	def8	turquoise	439.704	439.927	524.322	457.127	403.647	388.379	450.035	381.897	431.189	269.419	286.897	310.605	240.587	231.304	259.295
LL0000008886	dhrs13a.2	turquoise	1049.74	1224.1	987.869	1137.19	851.214	1056.82	1119.46	1006.19	990.838	381.237	350.98	480.453	503.221	558.604	517.58
LL0000009097	dnase1l1l	turquoise	108.936	118.562	175.117	194.305	169.406	144.422	175.513	121.692	140.41	84.5236	43.3796	102.284	105.437	68.5685	58.5178
LL0000009232	dsc2l	turquoise	905.157	1223.06	1039.37	1029.81	851.214	1010.96	948.448	902.305	1179.05	483.369	570.836	579.921	783.107	746.939	580.134
LL0000009240	dsg2.1	turquoise	940.809	1350.98	1093.97	1041.06	689.128	1023.64	951.823	771.708	1120.29	505.381	535.344	689.712	922.092	826.479	712.303
LL0000009285	dusp27	turquoise	1111.14	1072.26	959.026	1320.25	1175.39	1377.87	1021.58	1170.42	1192.99	2049.7	1577.44	1538.95	785.983	844.763	808.152
LL0000009289	dusp4	turquoise	507.046	550.169	704.59	563.483	565.733	712.353	492.788	458.078	644.293	389.161	353.938	380.984	337.397	386.726	313.777
LL0000009290	dusp5	turquoise	380.285	395.207	368.777	379.405	402.601	423.508	402.781	356.173	384.385	262.375	242.531	323.742	165.823	191.077	170.509
LL0000009321	dyrk2	turquoise	1632.06	2003.07	2279.62	2243.71	2026.6	2542.03	2130.91	2228.06	1959.77	980.826	1158.43	1245.24	1201.02	1236.98	1143.12
LL0000009460	egr4	turquoise	1129.96	1020.26	1188.74	1186.28	1569.62	1420.8	1626.87	1417.77	1331.41	1212.39	834.071	1064.13	770.646	1216.86	894.919
LL0000009462	ehbp1l1a	turquoise	753.637	664.571	737.554	720.972	822.98	860.678	453.41	759.836	866.361	515.946	599.427	600.566	454.336	459.866	440.902
LL0000009463	ehbp1l1b	turquoise	457.53	457.608	350.235	425.425	442.339	405.944	387.03	428.397	461.063	235.081	265.207	276.823	248.255	244.104	252.232
LL0000009515	eif4a2	turquoise	1386.45	1331.22	1547.21	1310.02	1311.33	1399.33	1319.73	1366.32	1260.7	1030.13	1035.2	1059.44	808.987	927.96	843.464
LL0000009528	eif4ebp3	turquoise	515.959	578.25	486.209	669.839	565.733	559.148	461.285	452.142	402.31	392.682	363.797	387.553	277.011	293.473	208.848
LL0000009529	eif4ebp3l	turquoise	2033.14	2169.48	1757.36	2444.15	2139.54	2312.71	1867.64	2110.33	1678.95	2278.61	2237.99	2105.73	1038.07	1351.26	1028.1
LL0000009581	elovl1a	turquoise	161.423	269.365	240.014	171.806	155.812	163.939	160.887	141.48	208.126	61.6318	99.5759	85.3929	141.86	149.022	133.179
LL0000009588	elovl6l	turquoise	204.997	253.764	226.623	236.233	220.646	277.135	259.895	279.002	212.109	101.252	95.6323	126.682	182.118	101.481	177.571
LL0000009698	epd	turquoise	2347.07	2164.28	1597.69	2286.66	2569.33	1867.73	1918.27	1415.79	1966.74	1296.03	1258.99	1316.55	1262.36	1296.4	1219.79
LL0000009734	eppk1	turquoise	6238.06	5843.86	4686.97	5370.99	3677.79	5092.83	4169.57	5271.36	5010.95	3118.57	3992.9	3617.47	5058.09	3948.63	4303.08
LL0000009747	epyc	turquoise	1471.62	1327.06	1293.81	1497.17	1686.74	1379.82	1583	1412.82	1697.87	724.614	1019.42	843.607	999.732	807.279	773.848
LL0000009853	evpla	turquoise	990.325	1097.22	1277.33	818.124	633.705	1164.16	979.95	1045.76	942.043	506.261	648.722	818.271	1297.83	1027.61	996.821
LL0000009944	fads2	turquoise	339.681	476.328	274.007	372.247	412.013	457.662	280.147	234.481	283.808	425.259	328.305	318.112	218.542	195.649	152.348
LL0000009987	fam133b	turquoise	1231.96	1178.34	1833.58	1304.91	1289.37	1373.96	1660.63	1459.32	1269.67	1126.98	1120.97	1164.53	580.86	533.006	635.625
LL0000009991	fam13a	turquoise	901.196	1092.02	970.357	1228.21	935.917	1018.76	905.695	1034.88	1000.8	843.475	824.212	776.982	599.072	568.661	570.045
LL0000010032	fam184b	turquoise	913.08	834.094	944.604	1029.81	962.06	1049.99	1020.45	985.412	1122.29	729.016	726.608	801.38	634.537	545.805	557.937
LL0000010067	fam219ab	turquoise	1414.18	1645.31	2026.21	1920.55	1684.65	1859.92	1612.25	1668.08	1608.24	880.454	972.097	1030.35	1099.42	1007.5	955.455
LL0000010209	fbxo32	turquoise	628.856	915.215	712.831	1114.69	933.826	1104.63	645.8	1116.01	774.745	1520.54	1131.81	1205.82	95.8515	503.75	81.7232
LL0000010313	fgfbp2b	turquoise	251.543	354.646	215.291	334.408	312.67	233.222	237.393	227.555	140.41	168.167	145.913	144.511	107.354	136.223	79.7053
LL0000010360	filip1l	turquoise	821.97	891.295	711.801	883.574	936.963	818.718	628.923	839.975	998.804	749.266	740.411	634.348	554.022	541.234	492.357
LL0000010379	fkbp5	turquoise	5532.95	7444.45	5125.79	6742.37	6104.9	5527.08	4552.1	4351.25	5614.41	1562.81	1825.89	1820.46	1751.21	1145.55	1810.02
LL0000010397	flnca	turquoise	872.476	832.014	904.43	813.011	653.574	587.447	743.682	733.123	812.586	463.999	494.922	368.785	461.046	623.516	533.723
LL0000010565	fosaa	turquoise	554.582	629.211	699.44	715.859	849.123	864.582	617.672	756.868	719.975	325.768	311.544	326.558	226.21	229.476	292.589
LL0000010567	fosb	turquoise	377.314	392.087	420.282	349.748	534.362	454.735	372.404	331.439	332.603	250.049	121.266	152.957	101.603	206.62	143.268
LL0000010590	foxg1b	turquoise	2540.18	2950.53	2769.95	2967.75	2989.71	2673.76	2778.96	2612.93	2708.62	1102.33	1166.32	1255.56	1094.62	906.932	1292.44
LL0000010711	FP101882.1	turquoise	455.549	533.529	582.008	455.082	604.425	533.777	392.655	545.143	454.092	330.17	304.643	392.245	158.155	144.451	193.714
LL0000010896	fstl1b	turquoise	2816.48	2626.04	2368.21	2320.41	2404.11	2375.16	2638.33	2312.16	2254.53	1221.19	1595.19	1433.85	1954.41	1945.52	2160.12
LL0000010909	fthl31	turquoise	970.518	1025.46	928.123	720.972	1041.53	945.575	869.692	826.124	737.9	803.854	544.217	790.119	503.221	300.787	565
LL0000011011	fxyd6	turquoise	613.011	540.809	651.025	664.726	585.602	593.302	312.774	531.291	496.913	388.28	378.586	346.264	428.456	439.752	406.598
LL0000011016	fyco1b	turquoise	614.992	1078.5	926.062	868.235	828.208	897.76	729.056	709.378	973.909	501.859	428.867	449.486	639.33	368.441	589.214
LL0000011065	gabra6a	turquoise	491.201	569.93	568.617	597.231	556.322	651.852	507.414	504.579	575.582	353.062	332.248	316.235	314.393	284.331	287.545
LL0000011087	gadd45ab	turquoise	703.131	770.653	849.835	844.713	730.957	724.063	787.56	889.443	571.599	405.889	373.656	409.135	277.969	240.447	316.803
LL0000011137	gap43	turquoise	2117.31	1904.27	1838.73	1955.32	2292.21	2074.61	2760.96	2259.72	2283.41	1896.5	1925.46	1710.67	1226.9	1197.66	1266.21
LL0000011191	gbp	turquoise	637.769	722.812	669.567	761.878	824.026	627.456	625.548	543.164	525.791	411.172	337.178	368.785	254.007	252.332	264.339
LL0000011211	gch2	turquoise	1350.8	1116.98	1109.42	1226.16	1015.39	1064.63	1215.09	1052.69	992.829	362.747	286.897	243.041	434.207	303.53	459.062
LL0000011304	ghrb	turquoise	1134.91	1022.34	1262.91	1330.47	1105.32	1378.84	999.077	1416.78	901.214	593.426	735.481	654.054	286.596	303.53	303.687
LL0000011382	glmnb	turquoise	355.527	413.927	549.045	423.379	384.824	384.475	444.409	410.588	442.143	264.136	234.644	258.994	269.343	245.932	229.027
LL0000011399	gls2b	turquoise	175.288	266.244	281.218	203.508	215.418	224.44	160.887	238.438	163.314	323.127	278.024	305.913	103.52	117.938	104.929
LL0000011454	gnat2	turquoise	15439.2	14029.8	15615.3	16163.1	16383.3	15952.8	17299.3	15864.5	16515.6	9968.5	11343.8	11027	10526.4	9552.04	9546.48
LL0000011462	gnb3b	turquoise	13555.6	12948.2	13688	14821.3	15132.6	14790.6	15607.2	14057	14663.4	10249.4	10561	10247.2	10500.5	9650.78	9631.23
LL0000011480	gngt2b	turquoise	9925.04	10378.3	13182.2	12105.2	12468.1	10867.8	12669.6	11232.3	10476	8826.55	8078.47	8989.72	7925.01	7465.73	8092.61
LL0000011619	gpr186	turquoise	503.085	565.77	651.025	616.661	570.962	809.935	531.041	635.175	623.381	342.497	296.756	353.771	288.513	309.015	321.848
LL0000011678	gpx9	turquoise	238.668	223.604	227.653	294.525	287.572	249.811	416.282	201.831	206.134	96.8499	72.9566	103.222	110.229	101.481	85.7589
LL0000011725	grifin	turquoise	317.894	380.646	312.121	431.561	424.561	344.466	396.03	323.524	350.527	245.647	164.645	230.842	181.159	155.422	114.009
LL0000011751	grk1b	turquoise	1735.05	1542.35	2047.84	1590.23	1847.78	1752.58	1463.74	1660.16	1427.01	921.835	991.815	1122.31	1042.86	1064.18	1031.12
LL0000011757	grk7a	turquoise	4340.59	3946.87	4450.04	4337.08	4644.03	4241.91	3959.18	4201.85	4023.1	3034.04	3119.39	2809.52	2237.17	2153.96	2217.62
LL0000011802	gsnb	turquoise	770.473	767.533	857.045	658.59	508.219	737.724	932.697	725.208	811.591	392.682	466.331	523.618	570.317	443.409	484.286
LL0000011861	guca1c	turquoise	351.565	424.327	341.994	479.625	410.967	417.653	301.523	336.386	379.406	205.146	200.138	245.857	174.45	112.452	181.607
LL0000011862	guca1d	turquoise	373.353	362.966	309.031	396.79	454.887	450.832	318.399	352.216	399.323	119.742	238.588	174.539	144.736	113.367	110.982
LL0000011864	guca1g	turquoise	270.359	327.606	451.185	346.68	393.19	438.146	423.032	401.684	357.498	117.1	171.547	187.677	100.644	113.367	97.866
LL0000011872	gucy2d	turquoise	1802.39	1904.27	2123.04	2077.01	2136.4	2012.15	1941.9	2012.38	1916.95	1437.78	1491.67	1318.43	1373.55	1338.46	1211.72
LL0000011896	h1f0	turquoise	10078.5	12028.8	12380.8	13676	13304.7	13095.6	15188.7	11530.1	13112.9	9779.2	7543.12	8637.82	6775.75	7655.9	8174.34
LL0000011897	h1fx	turquoise	2620.4	3207.41	3282.94	3389.08	3135.06	3169.48	3173.87	2896.87	2692.69	3151.14	2495.31	2871.46	1831.72	2085.4	2235.79
LL0000011901	h2afvb	turquoise	3591.91	3259.41	4153.37	3218.3	3398.58	3080.68	4259.58	3117.5	3324.04	2759.34	3025.73	2948.4	2291.81	2176.82	2010.79
LL0000011903	h2afx1	turquoise	4471.32	4772.64	4630.31	5130.66	5516.16	5019.65	6236.35	4864.73	4874.52	4500	4150.64	4285.6	3361.51	3141.35	3111.53
LL0000011957	hbbe2	turquoise	3287.88	2735.25	1973.68	2471.76	2867.36	2595.7	3451.76	3193.69	2411.87	2712.68	2863.05	3045.06	2778.74	1577.99	1708.12
LL0000011998	hdac9b	turquoise	1000.23	1047.3	1177.41	1012.43	1182.71	1159.28	1064.33	944.848	1069.51	691.156	672.384	707.542	695.882	662.828	543.812
LL0000012137	hist2h2l	turquoise	1274.55	1276.1	1329.86	1306.95	1563.35	1498.87	1801.26	1348.51	1370.24	1060.07	1030.27	1017.21	950.847	933.445	855.571
LL0000012141	histh1l	turquoise	3549.32	4644.72	4282.14	5409.85	4639.85	4528.81	4070.56	4044.54	5117.5	3710.23	2890.66	3127.63	2151.87	2526.98	2906.72
LL0000012143	hivep2a	turquoise	1285.44	1693.15	1641.98	1613.75	1468.19	1590.6	1238.72	1313.88	1686.91	1112.89	1098.29	1114.8	1000.69	969.101	908.035
LL0000012171	hmgb2b	turquoise	4235.62	3771.1	4688	3682.58	4412.93	3668.13	5344.16	4041.57	4084.84	3437.29	3413.19	3449.5	2593.74	2640.34	3341.57
LL0000012176	hmgcra	turquoise	814.047	620.89	845.714	620.752	735.14	704.546	693.053	718.282	728.938	459.597	493.936	420.396	455.295	477.237	484.286
LL0000012180	hmgn3	turquoise	2957.11	3271.89	3685.71	3685.65	3882.75	3562.74	4328.21	3671.55	3875.72	2674.82	2633.34	2944.65	2348.36	2476.69	2118.75
LL0000012206	hnrnpa1a	turquoise	4068.25	3561.02	4190.46	4447.53	4140	3881.83	4979.63	4392.8	4481.18	3027	3461.5	3365.98	2541.02	2617.49	2488.02
LL0000012208	hnrnpa3	turquoise	341.662	345.286	399.68	398.836	436.064	374.717	443.284	381.897	413.264	207.787	256.334	221.459	201.288	189.249	197.75
LL0000012339	hsc70	turquoise	4812.98	4699.84	4369.7	5037.6	4895	5134.8	4852.5	5313.9	4583.74	3071.9	3161.78	3329.39	3595.39	2856.11	2593.95
LL0000012342	hsd11b2	turquoise	476.346	308.885	382.168	436.674	426.653	389.354	293.648	317.588	348.536	219.233	220.842	224.274	221.417	213.019	281.491
LL0000012345	hsd17b12a	turquoise	907.138	1163.78	1111.48	1008.34	785.334	1052.92	942.822	885.486	970.921	403.248	474.218	483.268	692.048	738.711	507.491
LL0000012360	hsf2	turquoise	738.782	762.333	720.042	778.241	740.368	719.184	925.946	873.613	803.624	497.456	477.176	548.016	420.788	403.183	373.303
LL0000012547	igfbp6b	turquoise	459.511	406.647	438.824	401.904	453.842	446.928	403.906	486.77	431.189	148.797	279.996	251.487	144.736	149.022	87.7768
LL0000012717	im:7151449	turquoise	433.762	521.049	643.814	560.415	497.762	523.043	621.048	544.153	582.553	176.091	234.644	239.288	283.721	234.961	325.884
LL0000012823	ipo8	turquoise	1872.7	2063.39	2278.59	1956.34	2222.15	2011.18	2315.43	2177.6	2135.03	1146.35	1086.46	1162.66	914.424	827.393	1041.21
LL0000012929	itga6b	turquoise	1065.59	1468.5	1287.63	1224.12	852.26	1357.37	1301.72	1030.92	1420.03	504.5	688.158	826.716	982.478	761.567	774.857
LL0000012945	itgb4	turquoise	1796.45	2097.72	1752.2	1877.6	1333.29	1749.66	1393.98	1504.83	2214.7	830.268	1049.98	1161.72	1678.36	1076.98	1283.36
LL0000012965	itm2cb	turquoise	938.828	1085.78	1143.41	1114.69	1137.74	1125.13	1044.08	868.667	1204.94	465.76	489.992	503.912	452.419	469.008	438.884
LL0000012972	itpkcb	turquoise	829.892	1113.86	732.403	873.348	631.614	788.467	721.18	764.783	742.879	453.434	554.076	529.249	626.869	544.891	639.661
LL0000013097	kcna6a	turquoise	226.784	210.084	254.435	329.295	249.927	302.506	230.643	282.96	254.929	96.8499	137.04	135.127	71.8887	88.6819	75.6696
LL0000013203	kcnt1	turquoise	536.756	343.206	586.128	414.176	472.664	544.511	453.41	603.515	658.235	303.757	337.178	431.657	323.978	281.588	316.803
LL0000013271	khk	turquoise	362.459	391.047	435.733	478.603	412.013	349.346	367.903	368.045	377.415	244.766	201.124	241.165	242.504	221.248	236.089
LL0000013359	klf15	turquoise	1649.88	1786.75	1687.31	1643.41	1542.43	1559.37	1360.23	1575.08	1327.42	1281.06	1396.03	1102.6	1005.48	884.99	976.643
LL0000013363	klf3	turquoise	716.005	942.256	919.882	917.322	616.973	843.113	670.551	695.527	678.151	309.92	414.078	395.06	367.111	420.553	436.866
LL0000013373	klf9	turquoise	1945.99	2031.15	1671.86	2271.32	1755.76	1756.49	927.071	1688.85	1528.58	452.553	434.782	475.761	274.135	163.65	179.589
LL0000013410	klhl38b	turquoise	578.35	925.616	760.216	1004.25	810.431	945.575	582.795	899.337	822.545	749.266	738.439	706.603	95.8515	244.104	61.5446
LL0000013437	knop1	turquoise	559.534	492.968	687.079	534.849	629.522	654.779	706.554	640.122	550.687	397.085	479.147	541.448	234.836	245.932	249.205
LL0000013451	krcp	turquoise	438.714	330.726	439.854	303.729	350.315	350.321	396.03	311.651	268.871	192.819	197.18	207.383	229.085	226.733	289.562
LL0000013458	krt15	turquoise	4208.88	3991.59	3236.58	4431.17	3315.97	3155.82	2942.1	2877.09	2816.17	1416.65	1818.99	1699.41	1584.43	1118.12	1358.02
LL0000013459	krt17	turquoise	14599.4	14556.1	12798	16237.7	9312.12	16221.2	18125.1	18804.9	15091.6	10081.2	9619.43	10830.8	9271.72	8379.07	11578.5
LL0000013465	krt5	turquoise	65282.2	61404.7	62734.3	65382.5	43678.6	66835.3	69101.7	69499.3	62533.3	45778.3	47665.3	47027.1	54129.3	39577.7	51767.1
LL0000013467	krt91	turquoise	33342.3	31186	29060.2	39294.5	25450.7	37218	38766	37428.8	28964.3	27752.8	24965.9	25291.3	21516.8	19768.7	20273.4
LL0000013516	lamc3	turquoise	765.521	690.572	655.145	684.157	502.99	606.964	597.421	627.26	542.72	368.03	456.472	360.339	484.05	427.867	457.045
LL0000013570	lctla	turquoise	263.426	251.684	295.639	313.955	447.567	275.183	358.903	292.853	323.64	152.319	123.238	138.881	127.483	159.079	110.982
LL0000013571	lctlb	turquoise	245.601	231.924	287.399	304.751	283.39	287.869	348.777	215.683	252.937	60.7513	77.8861	79.7626	101.603	91.4246	63.5625
LL0000013583	ldlra	turquoise	1251.77	1153.38	1134.14	1270.14	942.192	1270.53	934.947	1000.25	931.089	655.058	727.594	686.897	588.528	607.974	559.955
LL0000013602	leo1	turquoise	832.863	844.494	1034.22	784.377	791.608	894.832	1055.33	628.25	1077.47	813.539	772.946	773.228	555.939	571.404	595.268
LL0000013614	lgals1l1	turquoise	358.498	551.209	299.76	293.502	313.715	451.807	888.818	380.907	440.151	95.9695	117.322	134.189	170.616	200.22	119.054
LL0000013636	lgsn	turquoise	666.489	645.851	572.737	862.099	864.809	779.685	958.574	655.952	1031.67	507.141	457.458	560.215	488.843	554.033	380.366
LL0000013668	lim2.3	turquoise	357.507	436.807	397.62	575.755	488.35	381.548	564.793	450.163	459.072	351.301	228.729	302.16	278.928	295.302	220.955
LL0000013669	lim2.4	turquoise	1329.02	1383.22	1586.36	1660.79	1844.65	1526.19	1855.27	1364.34	1488.75	965.858	798.579	828.593	752.435	831.05	632.598
LL0000013670	lim2.5	turquoise	255.504	224.644	211.171	272.026	272.932	227.367	289.147	230.523	219.08	181.374	159.716	141.696	124.607	126.166	97.866
LL0000013705	lipg	turquoise	554.582	585.53	717.982	656.545	490.442	646.972	613.172	629.239	575.582	328.409	296.756	331.25	343.149	377.584	393.482
LL0000013966	LOC100006895	turquoise	942.789	754.013	831.293	707.678	778.014	844.089	592.921	555.036	447.122	470.162	510.696	598.689	547.312	820.993	297.634
LL0000014278	LOC100535396	turquoise	2.97097	2.08003	4.12041	0	47.0573	1.95165	33.7526	0	0	0	0	0	0	0.914246	11.0982
LL0000014737	LOC101883513	turquoise	186.181	211.124	173.057	145.217	197.641	247.86	230.643	190.948	173.272	79.2409	24.6475	99.4687	132.275	127.994	54.4821
LL0000014751	LOC101883592	turquoise	220.842	290.165	200.87	195.327	221.692	191.262	201.39	215.683	273.85	113.579	49.295	74.1323	51.7598	46.6266	52.4643
LL0000015208	LOC101885853	turquoise	38.6227	64.4811	15.4515	26.589	38.6916	50.7429	16.8763	21.7661	38.8369	3.52182	15.7744	11.2606	21.0873	23.7704	0
LL0000015335	LOC101886530	turquoise	5.94195	96.7216	51.5051	15.3398	13.5943	22.444	48.3787	27.7023	44.8118	35.2182	12.8167	40.3505	2.87555	27.4274	10.0893
LL0000015373	LOC101886722	turquoise	40.6033	89.4415	32.9633	32.725	64.8345	70.2595	30.3773	31.6598	54.7699	7.04363	22.6757	11.2606	37.3821	24.6846	5.04464
LL0000015425	LOC101886946	turquoise	164.394	368.166	420.282	212.712	281.298	207.851	329.65	180.065	254.929	169.047	97.6041	199.876	147.611	120.68	279.473
LL0000015607	LOC103909376	turquoise	170.336	173.683	284.308	205.554	217.509	202.972	259.895	253.279	214.101	121.503	84.7874	127.62	116.939	112.452	133.179
LL0000015716	LOC103909841	turquoise	200.046	145.602	131.853	219.871	109.8	121.002	75.3808	167.203	200.159	61.6318	51.2668	6.56869	120.773	0.914246	54.4821
LL0000015717	LOC103909845	turquoise	94.0809	81.1214	59.746	117.605	55.423	105.389	52.8791	83.107	124.477	38.74	28.5911	2.81515	75.7227	1.82849	36.3214
LL0000015872	LOC103910438	turquoise	522.892	638.571	692.229	548.143	606.516	637.214	601.921	572.845	526.787	449.912	332.248	428.841	287.555	336.443	361.196
LL0000016314	LOC108179220	turquoise	1343.87	1340.58	1522.49	1345.81	980.883	998.27	1783.26	1304.98	1438.96	748.386	809.424	683.144	631.662	588.775	649.75
LL0000016353	LOC108179630	turquoise	66.3518	102.962	111.251	110.447	61.6973	119.051	68.6303	113.778	83.6486	17.6091	32.5347	21.5828	37.3821	32.9129	48.4286
LL0000016355	LOC108179634	turquoise	198.065	187.203	141.124	211.69	177.772	204.923	162.012	212.714	172.276	47.5445	68.0271	97.5919	53.6769	53.0263	31.2768
LL0000016369	LOC108179776	turquoise	155.481	160.163	153.485	119.651	93.0689	126.857	132.76	135.544	81.657	51.0663	54.2245	88.2081	70.9301	42.9696	49.4375
LL0000016454	LOC108181081	turquoise	130.723	100.882	89.6189	116.583	37.6458	79.0419	1.12509	105.863	87.6319	0	2.9577	78.8243	80.5153	18.2849	78.6964
LL0000016627	LOC108183423	turquoise	184.2	122.722	47.3847	104.311	124.44	162.963	114.759	141.48	103.565	25.5332	22.6757	45.0424	21.0873	16.4564	18.1607
LL0000016853	LOC108190702	turquoise	157.462	411.847	264.736	189.191	224.829	155.156	178.889	151.374	208.126	69.5559	80.8438	89.1465	108.312	130.737	79.7053
LL0000016992	LOC110437758	turquoise	451.588	479.448	326.543	428.493	567.825	524.018	276.771	379.918	513.841	247.408	275.066	305.913	290.43	276.102	266.357
LL0000017418	LOC110438488	turquoise	189.152	196.563	221.472	198.395	246.789	240.053	309.399	216.672	197.172	135.59	108.449	113.544	130.358	130.737	94.8393
LL0000017445	LOC110438539	turquoise	54.4679	45.7608	44.2944	81.8124	49.1487	42.9363	25.877	70.2452	61.7406	22.0113	19.718	0	45.0502	0	19.1696
LL0000017700	LOC110439495	turquoise	142.607	146.642	155.546	194.305	96.206	139.543	153.012	187.98	203.147	87.1649	64.0835	81.6394	41.2162	49.3693	78.6964
LL0000017976	LOC110440000	turquoise	5.94195	6.2401	30.9031	40.9062	47.0573	40.0089	33.7526	43.5323	2.98745	49.3054	13.8026	40.3505	5.75109	37.4841	1.00893
LL0000017979	LOC110440005	turquoise	75.2647	91.5215	152.455	83.8578	103.526	131.736	104.633	164.235	165.306	53.7077	42.3937	57.2414	56.5524	58.5118	48.4286
LL0000018024	LOC110440088	turquoise	101.013	183.043	170.997	228.052	75.2917	69.2836	87.7567	57.3834	68.7114	58.9904	45.3514	59.1182	87.2249	66.74	28.25
LL0000018277	loxl2a	turquoise	441.685	652.091	398.65	458.15	428.744	500.599	353.277	499.632	420.235	173.449	200.138	200.814	179.242	189.249	169.5
LL0000018298	lpin1	turquoise	4744.65	4906.8	5004.24	5882.31	4709.91	5440.23	3329.13	5010.17	4751.04	2411.56	2276.44	1947.15	1241.28	1503.93	1079.55
LL0000018300	lpl	turquoise	2305.48	1931.31	1693.49	2406.31	1882.29	1984.83	1378.23	1858.04	1384.19	1323.32	1051.96	1092.28	1074.5	1215.95	839.428
LL0000018456	lum	turquoise	601.127	664.571	669.567	877.438	705.859	682.102	1008.08	747.963	679.147	405.889	471.26	530.187	617.284	546.719	538.768
LL0000018576	map1ab	turquoise	1271.58	1433.14	1580.18	1511.48	1567.53	1574.01	1173.47	1340.6	1649.07	889.258	1009.56	1093.22	1119.55	1132.75	1026.08
LL0000018706	matn1	turquoise	1556.79	1688.99	932.243	1571.82	1747.39	1185.63	1294.97	958.699	777.733	724.614	759.143	833.285	734.223	661	583.161
LL0000018709	matn4	turquoise	4811.99	4836.08	5206.14	4947.61	5030.95	4200.93	5426.29	4568.91	4369.64	3024.36	3234.74	3330.32	3155.43	2825.02	3186.2
LL0000018802	mdh1ab	turquoise	1390.42	1490.35	1263.94	1420.47	1362.57	1214.9	1287.1	1418.76	1533.56	839.073	1011.53	913.048	861.705	717.683	965.544
LL0000018923	mfap4	turquoise	301.059	133.122	274.007	187.146	197.641	159.06	156.387	204.8	152.36	141.753	61.1258	117.298	127.483	109.71	89.7946
LL0000018941	mfsd2ab	turquoise	1140.85	1295.86	1155.78	1193.44	1164.93	1046.09	1073.33	900.326	1101.37	559.088	603.371	679.39	729.43	859.391	723.402
LL0000019006	mibp	turquoise	506.056	540.809	658.236	527.69	691.219	574.761	667.176	611.43	580.561	343.377	449.57	441.979	316.31	394.954	335.973
LL0000019020	micu3b	turquoise	996.267	1122.18	1282.48	1238.44	1157.61	1385.67	1325.35	1274.31	1270.66	821.464	676.327	675.636	1040.95	839.278	926.196
LL0000019022	mid1ip1a	turquoise	721.947	813.294	654.115	708.7	657.756	678.199	693.053	746.974	555.666	318.724	279.996	250.549	315.352	250.503	426.777
LL0000019023	mid1ip1b	turquoise	1122.04	1055.62	1034.22	1023.68	1165.98	1090	1117.21	1007.18	1001.79	1017.8	901.113	906.479	579.902	724.083	515.562
LL0000019026	midn	turquoise	2747.16	3204.29	3347.83	3387.04	3238.59	3398.8	3105.24	3078.92	3449.51	1912.35	2242.92	2120.75	2079.98	2014.08	2069.31
LL0000019050	mipa	turquoise	1853.89	1882.43	1926.29	2384.83	2326.72	2004.35	2336.8	1567.16	2122.09	1052.14	823.227	1111.05	1144.47	1000.19	791
LL0000019051	mipb	turquoise	1916.28	1900.11	1664.65	2481.99	2514.95	1938.97	2664.2	1629.49	2256.52	1207.98	1054.91	1067.88	1154.05	1044.07	777.884
LL0000019095	mir132-1	turquoise	94.0809	128.962	172.027	122.719	101.435	134.664	132.76	145.437	102.569	44.0227	56.1963	61.9333	22.0459	23.7704	21.1875
LL0000019219	mir22a	turquoise	864.554	1001.54	916.791	800.739	849.123	826.524	913.57	885.486	845.448	523.87	596.47	660.622	506.096	582.375	547.848
LL0000019509	mpz	turquoise	388.207	585.53	639.694	644.273	712.134	610.867	469.161	473.908	555.666	500.978	324.361	437.287	505.138	435.181	312.768
LL0000019670	mt-cyb	turquoise	49545	50322.3	43263.3	50419	51222.4	51493.3	55024.6	44328.7	48492.3	34902.1	41616.8	43284.8	50534.8	50005.6	30114.5
LL0000019671	mt-nd1	turquoise	27221.1	25449.2	22665.4	26940.8	28946.5	25304.1	28726.8	23730	25211.1	19615.6	23227.8	23427.7	28830.2	29934.2	16751.2
LL0000019672	mt-nd5	turquoise	19466.8	18924.2	14384.4	18388.4	18539.5	19237.4	18531.3	16127.7	19825.7	12741	15812.9	14833	20909.1	21066.1	13799.1
LL0000019805	myca	turquoise	994.286	776.893	941.514	1000.16	950.557	1009.98	1258.97	1145.69	1031.67	842.594	812.382	755.399	590.445	704.884	542.803
LL0000019806	mycb	turquoise	1189.38	1123.22	1183.59	1335.59	1191.07	1247.11	1252.22	1315.86	856.402	641.851	639.849	617.457	424.622	470.837	476.214
LL0000019810	mych	turquoise	2999.69	2499.16	2806	3036.26	2734.55	2557.64	2064.53	2662.39	1885.08	795.93	945.478	905.541	472.548	481.808	625.536
LL0000019818	myef2	turquoise	1659.78	1529.87	1652.28	1503.3	1794.45	1536.93	1971.15	1759.1	1715.79	1359.42	1398.99	1446.99	1033.28	1050.47	1109.82
LL0000019848	myl6	turquoise	689.266	703.052	800.39	643.25	682.854	598.181	766.184	665.846	646.285	452.553	430.838	457.931	440.917	512.892	393.482
LL0000019856	mylk4a	turquoise	1836.06	2370.2	2252.83	2105.65	1791.31	2208.29	1500.87	1781.85	2021.51	1242.32	1213.64	1128.88	1039.03	1016.64	1134.04
LL0000020004	nav1b	turquoise	504.075	472.168	499.6	518.486	623.248	592.326	208.141	524.366	620.394	528.272	512.668	509.543	327.812	316.329	378.348
LL0000020021	NC_002333.13	turquoise	820.979	970.336	819.962	813.011	1185.84	928.01	1182.47	829.092	767.775	883.976	839.987	944.953	740.932	703.97	423.75
LL0000020023	NC_002333.17	turquoise	3284.91	3645.26	3411.7	4489.46	4120.13	3974.54	4300.08	3523.15	3487.35	2886.13	2598.83	2691.29	2501.73	3451.28	1606.21
LL0000020031	NC_002333.4	turquoise	8702.98	8436.62	9104.05	9905.44	8881.28	9308.4	10093.1	7325.29	10168.3	5893.76	6175.68	5999.09	5275.67	7198.77	4516.97
LL0000020037	ncaldb	turquoise	1541.94	1599.55	1768.69	1681.25	1837.33	1670.61	1606.62	1532.53	1631.15	773.039	959.281	1123.25	1047.66	927.96	880.794
LL0000020104	ndst1a	turquoise	1009.14	1017.14	1088.82	975.613	1194.21	1061.7	1210.59	1245.62	1113.32	533.555	786.748	776.982	638.371	564.09	723.402
LL0000020176	nefla	turquoise	367.411	437.847	467.667	460.195	477.893	414.726	551.292	397.727	481.975	311.681	325.347	327.496	203.205	168.221	186.652
LL0000020178	nefma	turquoise	1530.05	1289.62	1260.85	1518.64	1446.23	1360.3	1384.98	1222.86	1314.48	1190.37	1142.66	1084.77	774.48	883.162	699.187
LL0000020179	nefmb	turquoise	1205.23	1156.5	1370.04	1393.88	1346.88	1423.73	1662.88	1357.42	1503.68	1090	1135.76	1146.71	747.642	696.656	816.223
LL0000020215	neu3.3	turquoise	185.191	150.803	218.382	178.965	166.269	175.649	119.259	107.841	87.6319	104.774	129.153	65.6869	89.1419	76.7967	66.5893
LL0000020261	nfil3-6	turquoise	2205.45	2800.77	1753.23	1994.18	2313.13	2156.57	1778.76	1614.65	1775.54	453.434	728.58	645.608	739.974	688.427	603.339
LL0000020266	nfkbiaa	turquoise	420.888	503.368	473.847	436.674	447.567	412.774	342.026	432.355	366.461	404.128	297.742	226.151	231.002	240.447	271.402
LL0000020267	nfkbiab	turquoise	1036.87	1291.7	1259.82	1301.84	1328.06	1067.55	1125.09	1013.11	1016.73	958.814	779.847	809.825	690.131	551.29	851.536
LL0000020292	ngs	turquoise	4894.19	4643.68	4583.96	4634.68	3776.09	3509.07	6730.27	4554.07	5517.82	3054.29	3429.95	2800.14	3146.81	3344.31	3458.61
LL0000020357	nkap	turquoise	1158.68	1060.82	1212.43	1108.56	1190.03	1199.29	1456.99	1141.73	1202.95	1138.43	1260.97	1259.31	632.62	712.198	779.902
LL0000020370	nktr	turquoise	2581.78	2830.93	3270.58	3077.17	3141.34	3357.82	3149.12	3419.26	3549.09	2362.26	2889.67	2597.45	2125.99	2175.91	2025.93
LL0000020430	nmrk2	turquoise	1321.09	1752.43	1528.67	1309	1501.65	1504.72	1400.73	1326.74	1448.91	844.355	883.366	1073.51	897.17	951.73	1010.95
LL0000020448	nocta	turquoise	735.811	740.492	708.711	727.108	803.111	875.316	616.547	777.645	803.624	316.083	373.656	409.135	377.655	257.817	353.125
LL0000020504	NPAS3	turquoise	778.395	865.295	1173.29	1086.06	1088.59	1149.52	1222.97	1263.42	1180.04	715.809	685.201	681.267	626.869	612.545	740.553
LL0000020505	npas4a	turquoise	1173.54	1362.42	1701.73	1591.25	1821.64	2021.91	1446.86	1625.53	1325.43	951.771	704.919	854.868	631.662	872.191	704.232
LL0000020568	nr1d1	turquoise	2554.05	2705.09	2608.22	2909.46	2800.43	2479.57	2418.94	2611.94	2616.01	463.119	375.628	311.543	323.978	274.274	306.714
LL0000020569	nr1d2a	turquoise	4707.01	5720.1	5232.92	6101.16	5555.9	5263.6	4763.62	4560.99	4989.04	1766.19	1803.21	1565.22	1628.52	1407.02	2079.4
LL0000020570	nr1d2b	turquoise	4474.29	4890.16	5159.78	4856.59	4979.71	5459.75	5325.03	5183.31	5220.07	2658.09	2539.68	2672.52	2896.63	2855.19	2597.99
LL0000020590	nr4a1	turquoise	701.15	1244.9	982.718	940.843	957.877	1006.08	787.56	753.9	1030.67	581.98	773.932	744.139	598.114	441.581	614.437
LL0000020593	nr4a3	turquoise	537.746	995.297	762.276	548.143	547.956	421.557	334.151	311.651	797.649	240.364	246.475	228.027	176.367	201.134	211.875
LL0000020626	nrn1a	turquoise	1250.78	1255.3	1461.72	1273.21	1310.28	1491.06	1431.11	1379.18	1436.96	892.78	904.07	1078.2	844.452	905.104	967.562
LL0000020653	nsg2	turquoise	2347.07	2636.44	2786.43	2631.29	2890.36	2921.62	3256	2908.75	2802.23	2179.12	2026.02	2119.81	2125.03	2167.68	1733.34
LL0000020688	ntn4	turquoise	250.552	287.045	254.435	337.476	221.692	271.28	255.395	248.332	257.917	125.905	149.857	149.203	122.69	153.593	182.616
LL0000020803	obsl1b	turquoise	594.195	576.17	623.212	596.208	591.876	671.368	532.166	662.878	703.047	285.267	361.825	380.046	395.867	403.183	390.455
LL0000020805	oca2	turquoise	465.453	439.927	447.065	468.376	369.138	442.049	288.022	414.546	378.41	194.58	242.531	228.027	370.945	388.555	337.991
LL0000020863	olfm2b	turquoise	270.359	288.085	316.242	232.143	253.064	259.57	391.53	356.173	377.415	184.015	176.476	190.492	184.035	142.622	210.866
LL0000020893	opn1lw2	turquoise	30962.5	28356.1	29473.3	33329.4	31996.9	29132.3	32544.2	28611.6	30289.8	9036.1	9871.82	10746.4	10551.3	11155.6	10691.6
LL0000020894	opn1mw1	turquoise	20103.6	17484.8	16497.1	18972.3	21737.3	18868.6	20217.8	17709.7	19426.4	6645.67	7464.25	8043.83	10038.5	9527.36	6965.64
LL0000020895	opn1mw2	turquoise	1370.61	1808.59	2691.66	2990.24	1900.07	2223.91	2364.93	1682.92	2798.24	1384.07	1333.92	1404.76	760.103	669.228	765.777
LL0000020899	opn1sw2	turquoise	13608.1	12023.6	13407.8	14404.1	14934.9	12837	14838.8	12713.4	13966.3	7080.61	7224.68	7704.13	6759.45	6162.02	5146.54
LL0000021122	otos	turquoise	333.74	381.686	264.736	375.315	404.693	294.699	282.397	258.225	220.075	111.818	120.28	176.416	208.956	175.535	152.348
LL0000021348	pbxip1b	turquoise	1084.41	906.895	1117.66	1153.56	1072.91	1092.92	1154.34	1094.24	1204.94	653.297	784.776	789.181	795.568	731.397	683.044
LL0000021421	pcf11	turquoise	2532.26	2701.97	2898.71	2744.81	2738.73	2726.46	2607.95	2700.98	2792.27	1992.47	1920.53	2071.01	1753.12	1676.73	1658.68
LL0000021499	pde4ca	turquoise	384.246	418.087	449.125	444.855	414.104	444.977	317.274	390.801	411.272	173.449	201.124	229.904	231.002	181.935	202.795
LL0000021539	pdk2b	turquoise	2949.19	4172.55	3301.48	3982.22	3346.3	3689.6	1907.02	3304.49	3595.89	3621.31	3481.21	2808.58	602.906	1057.78	625.536
LL0000021592	peli3	turquoise	571.418	683.291	627.333	619.729	713.18	724.063	760.558	710.367	675.164	575.817	539.287	511.419	369.028	364.784	392.473
LL0000021599	per1a	turquoise	609.05	742.572	596.429	795.626	715.271	746.507	596.296	734.112	813.582	170.808	166.617	128.559	161.989	122.509	120.062
LL0000021600	per1b	turquoise	2704.58	2699.89	2834.84	3059.79	2896.64	3070.92	2652.95	3065.07	2891.85	817.942	802.523	674.698	640.288	624.43	669.928
LL0000021602	per3	turquoise	4105.89	4081.03	4423.26	4108.01	4202.74	4410.73	3536.15	4440.29	4784.9	2756.7	2527.85	2520.5	2480.64	2407.21	2449.68
LL0000021603	perp	turquoise	2521.37	2941.17	2875.02	2362.33	1725.43	2868.93	2305.3	2430.88	2483.57	1674.62	1811.1	1781.99	2799.82	2977.7	2627.25
LL0000021636	pfkfb4b	turquoise	3261.14	3974.95	4196.64	4401.51	3942.36	3933.55	2747.46	3728.93	3540.13	1270.5	1346.74	1362.53	1086.96	1076.98	1080.56
LL0000021643	pfn1	turquoise	9938.9	9074.15	8651.83	10105.9	7897.26	8736.57	11970.9	9710.66	8631.74	7304.25	6465.53	6865.22	7503.26	7847.89	6467.23
LL0000021679	phactr3b	turquoise	489.221	523.129	510.931	578.823	585.602	547.438	624.423	516.451	470.025	458.717	471.26	421.334	322.061	277.017	293.598
LL0000021803	pik3r1	turquoise	4678.3	4985.84	5119.61	5333.15	4800.89	5426.57	4975.13	5246.63	5128.46	2991.78	3160.8	3339.71	3420.94	3172.43	3568.58
LL0000021805	pik3r3a	turquoise	802.163	1004.66	701.5	925.503	845.986	750.41	715.555	674.75	739.892	365.388	446.613	483.268	426.539	356.556	537.759
LL0000022041	pkp3a	turquoise	1873.69	2218.36	1723.36	1745.67	1322.83	1644.27	1781.01	1539.46	1885.08	1078.56	1217.59	1436.67	1562.38	1209.55	1385.26
LL0000022060	plac8.1	turquoise	1930.14	2262.04	1769.72	1575.91	1863.47	1850.17	1317.48	1667.09	1050.59	1224.71	1260.97	688.774	478.299	572.318	429.803
LL0000022162	plppr3a	turquoise	707.092	786.253	870.437	938.798	819.843	742.603	961.949	1037.85	976.896	670.906	774.917	567.722	569.358	629.916	529.687
LL0000022173	plscr3b	turquoise	1262.66	1385.3	1238.18	1248.66	1050.95	1225.64	1289.35	1097.21	1053.57	654.177	793.65	846.422	1009.32	1006.59	981.687
LL0000022202	pmp22b	turquoise	1995.5	1954.19	2118.92	1954.29	1845.69	1994.59	2289.55	1576.07	1933.88	1256.41	1289.56	1355.03	2162.41	2260.93	2317.51
LL0000022210	pnisr	turquoise	3920.7	4323.35	5267.95	4493.55	4554.1	4321.93	4655.61	4759.86	4448.31	4324.79	4063.88	4173.93	2927.31	2814.96	2867.37
LL0000022219	pnp5a	turquoise	3522.59	3708.7	3341.65	3702.01	3089.05	4116.03	3871.42	3552.83	3787.09	1488.85	1804.2	1922.75	2381.91	1731.58	1848.36
LL0000022350	pparab	turquoise	671.44	704.092	862.196	778.241	610.699	776.757	579.419	739.059	584.544	461.358	364.783	458.87	647.956	722.254	667.911
LL0000022355	ppargc1b	turquoise	1624.13	1806.51	1971.62	1962.48	1817.46	2011.18	1784.39	1737.33	2064.33	1310.12	1371.39	1266.82	1294.95	1311.94	1290.42
LL0000022359	ppdpfa	turquoise	2108.4	2622.92	1845.94	2673.22	2908.14	2366.38	2709.21	2447.7	2496.51	2077.87	1950.11	1895.54	1391.76	1556.05	1205.67
LL0000022497	pprc1	turquoise	619.943	536.649	428.523	608.48	628.476	490.84	480.412	577.792	498.904	427.901	464.359	322.804	247.297	381.241	260.304
LL0000022542	prelid3b	turquoise	2761.03	3455.98	2745.22	3227.5	3085.91	2938.21	2490.94	2832.57	3002.39	2421.25	2304.05	2146.08	1700.41	1926.32	1669.78
LL0000022605	prkg1b	turquoise	1358.73	1379.06	1790.32	1632.16	1613.54	1760.39	1574	1699.74	1645.09	1233.52	1603.07	1518.31	709.301	621.687	721.384
LL0000022655	prp	turquoise	708.082	537.689	574.797	528.713	638.934	537.68	378.029	585.707	621.39	340.736	384.501	387.553	360.402	319.072	590.223
LL0000022679	prr12b	turquoise	1820.22	1675.47	1934.53	2161.89	2190.78	2226.83	2102.79	2509.04	2328.22	2592.06	2444.05	2397.57	1497.2	1468.28	1661.7
LL0000022680	prr13	turquoise	659.556	574.09	668.537	575.755	707.951	591.35	808.937	588.675	604.461	469.282	488.021	587.428	455.295	441.581	300.661
LL0000022686	prr33	turquoise	2909.57	2825.73	2457.83	2961.61	2852.72	3344.15	3394.39	3095.74	3302.13	1884.17	2258.7	2289.66	2558.28	2471.21	2041.06
LL0000022706	prss35	turquoise	602.118	552.249	548.015	547.121	520.767	509.381	565.918	503.589	453.097	269.419	331.262	296.529	309.6	341.014	324.875
LL0000022859	ptmaa	turquoise	10244.9	10052.8	13419.1	10511.9	10498	10876.6	13177	10744.6	10721	7578.95	9256.62	9260.91	7931.72	8129.48	9782.57
LL0000022860	ptmab	turquoise	17851.6	17289.3	22770.4	18329.1	18999.6	18944.7	24038.6	19093.8	19350.7	14935.1	16573	17198.7	14111.3	13834.4	13654.8
LL0000022922	pts	turquoise	585.282	469.048	482.088	599.276	529.133	511.333	527.666	700.474	456.084	314.322	314.502	262.748	307.683	319.986	290.571
LL0000022986	qdpra	turquoise	1506.28	1296.9	1369.01	1149.46	1182.71	1157.33	824.688	925.061	838.478	480.728	526.471	534.879	942.221	980.986	720.375
LL0000023018	rab11fip1b	turquoise	1049.74	948.496	1088.82	1127.99	793.7	1058.77	1346.73	1128.87	1191	872.53	1027.31	906.479	455.295	390.383	492.357
LL0000023088	rab6bb	turquoise	1139.86	1243.86	1344.28	1226.16	1299.83	1461.79	1375.98	1189.22	1308.5	844.355	866.606	989.995	895.253	848.42	890.884
LL0000023111	RAC1	turquoise	335.72	447.208	448.095	366.111	314.761	351.297	238.518	450.163	304.72	145.275	113.379	142.634	235.795	286.159	265.348
LL0000023148	rai1	turquoise	869.505	896.495	941.514	1153.56	1207.8	1129.03	1109.34	1158.55	1240.79	905.987	906.042	891.465	737.098	661.914	686.071
LL0000023163	RAMP1	turquoise	453.569	707.212	781.848	532.804	700.631	1213.93	634.549	1035.87	588.528	545.001	557.034	615.58	455.295	672.885	188.67
LL0000023285	rbm25a	turquoise	1313.17	1225.14	1611.08	1273.21	1413.81	1366.16	1451.36	1502.85	1543.52	1091.76	1233.36	1102.6	896.212	870.362	925.187
LL0000023354	rcn3	turquoise	253.523	229.844	303.88	247.483	258.292	191.262	306.023	281.97	163.314	57.2295	74.9284	127.62	105.437	144.451	117.036
LL0000023360	rcvrna	turquoise	1682.56	1618.27	1497.77	1800.9	1904.25	1955.55	1872.14	1970.82	1855.21	907.748	1069.7	1139.2	1424.35	1276.29	1110.83
LL0000023373	rdh8b	turquoise	404.053	539.769	480.028	542.007	519.722	491.816	479.287	461.046	509.858	214.831	242.531	197.061	225.251	216.676	227.009
LL0000023409	retreg1	turquoise	426.83	518.969	531.533	497.011	401.556	553.293	252.019	522.387	607.448	411.172	372.67	387.553	169.657	289.816	228.018
LL0000023587	rgcc	turquoise	1938.07	2581.32	2351.72	2730.49	2113.4	2512.75	2548.32	2613.91	2314.28	2155.35	2013.21	2137.64	1470.36	1642.9	1649.6
LL0000023610	rgs2	turquoise	102.994	200.723	160.696	112.492	127.578	151.253	74.2557	104.873	134.435	73.0777	54.2245	60.0566	62.3035	48.455	79.7053
LL0000023639	rhcga	turquoise	990.325	941.216	619.092	1086.06	670.305	868.485	382.529	751.921	627.365	92.4477	49.295	82.5778	110.229	125.252	155.375
LL0000023641	rhcgl1	turquoise	834.844	1027.54	915.761	942.888	772.785	1253.94	769.559	1142.72	978.888	512.424	387.459	654.054	267.426	224.905	289.562
LL0000023647	rhoab	turquoise	1597.39	1513.23	1844.91	1499.21	1531.98	1499.84	1893.52	1555.29	1638.12	1244.08	1220.54	1262.13	1016.03	1154.69	984.714
LL0000023649	rhobtb1	turquoise	417.917	600.09	683.988	557.347	496.716	645.997	429.783	573.834	572.595	297.593	373.656	392.245	439.959	400.44	375.321
LL0000023724	rln3a	turquoise	102.003	162.243	154.515	116.583	168.361	153.205	245.269	171.161	178.251	102.133	118.308	94.7768	78.5983	97.8243	48.4286
LL0000023868	ros1	turquoise	247.581	249.604	346.115	234.188	194.504	266.4	244.144	232.502	288.787	155.84	114.364	154.833	116.939	119.766	101.902
LL0000023871	rp1l1b	turquoise	842.767	995.297	1203.16	1129.01	955.786	1043.16	804.437	959.689	1103.36	552.925	635.906	608.073	543.478	414.154	551.884
LL0000023929	rpl38	turquoise	4622.84	5114.81	6085.85	7381.53	5072.78	4993.3	5183.27	5066.56	4068.91	4539.62	4718.52	4967.8	4883.64	4795.22	3004.59
LL0000023972	rps18	turquoise	14835.1	16629.9	23407	16693.8	16786.9	15285.3	15475.6	15996.1	12581.1	15968.8	14068.8	16269.7	12541.2	13357.1	12181.8
LL0000024052	rsl1d1	turquoise	1264.64	1347.86	1262.91	1461.37	1376.16	1448.13	1176.84	1358.4	1201.95	1315.4	1328.01	1244.3	824.323	941.674	696.161
LL0000024088	rtn4rl2a	turquoise	312.943	353.606	431.613	356.907	329.401	448.88	351.027	383.875	359.49	311.681	243.517	290.899	158.155	230.39	148.312
LL0000024089	rtn4rl2b	turquoise	229.755	234.004	203.96	201.463	223.784	230.295	167.638	207.768	169.289	141.753	140.984	134.189	86.2664	81.3679	92.8214
LL0000024145	s100a10b	turquoise	1454.79	1574.59	1809.89	1336.61	1285.19	1468.62	2169.17	1549.35	1326.43	935.923	1289.56	1317.49	1358.22	1511.25	1222.82
LL0000024152	s100v2	turquoise	619.943	655.211	507.841	526.668	496.716	573.786	756.058	659.91	522.804	369.791	360.839	403.505	513.764	508.321	344.045
LL0000024155	s1pr1	turquoise	1203.24	1208.5	1286.6	1475.69	1550.8	1592.55	1646	1486.03	1479.78	1010.76	1088.43	963.72	957.557	961.787	1020.03
LL0000024194	samsn1b	turquoise	375.333	405.607	411.011	505.192	466.39	439.122	454.535	443.238	516.829	316.963	325.347	279.638	212.79	239.533	244.161
LL0000024246	sc:d189	turquoise	36.642	33.2806	24.7225	78.7445	42.8744	70.2595	38.2529	66.2878	52.7783	9.68499	5.9154	11.2606	4.79258	4.57123	15.1339
LL0000024247	sc:d217	turquoise	0	44.7208	0	54.2007	27.1887	52.6946	114.759	67.2771	81.657	0	0	0	0	0	0
LL0000024275	scel	turquoise	1268.61	1251.14	1244.36	966.41	815.66	1157.33	916.945	981.455	964.946	545.881	744.355	910.232	1089.83	994.7	909.044
LL0000024278	scg2a	turquoise	1142.84	1501.79	1445.23	1452.17	1548.71	1591.57	1427.73	1184.28	1616.21	1158.68	928.718	1058.5	949.889	979.158	785.955
LL0000024279	scg2b	turquoise	3108.63	3433.1	3571.37	3841.09	3675.7	3888.67	3611.53	3544.91	3687.51	3059.58	2650.1	2679.09	2403.96	2517.83	1940.17
LL0000024285	scinla	turquoise	7094.69	6361.79	7110.8	6650.33	6242.94	6772.23	8804.93	6755.42	7588.12	4770.3	4956.12	5046.63	5674.41	5927.06	6091.91
LL0000024301	scn4ba	turquoise	1272.57	1364.5	1411.24	1306.95	1211.99	1529.12	1221.84	1259.47	1642.1	808.257	848.86	932.754	1271.95	1101.67	1084.6
LL0000024479	sept8b	turquoise	508.037	499.208	590.249	518.486	577.236	484.985	551.292	556.026	511.85	371.552	347.037	354.709	279.887	290.73	300.661
LL0000024512	serpinf1	turquoise	969.528	1043.14	825.112	1050.27	917.094	925.083	1096.96	905.273	1063.53	445.51	490.978	502.035	674.795	632.658	589.214
LL0000024534	setd3	turquoise	2590.69	2672.84	3853.61	2563.8	2426.07	2432.73	2421.19	3184.78	3097.99	2292.7	1352.65	2435.11	1869.11	2691.54	1984.56
LL0000024569	sfswap	turquoise	1654.83	2365	2051.96	1974.75	2177.18	2309.78	2479.69	2008.42	2065.32	1647.33	1503.5	1525.81	1147.34	978.243	1186.5
LL0000024593	sgk2b	turquoise	440.695	560.569	497.54	549.166	519.722	462.541	442.159	412.567	563.632	256.212	321.403	352.832	222.376	254.16	230.036
LL0000024715	si:cabz01007794.1	turquoise	1165.61	1420.66	1065.13	1356.04	872.129	1180.75	984.451	1230.78	1399.12	733.418	861.677	867.067	1237.44	1206.8	732.482
LL0000024756	si:ch1073-100f3.2	turquoise	250.552	217.364	317.272	279.185	310.578	307.385	225.017	219.64	275.841	75.719	73.9425	73.194	89.1419	110.624	95.8482
LL0000024791	si:ch1073-188e1.1	turquoise	0	11.4402	0	6.13593	10.4572	13.6616	10.1258	7.91496	46.8034	0	0	0	0	0	0
LL0000024818	si:ch1073-303d10.1	turquoise	232.726	349.446	361.566	358.952	336.721	288.844	393.78	279.992	344.553	239.483	183.377	204.568	168.699	155.422	165.464
LL0000024882	si:ch211-103a14.5	turquoise	655.595	620.89	644.844	563.483	816.706	660.634	754.933	699.484	583.549	312.561	526.471	504.851	280.845	317.243	261.312
LL0000024960	si:ch211-114n24.6	turquoise	1479.55	1163.78	1036.28	1208.78	852.26	1396.41	1423.23	963.646	946.026	785.365	915.901	563.03	714.094	739.625	916.107
LL0000025006	si:ch211-125e6.5	turquoise	59.4195	158.083	47.3847	39.8836	55.423	75.1386	104.633	37.596	18.9205	14.0873	6.9013	15.9525	2.87555	17.3707	2.01786
LL0000025043	si:ch211-132b12.7	turquoise	929.915	1218.9	1023.92	1060.49	974.609	988.511	1167.84	908.241	1229.83	567.012	484.077	423.211	392.991	446.152	329.92
LL0000025119	si:ch211-147k10.6	turquoise	393.159	647.931	644.844	565.529	534.362	654.779	555.793	530.302	608.444	248.288	230.701	285.269	221.417	175.535	211.875
LL0000025174	si:ch211-153j24.3	turquoise	632.818	762.333	926.062	849.827	790.563	914.349	594.046	780.613	961.959	340.736	390.416	433.533	394.908	427.867	414.67
LL0000025200	si:ch211-157c3.4	turquoise	662.527	820.574	904.43	668.817	537.499	1001.2	847.19	646.058	590.519	349.54	392.388	484.206	680.546	724.997	523.634
LL0000025233	si:ch211-161h7.5	turquoise	819.989	801.853	609.821	557.347	440.247	629.408	483.787	569.877	522.804	320.485	252.39	257.117	293.306	277.931	343.036
LL0000025272	si:ch211-166a6.5	turquoise	3091.79	2972.37	2950.21	3284.77	2223.2	3206.56	3266.13	3355.94	3260.3	1908.82	2075.32	2118.87	2476.8	1724.27	2078.39
LL0000025322	si:ch211-181d7.1	turquoise	505.066	568.89	617.032	517.464	789.517	586.471	517.54	309.673	639.314	354.823	363.797	334.065	312.476	316.329	353.125
LL0000025374	si:ch211-194c3.5	turquoise	8380.13	10526	10829.5	10479.2	10799.1	10781.9	10418.3	11097.8	11861.2	8066.72	7876.36	8444.52	6820.8	6581.66	7126.06
LL0000025388	si:ch211-195b13.1	turquoise	3041.29	3445.58	3754.72	3337.95	3320.15	3769.61	3032.11	3289.65	3408.68	2238.99	2402.64	2374.11	2077.1	1965.63	2220.65
LL0000025391	si:ch211-195b15.8	turquoise	984.383	1171.06	1078.52	1232.3	1296.69	1318.34	1332.1	1138.76	1306.51	979.945	821.255	790.119	785.983	748.768	679.009
LL0000025394	si:ch211-195h23.3	turquoise	144.587	490.888	494.449	449.968	382.733	371.79	213.766	265.151	324.636	257.973	104.505	314.359	312.476	163.65	209.857
LL0000025417	si:ch211-197e7.1	turquoise	50.5066	14.5602	4.12041	46.0195	51.2402	18.5407	25.877	21.7661	19.9163	0	2.9577	9.38384	0.958515	3.65698	1.00893
LL0000025527	si:ch211-209l18.4	turquoise	0	63.4411	0	42.9515	41.8287	95.6309	141.761	30.6705	169.289	0	0	0	0	0	0
LL0000025813	si:ch211-246m6.5	turquoise	173.307	203.843	153.485	212.712	157.903	211.754	165.388	213.704	199.163	82.7627	105.491	84.4546	100.644	80.4537	78.6964
LL0000025831	si:ch211-250g4.3	turquoise	741.753	1146.1	1195.95	1068.68	1001.8	1509.6	1263.47	1265.4	1118.3	975.543	1294.49	1130.75	434.207	266.96	377.339
LL0000025860	si:ch211-255f4.7	turquoise	331.759	381.686	506.811	386.564	438.156	293.724	371.279	521.398	498.904	265.897	303.657	250.549	231.961	213.934	240.125
LL0000025863	si:ch211-255g12.6	turquoise	5153.65	6207.86	5770.64	7260.85	7454.92	6316.52	8029.74	6385.39	6869.14	5736.16	4824.01	5633.12	1663.98	2383.44	1359.03
LL0000025920	si:ch211-266i6.3	turquoise	351.565	345.286	343.024	265.89	294.892	249.811	343.151	303.736	332.603	159.362	221.828	153.895	200.33	181.021	196.741
LL0000025929	si:ch211-269k10.2	turquoise	749.676	791.453	916.791	1015.5	1099.05	812.863	1026.08	1060.6	1101.37	803.854	723.651	724.432	509.93	453.466	450.991
LL0000026026	si:ch211-286o17.1	turquoise	740.763	761.293	783.908	672.907	723.637	835.307	705.429	713.335	761.8	371.552	410.134	508.604	709.301	758.824	573.071
LL0000026030	si:ch211-288g17.3	turquoise	4831.8	4351.43	5155.66	4353.44	5021.54	4491.73	5481.42	4489.76	4751.04	3221.58	3574.87	3580.87	3549.38	3427.51	3624.07
LL0000026056	si:ch211-51c14.1	turquoise	569.437	531.449	724.162	562.461	562.596	731.869	607.547	568.888	608.444	318.724	335.206	383.799	523.349	482.722	446.955
LL0000026124	si:ch211-69b7.6	turquoise	399.101	490.888	436.764	408.04	263.521	429.363	246.394	286.917	447.122	223.635	164.645	263.686	373.821	253.246	274.429
LL0000026233	si:ch73-141c7.1	turquoise	552.601	659.371	489.299	609.503	694.357	687.957	478.162	547.121	502.887	419.977	393.374	409.135	294.264	291.645	268.375
LL0000026356	si:ch73-23l24.1	turquoise	801.173	731.132	865.286	684.157	832.391	781.636	1131.84	890.433	894.243	444.629	527.457	466.377	578.943	637.23	706.25
LL0000026410	si:ch73-281i18.4	turquoise	266.397	204.883	159.666	170.783	218.555	326.902	339.776	189.959	203.147	159.362	236.616	277.762	125.566	112.452	135.196
LL0000026411	si:ch73-281i18.6	turquoise	334.73	281.845	196.75	329.295	458.024	390.33	550.167	504.579	359.49	416.455	349.995	383.799	272.218	309.015	263.33
LL0000026504	si:ch73-364h19.2	turquoise	381.275	505.448	537.714	492.92	567.825	567.931	392.655	476.876	504.879	269.419	74.9284	237.411	324.937	241.361	205.821
LL0000026506	si:ch73-366l1.5	turquoise	3689.95	3823.1	3698.07	4063.01	4298.95	4198.98	4710.74	4059.38	4486.15	3380.94	2303.06	2808.58	3930.87	3203.52	3423.29
LL0000026549	si:ch73-43g23.1	turquoise	834.844	938.096	890.009	1058.45	864.809	919.228	828.064	935.944	1134.24	462.238	595.484	698.158	840.618	781.68	672.955
LL0000026693	si:dkey-11n14.1	turquoise	167.365	232.964	236.924	204.531	201.824	202.972	203.641	186.001	151.364	75.719	91.6887	56.303	92.0175	84.1107	82.7321
LL0000026726	si:dkey-12e7.4	turquoise	34.6614	57.201	41.2041	14.3172	25.0972	44.888	72.0055	25.7236	50.7867	12.3264	16.7603	1.87677	6.70961	12.7994	4.03571
LL0000026801	si:dkey-159n16.2	turquoise	138.645	141.442	17.5117	206.576	141.172	111.244	102.383	134.554	120.494	19.37	34.5065	60.0566	16.2948	21.9419	36.3214
LL0000026833	si:dkey-165a24.10	turquoise	175.288	156.003	180.268	234.188	196.595	154.18	185.639	190.948	164.31	90.6868	90.7028	90.0849	79.5568	96.9101	75.6696
LL0000026836	si:dkey-165e24.1	turquoise	140.626	185.123	192.629	120.673	156.858	161.011	128.26	150.384	114.519	60.7513	54.2245	66.6253	75.7227	76.7967	83.7411
LL0000026881	si:dkey-175g6.2	turquoise	626.876	725.932	965.206	846.759	745.597	893.856	616.547	649.026	735.909	499.217	453.514	617.457	416.954	390.383	382.384
LL0000026921	si:dkey-183i3.5	turquoise	15594.6	14417.8	16876.2	17377	12832	19509.7	20553.1	18885.1	16756.6	11771.7	10737.4	11203.4	12766.5	9636.15	14518.5
LL0000026952	si:dkey-18a10.3	turquoise	626.876	745.693	688.109	570.642	635.796	646.972	513.039	548.111	653.256	360.106	350.98	369.723	533.893	408.668	378.348
LL0000026967	si:dkey-192d15.2	turquoise	187.171	277.685	143.184	118.628	84.7031	68.3078	168.763	118.724	96.5942	54.5881	57.1822	61.9333	59.428	51.1978	70.625
LL0000027010	si:dkey-19a16.7	turquoise	0	59.281	0	42.9515	36.6001	104.413	113.634	52.4366	109.54	0	0	0	0	0	0
LL0000027042	si:dkey-201c13.2	turquoise	603.108	739.452	891.039	906.073	691.219	778.709	538.916	686.623	551.682	174.33	211.969	236.473	105.437	83.1964	100.893
LL0000027056	si:dkey-202l22.6	turquoise	1049.74	954.736	901.34	1054.36	879.449	1191.48	1413.11	1342.57	1215.89	388.28	510.696	719.741	614.408	312.672	868.687
LL0000027087	si:dkey-208m12.2	turquoise	51.4969	57.201	0	44.9968	44.9659	49.7671	65.255	57.3834	49.7908	0	0	0	0	0	0
LL0000027154	si:dkey-21o22.2	turquoise	36.642	62.401	63.8664	145.217	88.886	89.776	126.01	87.0645	22.9038	1.76091	0.9859	6.56869	0.958515	3.65698	6.05357
LL0000027176	si:dkey-222h21.2	turquoise	204.007	319.285	258.556	252.596	301.167	241.029	285.772	138.512	247.958	120.622	139.998	124.805	122.69	136.223	97.866
LL0000027325	si:dkey-242g16.2	turquoise	294.127	299.525	252.375	263.845	245.744	183.455	121.509	128.618	154.352	68.6754	73.9425	64.7485	75.7227	31.0844	67.5982
LL0000027345	si:dkey-247k7.2	turquoise	282.243	533.529	406.891	329.295	235.286	253.715	289.147	269.109	248.954	208.668	203.095	228.966	164.865	201.134	204.812
LL0000027370	si:dkey-251i10.2	turquoise	1237.91	1257.38	1022.89	1326.38	1036.31	1105.61	1285.97	1319.82	1040.63	397.085	446.613	320.927	472.548	432.438	420.723
LL0000027758	si:dkey-57a22.15	turquoise	761.56	916.255	946.664	1110.6	1061.4	855.799	1195.97	955.731	1020.71	675.308	680.271	848.299	645.081	687.513	641.678
LL0000027774	si:dkey-58f10.12	turquoise	153.5	165.363	100.95	144.194	83.6574	108.317	70.8804	102.894	75.6821	18.4895	19.718	15.9525	76.6812	36.5698	38.3393
LL0000027811	si:dkey-65b13.13	turquoise	559.534	583.45	599.52	674.953	728.865	688.933	663.801	644.08	612.427	272.06	296.756	338.757	322.061	303.53	319.83
LL0000027933	si:dkey-7j14.5	turquoise	1444.88	1489.31	1582.24	1571.82	1666.87	1678.42	1918.27	1628.5	1616.21	1029.25	943.506	1072.57	945.096	936.188	1017
LL0000028020	si:dkey-91f15.1	turquoise	202.026	163.283	188.509	245.437	153.721	270.304	285.772	285.928	156.343	264.136	336.192	191.43	57.5109	276.102	104.929
LL0000028215	si:dkeyp-57d7.4	turquoise	319.875	333.846	401.74	362.02	366.001	408.871	424.158	401.684	398.327	217.472	170.561	184.862	156.238	157.25	140.241
LL0000028314	si:dkeyp-97a10.2	turquoise	119.829	183.043	232.803	93.0617	123.395	135.64	78.756	176.108	158.335	95.9695	69.9989	76.9475	52.7183	79.5394	85.7589
LL0000028542	slc1a3b	turquoise	1938.07	1841.87	2234.29	2228.37	1940.85	2102.9	2117.41	1976.76	2411.87	1124.34	1442.37	1207.7	1493.37	1540.5	1272.26
LL0000028625	slc25a43	turquoise	653.614	749.853	865.286	779.264	724.682	767.975	529.916	618.356	591.515	449.912	459.429	462.623	297.14	278.845	274.429
LL0000028761	slc3a2b	turquoise	3191.82	4525.12	4552.02	4672.51	4039.61	3953.07	3730.79	3600.32	3982.27	2745.26	2736.86	2704.42	1606.47	1837.63	2185.34
LL0000028831	slc6a16a	turquoise	645.692	494.008	582.008	545.075	461.162	543.535	451.16	485.78	571.599	280.865	306.615	240.226	412.162	330.043	318.821
LL0000028847	slc6a5	turquoise	1473.6	1682.75	1840.79	1740.56	1780.86	1941.89	1728.13	1602.78	1986.65	1026.61	1057.87	1202.07	1461.74	1469.19	1426.62
LL0000028872	slc8a1b	turquoise	1487.47	1749.31	1521.46	1666.93	1815.37	1711.6	1594.25	1666.1	1800.44	921.835	1134.77	1095.09	1398.47	1429.88	1497.25
LL0000028960	smc1a	turquoise	476.346	543.929	631.453	647.341	620.111	625.504	525.415	631.218	661.222	375.954	336.192	334.065	338.356	411.411	367.25
LL0000029016	smtnl	turquoise	331.759	442.007	365.686	365.088	263.521	303.482	247.519	348.258	353.515	188.417	225.771	264.624	184.035	217.591	183.625
LL0000029025	smyd1b	turquoise	778.395	628.171	725.192	737.335	744.551	685.03	767.309	633.197	820.553	395.324	512.668	441.04	422.705	449.809	414.67
LL0000029040	snap25a	turquoise	7401.69	7899.97	9522.27	8636.33	8752.66	9124.95	9650.99	8177.14	8904.59	6462.53	6453.7	6907.44	6412.47	6438.12	5706.5
LL0000029133	socs1a	turquoise	221.833	216.324	177.178	217.826	211.235	191.262	99.0076	172.15	108.544	80.1213	43.3796	47.8576	33.548	39.3126	55.4911
LL0000029135	socs2	turquoise	1184.43	1133.62	1403	1355.02	1133.56	1452.03	1041.83	1305.97	1072.49	692.917	698.017	660.622	624.952	769.795	608.384
LL0000029136	socs3a	turquoise	564.485	614.65	563.466	886.642	769.648	633.311	437.659	451.153	438.159	388.28	313.516	279.638	282.762	505.578	364.223
LL0000029234	sparcl1	turquoise	366.42	403.527	462.516	577.8	477.893	525.97	460.16	382.886	513.841	249.168	222.813	274.008	303.849	257.817	239.116
LL0000029315	sprb	turquoise	84.1776	87.3615	66.9567	52.1554	33.463	39.033	67.5052	83.107	48.795	3.52182	14.7885	13.1374	15.3362	19.1992	10.0893
LL0000029325	spry4	turquoise	909.118	1034.82	999.2	1076.86	1111.6	1087.07	1000.2	1124.91	1067.52	732.538	736.467	746.954	601.948	628.087	587.196
LL0000029386	srpk2	turquoise	1036.87	964.096	760.216	1121.85	1079.18	1116.34	1010.33	1127.88	1153.16	1273.14	1131.81	1052.87	760.103	696.656	668.919
LL0000029393	srrm1	turquoise	4226.71	4258.87	4301.71	4972.15	5155.39	4394.14	4823.25	5102.18	5063.73	3540.31	3716.84	3485.16	2902.38	2793.94	3105.48
LL0000029398	srsf11	turquoise	8076.1	8095.5	8856.82	8342.82	9768.05	8402.84	9907.51	9784.87	9039.03	7592.15	7139.89	7341.92	5741.51	6066.02	5446.2
LL0000029405	srsf4	turquoise	2898.68	3218.85	3553.85	3090.47	3180.03	3457.35	3455.14	3166.97	3104.96	2327.04	2372.08	2375.99	2166.24	2253.62	2272.11
LL0000029424	ssh2a	turquoise	574.388	621.93	590.249	757.788	632.659	722.111	581.67	893.401	688.109	638.329	559.005	628.717	353.692	380.326	372.295
LL0000029531	stc2a	turquoise	602.118	581.37	751.975	642.228	674.488	638.19	661.551	653.973	652.26	472.804	567.878	530.187	377.655	408.668	323.866
LL0000029560	stk35	turquoise	2435.21	2900.61	3057.34	2705.95	2684.36	2945.04	2382.93	2539.71	3152.76	1461.55	1548.85	1593.38	2032.05	1833.98	1653.63
LL0000029561	stk35l	turquoise	936.847	889.215	1027.01	950.047	911.866	1090.97	1003.58	1023.01	1181.04	693.798	830.128	770.413	598.114	631.744	566.009
LL0000029568	stm	turquoise	6592.59	7808.45	6670.95	7698.55	4089.8	6273.58	5140.52	9385.16	6477.79	4088.83	4110.22	4249.94	5529.68	5388.57	6058.61
LL0000029569	stmn1a	turquoise	1351.79	1332.26	1591.51	1151.51	1319.7	1278.33	1659.5	1252.54	1357.3	648.014	848.86	966.536	824.323	770.71	899.964
LL0000029570	stmn1b	turquoise	8171.17	8679.99	10365.9	9349.12	10111	10471.6	11036	9613.7	9497.1	6410.59	6629.19	7198.34	6217.89	6450.01	6268.47
LL0000029574	stmn4	turquoise	1967.78	2030.11	2111.71	2322.45	2280.71	2199.51	2341.3	2143.96	2325.23	1617.39	1609.97	1664.69	1455.98	1427.14	1089.64
LL0000029641	sub1a	turquoise	815.037	865.295	1135.17	802.785	950.557	830.428	1105.96	948.805	1015.73	618.959	715.763	843.607	587.57	709.455	588.205
LL0000029989	taz	turquoise	636.779	758.173	783.908	602.344	716.317	696.74	595.171	745.985	753.833	375.073	408.163	423.211	414.079	341.928	348.08
LL0000030065	tcap	turquoise	559.534	747.773	712.831	884.597	479.984	522.067	608.672	419.493	650.268	259.734	300.7	274.008	258.799	365.698	327.902
LL0000030095	tcnba	turquoise	794.241	704.092	349.205	449.968	687.037	407.895	486.037	498.642	374.427	305.518	372.67	257.117	173.491	359.299	204.812
LL0000030109	tdh	turquoise	4352.48	4862.08	4555.11	5132.71	4424.43	4778.62	4134.69	4619.37	4804.82	3905.69	3494.03	3641.87	2274.56	2821.36	2292.29
LL0000030136	tecrl2b	turquoise	75.2647	117.522	118.462	117.605	124.44	121.978	126.01	94.9795	108.544	34.3377	37.4642	46.9192	58.4694	31.9986	51.4553
LL0000030140	tefb	turquoise	4290.09	4734.16	4880.63	4675.58	4893.96	5167	4456.47	4716.32	5126.46	2938.96	2552.5	2829.23	3354.8	3448.54	3081.27
LL0000030161	tent5c	turquoise	1015.08	1155.46	1283.51	1274.23	1142.97	1348.59	1042.96	1305.97	1228.84	508.022	593.512	607.134	554.98	496.436	503.455
LL0000030162	tent5d	turquoise	243.62	349.446	309.031	346.68	355.544	432.291	229.518	353.205	311.691	195.461	209.997	230.842	161.989	191.077	196.741
LL0000030288	thrb	turquoise	1057.67	1416.5	1687.31	1243.55	1351.07	1590.6	1534.62	1446.46	1612.23	899.824	935.619	967.474	1242.24	1292.74	1134.04
LL0000030441	tmem100a	turquoise	190.142	328.646	265.767	219.871	213.326	223.464	175.513	147.416	213.105	95.089	170.561	127.62	118.856	106.053	105.937
LL0000030574	tmem237a	turquoise	1175.52	974.496	1193.89	1202.64	1319.7	1276.38	1330.98	1113.04	1261.7	962.336	908.014	889.588	690.131	658.257	584.17
LL0000030689	tmsb1	turquoise	2831.34	3157.49	3006.87	2802.08	2458.48	2635.71	3373.01	2603.03	2384.98	1681.67	2088.14	2387.25	2757.65	2707.08	2025.93
LL0000030690	tmsb2	turquoise	656.585	661.451	703.56	723.017	821.934	828.476	923.696	767.751	774.745	535.316	529.428	626.841	513.764	530.263	392.473
LL0000030691	tmsb4x	turquoise	17432.7	17632.5	15616.4	17424	16502.5	16548.1	21144.9	18011.5	15988.8	11658.1	12321.8	13082	11366.1	12374.3	9637.28
LL0000030752	tnks1bp1	turquoise	1434.98	1292.74	2230.17	1650.57	1401.26	1913.59	2127.54	1588.93	1692.89	1284.58	1575.47	1504.23	263.592	280.674	380.366
LL0000030762	tnni1c	turquoise	490.211	449.288	666.476	471.444	502.99	490.84	498.413	540.196	505.875	274.702	277.038	302.16	208.956	213.934	257.277
LL0000030763	tnni1d	turquoise	412.966	450.328	495.479	347.703	454.887	338.612	355.527	316.598	284.804	215.711	240.56	236.473	231.002	255.989	232.054
LL0000030778	tnnt2d	turquoise	2341.13	2166.36	3002.75	2902.3	2634.16	3145.09	2949.98	3010.65	2682.73	2016.24	2159.12	2163.91	1590.18	1406.11	1554.76
LL0000030795	tns2b	turquoise	511.998	448.248	456.336	484.739	465.344	501.574	367.903	584.717	529.774	309.039	315.488	322.804	302.891	305.358	245.17
LL0000030800	tob1a	turquoise	3263.12	3947.91	3371.53	3629.4	3436.23	3677.89	3335.88	3270.86	3294.16	2378.11	2189.68	2295.29	2197.88	2009.51	2022.9
LL0000030801	tob1b	turquoise	4363.37	5369.61	4547.9	4646.95	4383.65	4890.84	3991.81	4099.95	4543.91	4176.87	3705.01	3492.67	2814.2	2639.43	2491.04
LL0000030823	top2a	turquoise	1624.13	1552.75	1564.73	1266.05	1445.18	1267.6	1587.5	1487.02	1361.28	1010.76	1150.55	1097.91	924.967	900.533	1110.83
LL0000030888	tppp3	turquoise	395.14	438.887	315.211	347.703	327.31	313.24	271.146	263.172	332.603	128.546	250.419	200.814	165.823	164.564	130.152
LL0000031122	trim63a	turquoise	1032.91	1649.47	1451.41	1699.65	1694.06	1579.86	1523.37	1762.07	1287.59	1899.14	2020.11	1808.27	543.478	757.91	687.08
LL0000031123	trim63b	turquoise	520.911	850.734	908.551	968.455	832.391	814.815	877.567	763.793	753.833	900.704	997.731	788.243	471.59	520.206	572.062
LL0000031215	tsc22d3	turquoise	3046.24	4050.87	2800.85	3087.4	3262.64	3035.79	2966.85	2709.88	2855.01	2546.27	2338.56	2224.91	1843.23	1591.7	2197.45
LL0000031233	tsnaxip1	turquoise	124.781	154.963	175.117	127.832	162.086	200.044	214.891	93.9901	214.101	101.252	82.8156	79.7626	88.1834	91.4246	65.5803
LL0000031348	tuba1c	turquoise	10581.6	11473.5	10643	12787.3	13480.3	11529.4	14362.9	12150.4	12535.3	9159.36	9794.92	9413.87	8397.55	7671.44	7494.32
LL0000031349	tuba2	turquoise	4124.7	4192.31	4692.12	4194.93	4616.84	4712.26	5055.01	4376.97	4410.47	2445.02	2878.83	3003.77	3269.5	3109.35	3101.45
LL0000031357	tubb2	turquoise	869.505	757.133	764.336	858.008	952.649	765.047	952.948	698.495	820.553	359.225	395.346	386.614	334.522	293.473	309.741
LL0000031360	tubb5	turquoise	3667.17	3608.86	4375.88	3840.07	4011.37	3716.92	4649.98	3963.41	4093.8	2659.85	3334.31	3372.55	2515.14	2291.1	2837.11
LL0000031399	txlnbb	turquoise	2392.63	2495	2346.57	2839.91	2694.81	3182.17	2676.58	2777.16	2778.33	2083.15	2097.01	1643.11	1223.07	1103.5	1125.96
LL0000031411	txnipa	turquoise	4147.48	5496.49	4575.72	5210.43	4879.32	4665.42	4260.7	5395.03	4062.93	4568.68	5082.31	4433.86	2898.55	3082.84	3486.86
LL0000031425	tyrp1a	turquoise	799.192	560.569	586.128	740.403	685.991	575.737	568.169	603.515	669.189	299.354	369.713	262.748	375.738	320.9	447.964
LL0000031426	tyrp1b	turquoise	3585.97	3330.14	3136.66	3962.79	3249.05	3221.2	2731.71	3356.93	3181.63	2411.56	2252.78	2084.15	2634.96	2435.55	2306.41
LL0000031434	u2surp	turquoise	3052.18	3231.33	3728.97	3140.58	3425.77	3096.3	3532.77	3617.14	3490.34	2935.43	2922.21	2974.68	2199.79	2180.48	2180.29
LL0000031529	ubtd1a	turquoise	235.697	297.445	338.904	321.114	363.91	353.249	364.528	398.716	365.465	222.755	238.588	207.383	163.906	192.906	149.321
LL0000031555	ucp3	turquoise	1177.5	1298.98	1861.4	1721.13	1433.68	1594.5	1075.58	1593.87	1120.29	1193.9	1053.93	1219.9	399.701	373.012	417.696
LL0000031608	ulk2	turquoise	2827.38	2879.81	2476.37	3625.31	3183.16	2965.53	2243.42	2912.7	2744.47	1829.58	1723.35	1699.41	1236.48	1139.15	1154.21
LL0000031621	unc13ba	turquoise	545.669	498.168	628.363	587.004	528.087	563.051	483.787	670.793	777.733	441.988	389.431	431.657	341.231	318.158	399.536
LL0000031641	unm_hu7910	turquoise	3839.49	3985.35	6479.35	4569.23	4235.16	5494.87	6706.64	4876.6	5425.21	2477.6	4036.27	3542.4	2172	2006.77	2409.32
LL0000031712	usp2b	turquoise	1035.88	1136.74	1003.32	977.659	1014.35	1065.6	740.307	942.869	941.047	493.935	558.019	483.268	568.4	485.465	524.643
LL0000031789	vamp1	turquoise	1754.86	1985.39	2445.46	2234.5	2066.34	2220.98	2429.06	2026.23	2097.19	1378.79	1435.47	1359.72	1556.63	1449.08	1593.1
LL0000031820	vcanb	turquoise	689.266	600.09	735.493	629.956	595.013	618.674	632.299	797.432	564.628	352.182	445.627	483.268	420.788	399.526	440.902
LL0000031843	vgf	turquoise	1035.88	1270.9	1364.89	1396.95	1295.64	1484.23	1059.83	1099.19	1344.35	852.279	899.141	852.991	732.306	809.108	547.848
LL0000031856	vimr1	turquoise	3348.29	3088.85	3029.53	3000.47	2563.05	2350.76	5066.26	3109.59	3534.15	2088.44	2200.53	1834.54	1683.15	1929.06	2036.02
LL0000031865	VIT	turquoise	1024.99	963.056	892.069	987.885	930.689	890.929	885.443	986.402	841.465	537.077	554.076	612.765	725.596	575.975	628.562
LL0000032112	wsb1	turquoise	5947.89	6717.47	6659.61	6684.08	6166.6	6596.58	5791.94	7025.51	6436.96	4213.85	4094.44	4661.89	3294.42	3288.54	3542.35
LL0000032127	wu:fb18f06	turquoise	2153.96	2424.28	3259.25	2037.13	1830.01	2409.31	2386.31	2236.96	1786.5	1512.62	2040.81	2159.22	1769.42	1629.19	1487.16
LL0000032142	wu:fc34e06	turquoise	111.907	238.164	134.943	125.787	142.218	223.464	68.6303	76.1815	166.301	20.2504	67.0412	75.0707	109.271	111.538	91.8125
LL0000032189	xiap	turquoise	556.563	758.173	545.954	648.364	493.579	531.825	543.417	535.249	589.524	439.347	355.91	365.97	367.111	348.328	357.161
LL0000032190	xirp1	turquoise	470.404	686.412	533.593	441.787	402.601	452.783	363.403	387.833	491.933	222.755	249.433	325.619	306.725	324.557	277.455
LL0000032734	XLOC_004482	turquoise	307.991	387.927	378.048	547.121	367.047	359.104	319.525	393.769	422.226	245.647	207.039	270.255	208.956	187.42	364.223
LL0000033031	XLOC_007126	turquoise	188.162	205.923	176.148	146.24	141.172	182.479	182.264	81.1283	182.234	56.3491	109.435	122.928	117.897	67.6542	76.6786
LL0000033067	XLOC_007299	turquoise	618.953	884.015	967.266	1059.47	759.191	860.678	794.311	871.635	959.967	574.056	507.739	591.182	515.681	461.694	725.419
LL0000033419	LOC108179637	turquoise	45.5549	71.7612	83.4383	57.2687	28.2344	69.2836	41.6282	70.2452	58.7532	20.2504	18.7321	2.81515	19.1703	9.14246	18.1607
LL0000033684	LOC108179776	turquoise	140.626	138.322	148.335	120.673	69.0174	113.196	96.7574	121.692	65.7239	46.6641	35.4924	88.2081	75.7227	47.5408	40.3571
LL0000033735	XLOC_012620	turquoise	307.991	206.963	116.402	206.576	157.903	297.627	158.637	212.714	276.837	68.6754	9.859	90.0849	115.98	32.9129	94.8393
LL0000034560	XLOC_018236	turquoise	8.91292	8.32014	43.2643	23.5211	11.5029	7.80661	23.6268	11.8724	18.9205	7.92409	0	39.4121	0	0	27.2411
LL0000034691	XLOC_019059	turquoise	629.847	954.736	745.794	644.273	447.567	712.353	540.041	630.228	649.273	346.899	407.177	407.259	744.766	415.068	590.223
LL0000035008	XLOC_021896	turquoise	253.523	293.285	464.576	236.233	203.915	297.627	328.525	262.183	236.009	149.677	74.9284	167.971	119.814	111.538	121.071
LL0000035476	XLOC_025815	turquoise	39.613	126.882	134.943	155.444	185.092	118.075	223.892	57.3834	193.188	80.1213	100.562	143.573	73.8057	219.419	42.375
LL0000036487	XLOC_033024	turquoise	353.546	403.527	478.998	566.551	436.064	341.539	352.152	419.493	482.971	324.888	248.447	286.207	244.421	213.934	337.991
LL0000036516	XLOC_033137	turquoise	460.501	627.131	425.432	405.994	405.738	446.928	420.782	360.131	463.055	256.212	284.925	220.52	207.998	247.761	158.402
LL0000036779	XLOC_035413	turquoise	197.075	275.605	240.014	233.165	244.698	249.811	238.518	226.566	160.326	95.089	131.125	125.743	119.814	109.71	139.232
LL0000036966	XLOC_036926	turquoise	157.462	461.768	399.68	409.062	154.766	174.673	473.661	305.715	393.348	259.734	356.896	164.217	187.869	187.42	270.393
LL0000036972	XLOC_036961	turquoise	923.973	1005.7	1843.88	1177.08	1238.13	1480.33	1404.11	1299.04	1644.09	891.019	1091.39	1047.24	1018.9	901.447	1160.27
LL0000037371	XLOC_040310	turquoise	43.5743	113.362	137.004	175.897	129.669	149.301	155.262	203.81	135.431	80.1213	43.3796	34.7202	33.548	59.426	70.625
LL0000037632	XLOC_042222	turquoise	951.702	1083.7	1766.63	1136.17	947.42	1352.49	1163.34	1093.25	1143.2	311.681	374.642	443.856	568.4	537.577	533.723
LL0000037664	LOC101886946	turquoise	114.878	249.604	288.429	147.262	240.515	140.519	202.516	131.586	137.423	99.4913	113.379	156.71	190.745	100.567	257.277
LL0000037671	LOC101886023	turquoise	82.197	117.522	161.726	100.22	84.7031	130.761	294.773	179.076	176.26	79.2409	119.294	132.312	136.109	70.397	92.8214
LL0000037673	XLOC_042488	turquoise	402.072	526.249	324.482	407.017	362.864	282.989	232.893	234.481	339.574	103.013	135.068	79.7626	122.69	92.3389	111.991
LL0000037773	XLOC_042919	turquoise	30.7001	28.0805	38.1138	23.5211	34.5087	44.888	39.378	51.4472	43.8159	52.8272	55.2104	47.8576	5.75109	1.82849	3.02678
LL0000038004	XLOC_043630	turquoise	188.162	245.444	279.158	294.525	260.384	226.392	312.774	178.087	305.716	215.711	145.913	197.061	126.524	104.224	211.875
LL0000038092	XLOC_043861	turquoise	238.668	339.046	320.362	441.787	340.904	370.814	387.03	328.471	369.448	241.244	194.222	231.781	192.662	152.679	260.304
LL0000038161	LOC103910031	turquoise	6105.35	5330.09	5642.9	8874.6	4990.17	4931.82	4859.25	5377.22	4488.15	4832.81	5688.64	4705.06	4293.19	3713.67	3399.08
LL0000038280	ywhag1	turquoise	1788.53	1849.15	1893.33	1874.53	2071.57	2235.62	2196.17	1892.66	1931.88	1281.06	1368.43	1452.62	1408.06	1452.74	1359.03
LL0000038307	zbtb22a	turquoise	815.037	942.256	839.534	1035.95	946.375	933.865	817.938	969.582	919.139	557.327	640.835	526.433	546.354	517.463	523.634
LL0000038410	zfand5a	turquoise	1884.59	2019.71	2390.87	2143.49	1743.21	2021.91	1896.9	2050.96	1954.79	1259.05	1295.47	1300.6	927.843	931.617	853.553
LL0000038411	zfand5b	turquoise	1405.27	2097.72	1518.37	1852.03	1808.05	1736.97	1790.01	1828.36	1832.3	2385.15	2288.27	2379.74	1426.27	1455.48	1371.13
LL0000038495	zgc:109986	turquoise	283.233	359.846	430.583	350.771	307.441	363.007	383.654	440.269	373.431	128.546	213.94	178.293	179.242	116.109	145.286
LL0000038506	zgc:110239	turquoise	618.953	587.61	442.944	601.321	495.67	405.944	569.294	567.898	500.896	394.443	379.572	324.681	300.974	362.041	331.937
LL0000038518	zgc:110540	turquoise	283.233	217.364	393.499	198.395	262.475	238.101	329.65	278.013	244.971	125.024	138.026	130.435	153.362	172.793	205.821
LL0000038549	zgc:112285	turquoise	419.898	425.367	454.275	439.742	460.116	451.807	508.539	455.11	401.314	284.387	259.292	289.961	274.135	285.245	238.107
LL0000038647	zgc:122979	turquoise	746.705	986.977	754.035	943.911	1096.96	922.155	713.305	683.654	711.013	385.639	315.488	319.989	245.38	376.669	317.812
LL0000038682	zgc:136930	turquoise	15870	15815.5	15671	17209.2	13509.6	20034.7	20629.6	19470.8	15888.3	12223.3	11251.1	12684.1	10571.5	8298.61	11010.4
LL0000038731	zgc:153426	turquoise	2685.76	2925.57	2575.26	3174.32	3645.37	3077.75	3625.03	3147.18	3553.07	2131.58	2237.01	2127.32	2097.23	1820.26	1821.12
LL0000038751	zgc:153846	turquoise	93.0905	49.9208	76.2276	59.314	70.0631	93.6793	34.8777	68.2665	36.8452	81.8822	86.7592	99.4687	2.87555	11.8852	6.05357
LL0000038788	zgc:158316	turquoise	696.198	858.014	808.631	665.749	776.968	709.425	842.69	695.527	721.967	531.794	519.569	669.068	414.079	546.719	422.741
LL0000038884	zgc:165461	turquoise	1629.08	1539.23	2103.47	1646.48	1794.45	1884.32	2154.54	1814.5	1726.75	1082.96	1217.59	1165.47	1077.37	965.444	1077.54
LL0000038899	zgc:165656	turquoise	577.359	720.732	574.797	672.907	569.916	622.577	472.536	516.451	588.528	227.157	248.447	230.842	334.522	296.216	311.759
LL0000038917	zgc:171497	turquoise	0	31.2005	1.0301	33.7476	19.8686	56.5979	67.5052	61.3409	89.6235	0	0	0	0	0	0
LL0000039084	zgc:193505	turquoise	880.399	971.376	789.059	803.807	590.831	886.05	916.945	839.975	868.352	461.358	576.752	660.622	569.358	531.177	417.696
LL0000039196	zgc:65894	turquoise	2803.61	3023.33	2768.92	3504.64	3782.36	2891.37	3574.4	2810.8	3167.69	1899.14	1763.78	1978.11	1750.25	1538.68	1613.28
LL0000039221	zgc:73359	turquoise	3444.35	3933.35	3769.15	4045.63	5007.94	4053.58	5040.39	4245.39	3899.62	4342.4	3538.4	3558.35	2232.38	2823.19	2689.8
LL0000039257	zgc:86709	turquoise	849.699	893.375	725.192	895.846	858.534	901.663	855.066	772.698	834.494	158.482	227.743	350.956	399.701	405.011	336.982
LL0000039260	zgc:86896	turquoise	2628.32	2472.12	2515.51	2481.99	1833.14	2286.36	2889.22	2649.53	2148.97	1425.45	1394.06	1392.56	1800.09	1621.87	1839.28
LL0000039276	zgc:92242	turquoise	506.056	554.329	388.349	495.988	436.064	463.517	469.161	642.101	508.862	283.506	326.333	302.16	267.426	237.704	205.821
LL0000039334	zmp:0000000760	turquoise	2753.1	1879.31	2348.63	2091.33	2335.09	1670.61	2385.18	2122.2	3282.21	1318.04	1821.94	1314.68	2786.4	2174.99	2594.96
LL0000039566	znf185	turquoise	921.993	1071.22	890.009	963.342	598.151	1106.59	1064.33	1125.9	1039.63	690.276	646.75	827.655	892.378	662.828	652.777
LL0000039598	znf395b	turquoise	909.118	874.655	1005.38	976.636	992.386	998.27	1092.46	960.678	952.997	543.24	526.471	447.609	466.797	438.838	352.116
LL0000039875	LOC100330864	turquoise	739.773	640.651	1134.14	974.591	825.071	1014.86	1190.34	635.175	1187.01	851.399	1061.81	940.261	656.583	596.089	1079.55
LL0000039962	LOC103910155	turquoise	0.990325	4.16007	4.12041	12.2719	52.2859	0.975826	7.8756	5.93622	44.8118	20.2504	0.9859	1.87677	0.958515	12.7994	4.03571
LL0000040133	rrm2	turquoise	2068.79	1914.67	1731.6	1441.94	1860.33	1629.63	2259.17	1777.9	1850.23	1082.08	1728.28	1371.92	1513.5	1481.08	1388.29
LL0000040181	si:ch73-167i17.6	turquoise	2126.23	2037.39	2507.27	2110.76	2078.89	2323.44	1949.77	2173.65	2087.23	1325.96	1350.68	1461.06	1791.47	1642.9	1542.65
LL0000040358	BX324227.2	turquoise	220.842	438.887	440.884	242.369	306.395	138.567	220.517	301.758	418.243	144.394	231.687	203.629	179.242	73.1397	347.071
LL0000040367	LOC101884510	turquoise	76.255	163.283	37.0837	158.512	35.5544	46.8396	95.6323	42.5429	103.565	37.8595	20.7039	22.5212	38.3406	32.9129	16.1429
LL0000040426	hbbe1.2	turquoise	7448.23	5151.21	3958.68	2922.75	5160.62	3156.8	3412.39	5618.63	3461.46	2408.04	3150.94	2711.93	2573.61	1552.39	2645.41
LL0000000028	abca1b	yellow	1560.75	1626.59	837.474	847.781	856.443	839.21	490.538	896.369	728.938	813.539	1172.24	797.626	645.081	701.227	738.536
LL0000000076	abcg5	yellow	216.881	123.762	53.5653	137.036	147.446	85.8727	59.6296	61.3409	99.5817	99.4913	55.2104	38.4737	84.3494	72.2254	77.6875
LL0000000255	ada	yellow	3786.01	3518.38	2335.24	2268.25	1991.05	2362.47	1238.72	2100.43	1324.44	1952.85	2183.77	1489.22	2250.59	1869.63	2030.97
LL0000000361	adgrg4a	yellow	333.74	334.886	170.997	241.347	190.321	188.334	114.759	160.278	138.419	155.84	177.462	111.668	158.155	89.5961	169.5
LL0000000376	adh8b	yellow	1970.75	1754.51	1322.65	1325.36	1299.83	1219.78	985.576	1109.08	1003.78	956.173	879.423	760.091	1029.45	1000.19	1139.08
LL0000000503	ahsg1	yellow	385.236	362.966	123.612	194.305	295.938	253.715	100.133	96.9582	90.6193	178.732	187.321	137.942	69.9716	47.5408	33.2946
LL0000000607	AL831745.1	yellow	382.265	421.207	192.629	275.094	210.189	213.706	119.259	279.002	177.255	283.506	284.925	173.601	178.284	134.394	124.098
LL0000000884	aldob	yellow	23923.3	28591.1	12607.4	19598.2	15115.9	16323.6	8002.74	14646.6	9777.92	18438.5	16724.8	13402.9	14209	11374.1	12278.7
LL0000001179	apoa4b.1	yellow	13439.7	14215	6382.52	9052.55	9683.35	8265.24	5753.69	7322.32	6155.14	8221.68	8245.08	5240.87	4505.02	3978.8	4501.84
LL0000001180	apoa4b.2	yellow	8087.98	9063.75	3314.87	6164.57	6639.26	5599.29	4072.81	5467.26	4117.7	6824.4	7094.54	3995.64	2926.35	2569.95	2680.72
LL0000001182	apobb.1	yellow	41991.8	46100.9	17490.1	24074.3	19097.9	20967.6	9593.61	18033.2	12219.7	19416.7	26983.1	17197.8	14680.6	12525.2	14087.7
LL0000001186	apoc1	yellow	14121	13404.8	8459.2	10309.4	10891.2	9378.66	7885.73	8405.68	7568.21	9970.26	10537.3	10143.9	6822.71	7185.98	4943.75
LL0000001192	apoea	yellow	2958.1	3657.74	1767.66	1960.43	2628.93	2550.81	1038.45	2186.51	1288.59	2291.82	2833.48	1939.64	1647.69	1254.35	1229.88
LL0000001440	asah2	yellow	878.418	903.775	524.322	583.936	547.956	631.359	331.9	464.014	354.511	434.944	471.26	295.591	469.673	277.931	454.018
LL0000001880	bfb	yellow	208.959	170.563	114.341	105.334	135.943	88.8001	50.6289	46.5004	90.6193	73.9581	52.2527	60.0566	92.976	124.337	39.3482
LL0000002435	BX248501.1	yellow	563.495	521.049	427.493	555.302	511.356	530.849	286.897	414.546	432.184	287.908	272.108	289.961	350.817	373.012	296.625
LL0000003632	BX908782.3	yellow	528.834	856.974	507.841	524.622	485.213	475.227	363.403	373.982	356.502	355.703	227.743	244.918	392.033	443.409	296.625
LL0000004349	CABZ01068499.1	yellow	248.572	251.684	153.485	147.262	146.4	111.244	75.3808	73.2134	66.7197	39.6204	47.3232	79.7626	45.0502	59.426	63.5625
LL0000004489	CABZ01079192.1	yellow	3618.65	3080.53	713.861	1852.03	1206.76	1156.35	472.536	1082.37	855.407	884.856	891.254	339.695	719.845	484.55	764.768
LL0000004492	CABZ01079267.1	yellow	204.007	164.323	53.5653	129.877	74.246	119.051	40.5031	82.1177	75.6821	113.579	88.731	40.3505	75.7227	53.0263	58.5178
LL0000005238	cd36	yellow	1817.25	1982.27	1053.8	1296.73	1288.32	1319.32	811.187	1084.35	883.289	1141.07	1036.18	777.92	1119.55	770.71	1004.89
LL0000005406	cebpa	yellow	782.357	639.611	493.419	555.302	510.31	465.469	353.277	441.259	393.348	382.117	327.319	392.245	467.756	405.925	371.286
LL0000005588	chia.1	yellow	3148.24	4040.47	1079.55	2747.88	2186.6	2167.31	1515.49	2171.67	1540.53	2482	2549.54	1442.3	1558.55	1293.66	840.437
LL0000005589	chia.2	yellow	24223.3	27346.2	11220.9	19772	17677.9	16664.2	11545.6	16104	13054.2	19617.4	17320.3	11366.6	13790.2	10264.2	10199.3
LL0000005626	chpt1	yellow	1900.43	1618.27	1174.32	1253.78	1221.4	1345.66	905.695	1092.26	883.289	996.674	1077.59	924.308	1207.73	1054.13	1064.42
LL0000005744	clcn2b	yellow	760.57	711.372	576.858	550.189	430.836	617.698	375.779	558.004	478.988	284.387	365.769	268.378	395.867	413.239	355.143
LL0000005802	clic5b	yellow	1363.68	1257.38	910.611	1039.02	880.494	887.026	604.171	765.772	705.038	674.428	754.214	673.76	976.727	916.075	826.312
LL0000005875	cndp2	yellow	1349.81	1224.1	1008.47	943.911	948.466	789.443	751.558	885.486	768.771	758.071	801.537	612.765	756.269	771.624	796.044
LL0000005976	col10a1a	yellow	519.921	608.41	288.429	373.269	472.664	284.941	232.893	202.821	151.364	125.024	78.872	119.175	178.284	207.534	191.696
LL0000006020	col6a1	yellow	1919.25	1809.63	1548.24	1340.7	1262.18	1358.35	1163.34	1297.06	1143.2	941.205	1096.32	1014.39	1416.69	1181.21	1369.12
LL0000006052	comtd1	yellow	320.865	187.203	135.974	176.919	202.869	154.18	103.508	80.1389	102.569	108.296	96.6182	105.099	74.7642	70.397	75.6696
LL0000006766	CR626907.2	yellow	190.142	164.323	85.4985	146.24	90.9774	105.389	67.5052	54.4153	92.611	32.5768	80.8438	82.5778	44.0917	84.1107	38.3393
LL0000007286	creb3l3b	yellow	232.726	206.963	54.5954	122.719	103.526	87.8243	39.378	75.1921	43.8159	64.2731	90.7028	34.7202	50.8013	57.5975	44.3928
LL0000007336	crp3	yellow	705.111	271.445	245.164	345.658	397.373	233.222	99.0076	145.437	250.946	175.21	139.998	147.326	185.952	278.845	115.018
LL0000008588	cyp2n13	yellow	1214.14	1132.58	824.082	1095.26	909.774	778.709	564.793	762.804	778.729	565.251	538.301	394.121	475.424	414.154	386.42
LL0000008605	cyp3a65	yellow	15616.4	15887.3	6735.84	12447.8	9408.32	9948.54	3961.43	8174.17	5845.44	11147.4	9032.82	6378.2	7113.14	5182.86	6045.5
LL0000008616	cyp4v8	yellow	1047.76	777.933	552.135	579.846	550.048	619.649	376.904	438.291	501.892	437.586	523.513	452.301	557.856	562.261	485.295
LL0000008618	cyp7a1	yellow	1056.68	938.096	527.413	714.836	714.225	437.17	329.65	350.237	368.452	729.896	606.329	509.543	345.066	151.765	461.08
LL0000008775	ddx21	yellow	6504.45	6021.7	5010.42	6959.17	5534.98	6237.48	4487.97	6308.22	5128.46	7371.16	6187.51	5509.25	4289.36	4263.13	4216.31
LL0000008940	dio3b	yellow	543.688	560.569	331.693	422.357	408.876	278.11	241.894	248.332	280.82	272.06	278.024	243.041	154.321	148.108	238.107
LL0000009346	ebi3	yellow	156.471	172.643	105.07	96.1296	120.258	95.6309	57.3794	34.6279	106.552	149.677	117.322	124.805	42.1747	65.8257	31.2768
LL0000009574	elnb	yellow	211.93	140.402	100.95	149.308	104.572	88.8001	22.5017	53.426	61.7406	40.5009	32.5347	43.1657	33.548	25.5989	35.3125
LL0000009583	elovl2	yellow	514.969	402.487	278.128	282.253	321.035	347.394	162.012	229.534	211.113	248.288	366.755	150.141	192.662	223.076	166.473
LL0000009636	enam	yellow	178.258	203.843	124.642	166.693	185.092	74.1628	92.2571	127.629	62.7365	44.0227	49.295	34.7202	52.7183	65.8257	60.5357
LL0000009656	enpep	yellow	637.769	713.452	398.65	580.868	494.625	397.161	300.398	410.588	335.59	473.684	376.614	346.264	413.12	347.414	534.732
LL0000009662	enpp7.1	yellow	684.315	823.694	280.188	311.91	321.035	344.466	166.513	327.481	202.151	309.039	324.361	252.425	216.624	138.965	294.607
LL0000009675	entpd8	yellow	293.136	376.486	126.703	286.344	206.006	231.271	105.758	194.906	164.31	132.949	166.617	105.099	102.561	75.8824	67.5982
LL0000009700	epdl2	yellow	2477.79	2044.67	1809.89	2041.22	1801.77	1565.22	1337.73	1769.98	1369.25	1876.25	1512.37	1393.5	1204.85	1268.06	1340.87
LL0000009810	esr2b	yellow	141.616	147.682	56.6557	132.945	130.715	85.8727	40.5031	75.1921	69.7072	41.3813	64.0835	60.0566	46.9673	49.3693	37.3303
LL0000009831	ethe1	yellow	743.734	700.972	366.717	487.807	486.259	387.403	364.528	400.695	347.54	355.703	345.065	301.221	325.895	234.961	289.562
LL0000009931	fabp10a	yellow	10383.6	10300.3	4620.01	8630.19	8867.69	7291.37	4660.11	6850.4	5255.92	7570.14	7127.07	6691.62	5426.16	4681.85	3109.52
LL0000009936	fabp1b.1	yellow	4917.95	5064.89	3060.44	4299.24	4533.19	3479.79	3590.15	4250.33	3411.67	3517.41	3434.88	2718.5	2796.95	2624.8	3028.8
LL0000009938	fabp2	yellow	10155.8	10392.9	6541.15	6941.79	8482.86	8037.88	6729.14	7774.47	5718.98	6995.21	6309.76	4629.05	4497.35	3910.23	4096.25
LL0000010162	faxdc2	yellow	3504.76	3704.54	1691.43	2685.49	2291.17	2230.74	1299.47	1911.46	1558.45	2695.07	2406.58	1855.19	1778.05	1396.05	1472.03
LL0000010265	fetub	yellow	20642.3	18245	8494.23	13356.9	14367.1	13053.6	6977.79	9421.77	7443.73	12528.9	12852.2	10729.5	6564.87	5422.39	3557.48
LL0000010339	fhl2a	yellow	459.511	486.728	423.372	308.842	309.532	303.482	248.644	231.512	194.184	196.341	253.376	229.904	268.384	334.614	249.205
LL0000010668	FP016234.1	yellow	441.685	217.364	101.98	124.764	87.8403	93.6793	58.5045	153.352	194.184	43.1422	59.154	62.8717	88.1834	42.9696	44.3928
LL0000010906	fthl28	yellow	1405.27	1545.47	1123.84	1225.14	1045.72	925.083	733.556	1119.97	952.997	867.247	683.229	970.289	724.638	958.13	618.473
LL0000010907	fthl29	yellow	459.511	540.809	340.964	367.133	279.207	318.119	131.635	195.895	289.783	142.634	148.871	182.046	119.814	155.422	57.5089
LL0000011042	g6pca.2	yellow	3071.99	3771.1	2309.49	2278.48	2170.91	2422	1242.1	1601.79	1247.76	1657.89	1631.66	1396.32	1004.52	665.571	1531.55
LL0000011133	gamt	yellow	5855.79	6815.23	4226.51	6328.19	6023.33	5622.71	4678.11	5367.33	4715.19	6117.39	5359.35	5633.12	4565.41	3643.27	3887.4
LL0000011210	gch1	yellow	781.366	693.692	533.593	512.35	496.716	563.051	355.527	385.854	351.523	293.191	344.079	382.861	411.203	380.326	427.786
LL0000011226	gda	yellow	1044.79	977.616	611.881	770.06	654.619	715.28	280.147	423.45	395.339	458.717	350.98	341.572	297.14	311.758	253.241
LL0000011560	gpd1c	yellow	1261.67	1281.3	796.269	1147.42	977.746	943.624	921.446	948.805	814.578	732.538	787.734	681.267	756.269	580.546	792.009
LL0000011807	gsta.1	yellow	3014.55	2929.73	1848	1846.92	2652.99	2052.16	1436.74	1817.47	1675.96	1957.25	2046.73	1409.45	1577.72	1594.45	2186.35
LL0000011820	gstr	yellow	3070.01	2646.84	2436.19	2238.59	1899.02	2038.5	1518.87	1923.33	1686.91	1640.29	1614.9	1523.94	1897.86	1838.55	1915.95
LL0000011950	hbae1.1	yellow	37773	22240.8	12558	18892.5	22364.8	18840.3	28306	24860.9	16214.9	17920.8	21284.6	21504.9	17816.9	12192.4	19187.8
LL0000011951	hbae1.3	yellow	14672.7	7247.88	4819.85	6036.74	7358.72	6479.48	9762.37	9220.92	4880.5	7180.1	6465.53	6719.77	5901.58	4412.15	7210.81
LL0000011952	hbae3	yellow	8664.35	6806.91	3682.62	5661.42	6831.67	5647.1	7301.81	6895.91	4655.44	6826.16	7172.42	7390.71	6599.38	3964.17	5088.03
LL0000012294	hpda	yellow	2153.96	2095.64	1192.86	1815.21	1724.39	1571.08	1105.96	1041.81	1359.29	1493.25	1557.72	1442.3	1275.78	1281.77	658.83
LL0000012350	hsd17b4	yellow	1875.68	1695.23	1174.32	1360.13	1398.12	1211	1173.47	1129.86	1217.88	1358.54	1189.98	1105.42	980.561	900.533	979.669
LL0000012541	igfbp2a	yellow	978.441	867.375	556.255	667.794	742.46	606.964	520.915	598.569	513.841	415.574	521.541	488.898	559.773	501.007	387.428
LL0000012544	igfbp5a	yellow	511.998	636.491	427.493	367.133	360.773	331.781	209.266	310.662	274.845	121.503	156.758	225.212	254.965	224.905	200.777
LL0000013456	krt1-19d	yellow	1228	1111.78	717.982	1030.84	882.586	592.326	550.167	470.94	382.394	539.718	551.118	542.386	649.873	838.364	809.161
LL0000013468	krt92	yellow	6771.84	6735.15	3699.1	6351.71	5239.05	4772.76	3337.01	4651.03	3341.96	4505.28	4047.12	3195.2	3616.48	3283.06	4028.65
LL0000013616	lgals2b	yellow	8291.99	8179.74	3572.4	7358.01	7844.97	5506.58	4860.37	6031.2	4475.2	6680.88	5748.78	5134.84	5450.12	5499.19	4597.69
LL0000014380	LOC100537272	yellow	1719.2	1442.5	1242.3	1532.96	1313.42	1189.53	894.444	1196.15	1044.61	1050.38	755.199	690.651	956.598	931.617	1000.86
LL0000017910	LOC110439915	yellow	872.476	1305.22	741.674	994.021	790.563	730.893	677.302	594.611	802.628	510.663	473.232	465.438	544.437	531.177	511.527
LL0000018444	lta4h	yellow	1017.06	1072.26	502.69	676.998	698.539	625.504	444.409	676.729	493.925	604.872	612.244	437.287	573.192	529.349	637.643
LL0000018574	mao	yellow	2084.63	1800.27	1480.26	1364.22	1386.62	1354.45	1145.34	1071.49	1191	1171	1335.89	923.37	1285.37	1205.89	1510.37
LL0000018702	mat2ab	yellow	1499.35	1609.95	1252.6	1127.99	938.009	1429.58	842.69	927.039	937.064	577.578	587.596	532.064	713.135	717.683	844.473
LL0000018975	mgst1.2	yellow	1256.72	1008.82	845.714	813.011	759.191	793.346	789.811	644.08	712.009	611.035	636.891	697.219	616.325	692.084	502.446
LL0000019756	muc5.3	yellow	241.639	297.445	121.552	216.803	156.858	83.921	78.756	72.224	52.7783	45.7836	59.154	43.1657	46.9673	35.6556	47.4196
LL0000019847	myl4	yellow	656.585	563.689	440.884	441.787	460.116	365.935	291.397	243.385	216.092	257.973	300.7	259.932	384.365	362.041	350.098
LL0000019849	myl7	yellow	379.294	391.047	254.435	229.075	326.264	230.295	172.138	142.469	156.343	134.709	187.321	185.8	163.906	205.705	134.187
LL0000019853	mylipb	yellow	496.153	619.85	349.205	380.428	345.087	337.636	343.151	377.939	352.519	230.679	247.461	236.473	223.334	209.362	248.196
LL0000020547	npsn	yellow	404.053	343.206	168.937	189.191	190.321	180.528	172.138	197.874	187.214	118.861	123.238	194.245	165.823	125.252	117.036
LL0000020597	nr5a5	yellow	374.343	409.767	258.556	330.318	288.618	364.959	183.389	286.917	251.942	242.125	222.813	148.265	184.035	156.336	138.223
LL0000021429	pck1	yellow	16092.8	19341.2	8159.44	13811	11292.7	10082.2	5218.15	8510.56	7425.81	9778.32	8067.62	5552.42	4227.05	2859.76	6148.41
LL0000021470	pcyt1bb	yellow	202.026	216.324	92.7092	115.56	106.663	117.099	87.7567	87.0645	49.7908	134.709	122.252	83.5162	76.6812	49.3693	88.7857
LL0000021664	pgm1	yellow	3846.42	3178.29	2383.66	2944.23	3000.16	2690.35	2621.45	2180.57	2528.38	2305.91	2605.73	2172.36	2096.27	2122.88	1857.44
LL0000022025	pklr	yellow	6145.96	5211.53	2707.11	4580.47	4920.1	4283.88	3191.87	3816	2662.81	4107.32	3534.45	3481.4	2201.71	2167.68	2305.4
LL0000022223	pnpla3	yellow	1033.9	1142.98	586.128	802.785	717.362	692.836	329.65	597.579	473.013	762.473	748.298	526.433	395.867	368.441	372.295
LL0000022388	ppip5k1b	yellow	702.14	587.61	302.85	470.422	431.881	322.023	219.392	290.875	245.967	281.745	248.447	210.198	236.753	247.761	252.232
LL0000022390	ppl	yellow	3262.13	3135.65	2888.41	2783.67	1701.38	2529.34	2201.79	2758.36	2518.42	1749.46	2250.81	2291.53	3139.14	2599.2	2917.82
LL0000023318	rbp2a	yellow	2859.07	3528.78	2255.93	2792.87	2819.26	2342.96	1909.27	2495.19	1899.02	2760.22	2628.41	2117.93	2278.39	2021.4	2161.12
LL0000023363	rdh1	yellow	644.702	634.411	352.295	437.697	415.15	358.128	238.518	363.099	337.582	302.876	201.124	197.061	284.679	252.332	289.562
LL0000023629	rhag	yellow	2801.63	2423.24	2098.32	2105.65	1879.15	1981.9	1682	1641.36	1474.8	1218.55	1492.65	1558.66	2144.2	1982.09	2142.96
LL0000024144	s100a10a	yellow	1876.67	2181.96	1651.25	2006.45	1740.07	1808.21	1361.35	1670.06	1316.47	1397.28	1252.09	1017.21	1103.25	967.272	1327.75
LL0000024146	s100a11	yellow	559.534	604.25	299.76	408.04	278.161	241.029	211.516	374.971	243.975	203.385	266.193	281.515	225.251	260.56	258.286
LL0000024216	sat1a.1	yellow	2177.72	1993.71	1203.16	1434.79	1083.36	1146.6	667.176	837.007	1033.66	1231.76	1075.62	912.109	1080.25	728.654	894.919
LL0000024227	sb:cb1058	yellow	741.753	945.376	443.974	648.364	662.985	491.816	351.027	461.046	353.515	422.618	502.809	483.268	279.887	256.903	329.92
LL0000024601	sgpl1	yellow	2954.14	3229.25	1653.31	2113.83	2014.05	1957.51	1389.48	1919.38	1737.7	1929.96	2387.85	1448.86	1703.28	1407.02	1734.35
LL0000024763	si:ch1073-138d10.2	yellow	228.765	145.602	145.244	98.1749	168.361	114.172	86.6317	62.3303	40.8285	38.74	48.3091	84.4546	64.2205	74.9682	69.6161
LL0000024936	si:ch211-113d11.5	yellow	1714.25	1170.02	707.681	768.014	999.706	775.781	385.905	695.527	474.009	406.77	523.513	451.363	180.201	137.137	108.964
LL0000024937	si:ch211-113d11.6	yellow	327.798	331.766	186.449	244.415	230.058	218.585	144.011	176.108	119.498	117.981	152.815	52.5495	108.312	80.4537	88.7857
LL0000025017	si:ch211-127i16.2	yellow	595.185	630.251	434.703	469.399	406.784	404.968	396.03	382.886	347.54	291.43	352.952	206.444	437.083	320.9	415.678
LL0000025301	si:ch211-173a9.6	yellow	454.559	372.326	178.208	240.324	204.961	190.286	137.261	264.162	189.205	133.829	164.645	193.307	240.587	112.452	205.821
LL0000025404	si:ch211-196f2.3	yellow	991.315	1116.98	621.152	743.471	529.133	721.135	382.529	476.876	404.302	360.986	446.613	283.392	506.096	366.613	530.696
LL0000025440	si:ch211-198m17.1	yellow	836.825	729.052	609.821	593.14	599.196	621.601	514.164	518.43	541.724	392.682	428.867	401.628	478.299	451.638	380.366
LL0000025817	si:ch211-248a14.8	yellow	614.001	533.529	328.603	376.337	383.778	364.959	230.643	342.322	227.046	329.29	297.742	247.733	313.435	319.072	258.286
LL0000026091	si:ch211-62a1.3	yellow	717.986	693.692	319.332	464.286	455.933	384.475	356.652	477.866	360.486	404.128	398.304	326.558	422.705	343.757	468.143
LL0000026418	si:ch73-288o11.5	yellow	340.672	292.245	202.93	168.738	200.778	121.978	115.884	91.022	120.494	109.176	82.8156	111.668	122.69	160.907	218.937
LL0000026542	si:ch73-40a17.3	yellow	517.94	400.407	211.171	310.887	286.527	266.4	222.767	254.268	175.264	293.191	273.094	229.904	228.127	163.65	284.518
LL0000026995	si:dkey-199f5.6	yellow	83.1873	109.202	94.7695	60.3367	93.0689	66.3562	37.1279	36.6067	36.8452	67.795	94.6464	104.161	17.2533	29.2559	18.1607
LL0000027061	si:dkey-203a12.9	yellow	32.6807	37.4406	9.27092	22.4984	39.7373	17.5649	0	4.94685	6.97072	0	2.9577	0	0	9.14246	8.07143
LL0000027209	si:dkey-22f5.9	yellow	542.698	479.448	281.218	250.551	321.035	307.385	213.766	231.512	217.088	209.548	237.602	246.795	172.533	257.817	172.527
LL0000027829	si:dkey-69o16.5	yellow	917.041	895.455	425.432	719.95	755.008	614.77	460.16	625.282	475.005	542.36	553.09	328.434	330.688	276.102	241.134
LL0000028491	slc13a2	yellow	2162.87	3296.86	1162.99	1887.82	1348.98	1432.51	596.296	1358.4	931.089	1500.29	1183.08	1002.19	1075.45	673.799	938.303
LL0000028497	slc15a1a	yellow	761.56	694.732	341.994	480.648	410.967	418.629	276.771	367.056	310.695	465.76	513.654	250.549	339.314	211.191	369.268
LL0000028498	slc15a1b	yellow	2568.9	3016.05	1445.23	2021.79	1501.65	2002.39	729.056	1364.34	1107.35	1281.94	1401.95	727.248	1160.76	749.682	1098.72
LL0000028560	slc22a2	yellow	563.495	665.611	607.761	572.687	492.533	527.922	322.9	388.822	343.557	426.14	368.727	401.628	300.974	255.989	350.098
LL0000028631	slc25a48	yellow	459.511	448.248	321.392	389.632	401.556	326.902	253.144	342.322	253.933	365.388	429.852	401.628	214.707	171.878	219.946
LL0000028643	slc26a3.2	yellow	772.453	672.891	384.228	390.654	424.561	386.427	283.522	360.131	301.732	357.464	428.867	274.008	304.808	186.506	367.25
LL0000028646	slc26a6	yellow	505.066	552.249	298.73	364.065	313.715	318.119	190.14	368.045	227.046	172.569	221.828	152.957	180.201	159.993	205.821
LL0000028677	slc2a9l2	yellow	483.279	694.732	370.837	477.58	510.31	550.366	345.402	388.822	389.364	461.358	469.288	441.979	324.937	252.332	315.795
LL0000028694	slc34a2a	yellow	1274.55	1553.79	459.426	1043.11	838.666	896.784	582.795	762.804	660.226	348.66	241.546	281.515	333.563	187.42	211.875
LL0000028738	slc38a4	yellow	2971.97	2921.41	2223.99	2553.57	2501.36	2196.58	1734.88	1922.35	2041.42	1476.52	1706.59	1642.17	2160.49	1887	1489.18
LL0000028771	slc43a3b	yellow	586.272	439.927	277.098	354.861	332.538	330.805	219.392	259.215	242.979	222.755	219.856	218.643	218.542	223.99	206.83
LL0000028835	slc6a19a.1	yellow	1077.47	1256.34	543.894	672.907	652.528	662.586	355.527	525.355	419.239	276.463	294.784	211.136	325.895	205.705	244.161
LL0000028836	slc6a19a.2	yellow	1702.37	1666.11	565.526	1194.46	780.105	932.889	470.286	785.559	618.402	805.615	748.298	429.78	920.175	504.664	987.741
LL0000028899	slco2a1	yellow	381.275	349.446	238.984	284.298	262.475	285.917	236.268	216.672	258.912	130.307	180.42	166.094	163.906	178.278	163.446
LL0000029583	stoml3b	yellow	797.212	878.815	478.998	653.477	578.282	664.537	470.286	520.408	442.143	673.547	640.835	427.903	333.563	369.355	290.571
LL0000029656	sult1st2	yellow	913.08	874.655	368.777	285.321	474.756	600.133	297.023	348.258	483.967	500.098	418.022	271.193	274.135	373.927	181.607
LL0000029657	sult1st3	yellow	812.066	703.052	305.941	488.829	525.996	457.662	230.643	325.503	338.578	309.92	344.079	269.316	294.264	285.245	234.071
LL0000029672	sult6b1	yellow	3939.51	3886.55	2045.78	3860.52	3305.51	2746.95	2147.79	2291.38	1623.18	2360.5	2290.25	1553.03	1930.45	1979.34	1781.77
LL0000029981	tat	yellow	1128.97	1061.86	859.106	893.801	887.814	666.489	526.54	581.749	604.461	765.114	710.834	667.191	572.234	586.032	446.955
LL0000030395	tm4sf4	yellow	1945.99	1706.67	1031.13	1271.16	1299.83	1307.61	1013.7	1095.23	1005.77	1053.9	928.718	527.372	885.668	796.308	954.446
LL0000030768	tnni2b.1	yellow	1134.91	1077.46	817.902	756.765	778.014	568.906	325.15	381.897	207.13	405.889	463.373	433.533	506.096	510.149	434.848
LL0000030874	tpm1	yellow	3727.58	3595.34	2731.83	3160.01	3043.04	2529.34	2162.42	2109.34	2165.9	2342.89	2184.75	2448.24	2243.88	2033.28	2257.98
LL0000030878	tpm4b	yellow	365.43	338.006	264.736	338.499	258.292	182.479	177.764	158.299	108.544	148.797	191.265	176.416	168.699	189.249	232.054
LL0000031086	trim35-12	yellow	332.749	451.368	331.693	296.57	183.001	287.869	172.138	246.353	204.142	103.894	131.125	116.36	118.856	107.881	117.036
LL0000031205	trpv6	yellow	1199.28	1697.31	1096.03	938.798	721.545	848.968	616.547	768.74	840.469	437.586	464.359	569.599	489.801	573.232	610.402
LL0000031422	tyr	yellow	526.853	479.448	550.075	536.894	361.818	528.898	294.773	509.525	367.456	239.483	295.77	241.165	576.068	533.92	499.42
LL0000031553	ucp1	yellow	12232.5	14105.8	7842.17	9513.76	7637.92	9011.75	3239.12	6772.24	4748.05	9516.83	8395.93	6925.27	4886.51	3582.93	4459.46
LL0000031945	vwa11	yellow	949.722	778.973	543.894	414.176	390.053	524.018	243.019	511.504	232.025	316.083	371.684	239.288	484.05	491.864	568.027
LL0000032124	wu:fa56d06	yellow	8420.73	11134.4	4981.58	8047.28	5846.61	6215.03	3285.25	6308.22	4375.62	6886.03	5501.32	3845.5	4967.99	2716.23	3256.82
LL0000032130	wu:fb63a08	yellow	175.288	118.562	35.0235	69.5406	63.7888	47.8155	57.3794	75.1921	66.7197	36.9791	17.7462	40.3505	27.7969	41.1411	32.2857
LL0000032159	wu:fj05g07	yellow	351.565	375.446	290.489	232.143	197.641	193.214	156.387	203.81	207.13	132.068	183.377	161.402	137.068	100.567	144.277
LL0000032162	wu:fj16a03	yellow	1092.33	1302.1	908.551	1234.35	845.986	730.893	673.927	701.463	701.055	598.709	670.412	721.617	618.242	654.6	602.33
LL0000032230	XLOC_000322	yellow	158.452	157.043	120.522	87.9484	61.6973	73.1869	29.2522	37.596	55.7657	13.2068	32.5347	20.6444	50.8013	30.1701	40.3571
LL0000034850	XLOC_020459	yellow	21.7871	101.922	26.7827	9.2039	15.6858	17.5649	2.25017	41.5535	11.9498	38.74	19.718	46.9192	8.62664	5.48548	5.04464
LL0000035594	XLOC_026836	yellow	656.585	737.372	412.041	607.457	572.008	371.79	393.78	427.408	425.214	336.333	305.629	352.832	405.452	365.698	352.116
LL0000038052	XLOC_043761	yellow	629.847	685.372	292.549	552.234	455.933	322.998	272.271	303.736	363.473	349.54	350.98	344.387	389.157	295.302	391.464
LL0000038289	zanl	yellow	6591.6	6197.46	2329.06	3463.73	2894.55	2882.59	1624.62	2298.31	2234.61	2415.97	2550.52	1308.11	1626.6	1008.41	1969.43
LL0000038539	zgc:112146	yellow	283.233	306.805	160.696	240.324	175.681	189.31	142.886	131.586	149.373	132.068	91.6887	102.284	119.814	106.053	111.991
LL0000038667	zgc:136410	yellow	242.63	280.805	71.0771	110.447	141.172	149.301	110.258	135.544	78.6695	91.5672	70.9848	46.9192	112.146	54.8548	104.929
LL0000038753	zgc:153896	yellow	219.852	351.526	87.5587	205.554	226.921	151.253	121.509	165.225	100.577	212.189	255.348	108.853	136.109	104.224	156.384
LL0000038761	zgc:153968	yellow	1145.81	1365.54	612.911	937.775	868.991	771.878	595.171	715.314	642.302	832.029	731.538	419.458	563.607	460.78	544.821
LL0000038777	zgc:154142	yellow	945.76	1006.74	353.325	485.761	604.425	585.495	298.148	517.44	431.189	304.637	462.387	197.999	315.352	213.019	318.821
LL0000038815	zgc:158846	yellow	3653.31	4059.19	2297.13	3075.13	2979.25	2887.47	1437.86	2814.76	1800.44	2664.25	2233.06	1813.9	2174.87	1957.4	2389.14
LL0000039082	zgc:175280	yellow	1075.49	980.736	717.982	571.664	710.042	726.99	582.795	673.761	615.415	639.21	681.257	456.993	588.528	534.834	532.714
LL0000039247	zgc:77938	yellow	828.902	756.093	399.68	424.402	492.533	528.898	369.028	527.334	425.214	410.292	349.009	303.098	421.747	394.954	398.527
LL0000039274	zgc:92161	yellow	342.652	395.207	229.713	262.822	256.201	218.585	147.386	211.725	159.331	118.861	95.6323	83.5162	105.437	85.9391	110.982
LL0000040005	LOC110437731	yellow	981.412	717.612	503.72	593.14	730.957	656.731	551.292	416.525	369.448	388.28	434.782	364.093	411.203	575.975	301.67
LL0000040161	si:ch211-11p18.6	yellow	660.547	495.048	614.971	418.266	537.499	414.726	312.774	272.077	303.724	352.182	230.701	201.753	232.919	309.929	337.991
LL0000040427	hbbe1.3	yellow	15373.8	10222.3	6850.18	8611.78	10034.7	8250.61	9813	9263.47	6914.95	6396.5	11472.9	7948.11	7546.39	4638.89	8561.77

## Sheet: Fold Change to WT
Identifier	Gene	colors	WT	Het	ZKO	MHet	MZKO
LL0000000014	aanat2	blue	1	1.06702	0.751737	2.48681	2.73853
LL0000000025	abat	blue	1	0.918143	0.7768	1.25482	1.42478
LL0000000026	abca12	blue	1	0.777957	0.851439	1.34329	1.53431
LL0000000038	abcb5	blue	1	0.919312	1.05969	1.49622	1.23484
LL0000000039	abcb6a	blue	1	0.768996	0.805631	1.67736	2.09653
LL0000000044	abcc1	blue	1	0.859018	0.919735	1.61593	1.35027
LL0000000050	abcc4	blue	1	0.86924	0.81758	1.38969	1.4413
LL0000000070	abcg2a	blue	1	0.777307	0.667909	1.95431	1.77651
LL0000000096	abhd4	blue	1	1.00036	0.868865	1.97504	1.73035
LL0000000137	acadvl	blue	1	0.907689	0.878222	1.54509	1.17782
LL0000000204	acsl1b	blue	1	0.814958	0.798154	1.25857	1.56273
LL0000000248	acvr2bb	blue	1	0.983763	1.03107	1.19751	1.60392
LL0000000375	adh8a	blue	1	0.809096	0.591111	2.26607	0.67036
LL0000000378	adi1	blue	1	0.897742	1.04391	1.60241	1.75251
LL0000000428	adtrp1	blue	1	0.787969	0.56672	1.02519	1.42386
LL0000000444	afg3l2	blue	1	0.927288	0.969679	1.71081	1.38619
LL0000000446	afp4	blue	1	1.10647	0.975789	1.55945	1.29489
LL0000000448	aftphb	blue	1	0.914319	0.966339	1.80053	1.78879
LL0000000477	agr2	blue	1	0.727068	0.794517	1.54739	2.17953
LL0000000480	agt	blue	1	0.65926	0.475195	1.6631	1.26729
LL0000000504	ahsg2	blue	1	0.945004	0.418899	2.47771	0.78388
LL0000000767	AL935186.6	blue	1	1.34848	1.29177	0.949898	2.52392
LL0000000768	AL935186.9	blue	1	1.18664	1.33771	1.03791	2.71798
LL0000000866	aldh1l2	blue	1	0.839277	0.815015	1.06858	1.56746
LL0000000872	aldh3b1	blue	1	0.848013	0.890347	1.85382	1.80899
LL0000001103	anxa1c	blue	1	0.791002	0.792431	1.33494	1.35723
LL0000001191	apodb	blue	1	0.960427	0.906995	1.54657	1.50107
LL0000001218	aqp8a.1	blue	1	0.884861	0.834433	1.53	1.30071
LL0000001395	arntl2	blue	1	1.00167	0.914547	1.68046	1.77409
LL0000001410	arr3a	blue	1	1.03156	0.905827	2.07758	1.47837
LL0000001514	atad3	blue	1	0.875648	0.923834	1.65088	1.18015
LL0000001576	atp1a1a.2	blue	1	0.816731	0.745784	1.13548	1.21989
LL0000001577	atp1a1a.3	blue	1	0.767181	0.873376	1.7984	1.59195
LL0000001579	atp1a1a.5	blue	1	0.847747	0.668863	2.98966	2.66452
LL0000001581	atp1a2a	blue	1	0.982884	1.08888	1.41657	1.65948
LL0000001595	atp2a2b	blue	1	0.87062	0.853734	1.1638	1.34944
LL0000001624	atp6ap1b	blue	1	0.715309	0.589229	0.860466	1.11014
LL0000001751	b4galt4	blue	1	0.880185	0.915565	1.45364	1.90973
LL0000001849	bcl6ab	blue	1	0.955959	0.920705	1.54274	2.66392
LL0000001857	bco1l	blue	1	0.898994	0.671141	1.50754	1.5463
LL0000001931	blvra	blue	1	0.905165	0.869164	3.03617	3.75655
LL0000001972	bnip4	blue	1	0.695628	0.966466	2.92495	2.56908
LL0000002063	btg2	blue	1	1.36248	1.66989	1.66145	1.48613
LL0000002589	BX323060.3	blue	1	1.07665	0.973515	3.05697	2.24458
LL0000003010	BX537263.1	blue	1	0.918723	1.05294	1.22226	1.77711
LL0000003011	BX537263.3	blue	1	0.981814	1.09083	1.19459	1.79438
LL0000003023	BX537305.1	blue	1	1.09812	0.526927	1.64448	1.52706
LL0000003695	BX927253.3	blue	1	0.992009	0.45912	2.47473	2.1661
LL0000003765	BX936382.1	blue	1	2.98391	1.84717	21.0956	20.6265
LL0000003916	c3a.2	blue	1	0.423185	0.330233	0.586653	2.86698
LL0000003925	c4b	blue	1	0.385631	0.46262	0.813432	1.7595
LL0000003933	c7b	blue	1	0.919356	0.619547	1.62916	1.49718
LL0000004139	CABZ01045617.1	blue	1	1.02442	1.11167	1.18072	1.74663
LL0000004196	CABZ01055306.1	blue	1	0.810555	1.15841	1.50152	1.23182
LL0000004205	CABZ01056275.1	blue	1	2.18833	2.29883	3.71561	4.61727
LL0000004290	CABZ01065076.1	blue	1	0.727439	0.674457	1.15271	1.41838
LL0000004366	CABZ01070747.1	blue	1	1.18	1.22835	1.67042	1.72639
LL0000004367	CABZ01070852.1	blue	1	0.963815	0.91173	4.01501	3.1825
LL0000004398	CABZ01072614.1	blue	1	1.19058	1.16986	1.17133	1.84929
LL0000004502	CABZ01079804.1	blue	1	0.552475	0.800314	2.03148	3.70905
LL0000004519	CABZ01080568.1	blue	1	0.816447	1.04608	1.33858	1.75764
LL0000004626	CABZ01088982.1	blue	1	1.64244	2.19254	3.35307	2.02281
LL0000004715	CABZ01114105.1	blue	1	1.18103	0.925649	3.86225	3.25446
LL0000004827	calr3b	blue	1	0.749682	0.776472	1.2102	1.66953
LL0000004869	canx	blue	1	0.873051	0.951935	1.10961	1.40703
LL0000004875	capn12	blue	1	0.965752	1.02278	1.38594	2.19192
LL0000004880	capn2a	blue	1	0.694017	1.00216	1.15384	1.60877
LL0000004885	capn5a	blue	1	0.745969	0.578435	1.31918	1.46647
LL0000004918	cart3	blue	1	1.00397	1.65127	1.62673	2.02541
LL0000004989	cbr1	blue	1	1.01152	1.02889	1.40274	2.03312
LL0000005311	CDCP1	blue	1	0.813856	0.838981	1.45675	1.37897
LL0000005407	cebpb	blue	1	1.12338	1.43963	1.55777	1.22365
LL0000005449	cep135	blue	1	0.965209	0.979531	1.42523	1.3933
LL0000005523	cfd	blue	1	0.831167	0.874814	1.27167	1.05647
LL0000005527	cfhl2	blue	1	0.803351	0.270048	3.31984	2.12785
LL0000005560	chchd10	blue	1	1.06053	1.06552	1.66332	1.63289
LL0000005782	cldne	blue	1	0.775735	0.840702	1.36739	1.45309
LL0000005783	cldnf	blue	1	0.743639	0.837008	1.32805	1.57353
LL0000005786	cldni	blue	1	0.790945	0.914543	1.22771	1.57392
LL0000005801	clic5a	blue	1	1.27381	1.34291	1.76256	1.7152
LL0000005829	clpxa	blue	1	0.95031	0.959866	1.65531	1.30458
LL0000005830	clpxb	blue	1	0.920312	0.755922	1.64688	1.69934
LL0000005844	cluha	blue	1	0.922639	0.809907	1.60551	1.57584
LL0000005849	cmah	blue	1	0.761007	0.913113	1.43166	1.30292
LL0000005981	col12a1a	blue	1	0.948047	0.85514	1.22814	1.32699
LL0000005989	col17a1a	blue	1	0.788698	0.915933	1.11459	1.08456
LL0000006079	coq8b	blue	1	0.845388	0.941147	1.50782	1.83029
LL0000006098	cox17	blue	1	0.933876	1.00304	1.65856	1.35309
LL0000006125	cpa2	blue	1	0.77044	1.15628	1.3362	3.18464
LL0000006175	cpt1cb	blue	1	0.711428	0.649697	1.33349	2.11299
LL0000006279	CR354547.2	blue	1	1.6227	1.87029	7.694	7.24133
LL0000006280	CR354547.3	blue	1	1.19298	1.0235	5.92609	5.09162
LL0000006481	CR388079.1	blue	1	1.19196	0.988082	62.2013	67.0313
LL0000006483	CR388079.3	blue	1	#DIV/0!	#DIV/0!	#DIV/0!	#DIV/0!
LL0000006647	CR450785.1	blue	1	0.971219	0.952588	3.82511	3.03767
LL0000006833	CR759836.1	blue	1	0.83399	0.749497	1.6215	1.7832
LL0000007124	CR855311.1	blue	1	0.685872	0.631365	1.61354	2.58742
LL0000007182	CR926130.1	blue	1	0.727393	0.516903	0.747612	1.35142
LL0000007340	crtac1a	blue	1	0.996584	1.24997	8.4279	7.24011
LL0000007351	cry1ba	blue	1	1.04902	1.13236	1.56515	1.57661
LL0000007352	cry1bb	blue	1	1.00604	1.15214	4.17112	3.60069
LL0000007517	CT027638.1	blue	1	0.966536	1.11422	1.1841	1.8614
LL0000007658	CT583728.24	blue	1	1.43967	1.41601	1.28503	2.5766
LL0000007660	CT583728.26	blue	1	1.35198	1.32982	1.22687	2.39968
LL0000007663	CT583728.5	blue	1	1.20421	1.17172	1.24131	1.68879
LL0000007664	CT583728.6	blue	1	1.19673	1.0867	1.21483	1.58271
LL0000007665	CT583728.7	blue	1	1.18589	1.13086	1.15709	1.55803
LL0000007737	ctnna1	blue	1	0.683077	0.798275	1.85179	2.47456
LL0000007755	ctsba	blue	1	12.8647	11.0293	156.235	155.821
LL0000007763	ctsla	blue	1	0.834967	0.791709	1.63593	1.0747
LL0000007886	CU207343.2	blue	1	1.07842	0.931056	4.78029	5.73049
LL0000008185	CU693379.1	blue	1	0.870271	0.960219	1.50611	1.40852
LL0000008209	CU694532.1	blue	1	0.616075	0.784959	1.78036	1.40281
LL0000008303	CU914622.2	blue	1	1.09996	1.1767	1.77797	1.92551
LL0000008531	cycsb	blue	1	0.875434	0.860388	1.29283	1.24895
LL0000008543	cyp17a1	blue	1	0.948774	1.1153	2.09543	2.29488
LL0000008554	cyp24a1	blue	1	1.12637	0.733933	5.85546	3.75548
LL0000008576	cyp2ae1	blue	1	0.719419	0.611221	1.4381	1.32981
LL0000008600	cyp2x7	blue	1	0.940599	0.664039	1.93666	1.96804
LL0000008603	cyp2y3	blue	1	0.72418	0.787783	0.988619	1.26288
LL0000008608	cyp3c4	blue	1	0.775172	0.593171	2.28874	3.10855
LL0000008614	cyp4t8	blue	1	0.766641	0.611096	1.41818	1.13265
LL0000008738	dctn4	blue	1	1.08032	1.21646	1.99682	1.76913
LL0000008765	ddr2l	blue	1	0.876201	0.929282	1.26614	1.56847
LL0000008839	dera	blue	1	0.764923	0.595362	0.892093	1.16165
LL0000008885	dhrs13a.1	blue	1	0.930203	0.96301	2.81911	2.56638
LL0000008903	dhx30	blue	1	1.03869	0.94544	2.24661	1.82533
LL0000009044	dnajb11	blue	1	0.968849	1.04527	1.54818	1.56151
LL0000009128	dock11	blue	1	0.869674	0.8744	1.21199	1.55951
LL0000009239	DSG2	blue	1	0.824334	0.958742	1.15763	1.54459
LL0000009362	ecm1b	blue	1	0.992496	1.11235	2.40391	1.91236
LL0000009364	ecpas	blue	1	0.954148	0.969873	1.74688	1.53886
LL0000009404	eef2a.1	blue	1	0.903916	0.961865	2.40709	2.31136
LL0000009457	egr2a	blue	1	1.688	3.05819	3.17777	2.49868
LL0000009557	elf3	blue	1	0.985877	1.02037	1.70491	1.6458
LL0000009590	elovl7b	blue	1	1.46899	1.51814	1.85851	1.79834
LL0000009697	epcam	blue	1	0.691344	0.919076	1.12115	0.955213
LL0000009703	epgn	blue	1	1.05095	1.67706	1.49604	1.854
LL0000009723	ephx2	blue	1	0.743351	0.523318	1.6227	1.75126
LL0000009830	etfdh	blue	1	0.886819	0.902403	1.61676	1.32534
LL0000009902	ezra	blue	1	0.652739	0.507621	0.774741	1.00676
LL0000009925	f9b	blue	1	0.769339	0.5333	1.41983	1.23806
LL0000009926	fa2h	blue	1	0.758519	0.635164	0.804973	1.16763
LL0000009952	faim2b	blue	1	0.965588	0.865609	1.30874	1.65732
LL0000010005	fam161b	blue	1	1.08413	1.00999	1.72058	2.19933
LL0000010017	fam169ab	blue	1	0.997308	1.0147	1.47697	1.45525
LL0000010250	fech	blue	1	0.72943	0.796281	1.56706	1.96174
LL0000010442	fndc7b	blue	1	0.971987	0.898406	1.82564	1.64508
LL0000010446	fndc7rs4	blue	1	1.2133	1.17645	2.02675	1.54314
LL0000010488	FO704772.2	blue	1	0.95836	1.05291	1.20304	1.79793
LL0000010550	FO904966.1	blue	1	0.538505	0.648453	1.74949	2.88807
LL0000010627	foxq1a	blue	1	1.17781	1.90705	2.82314	1.9906
LL0000010897	fstl3	blue	1	0.950979	0.740462	1.29786	1.58379
LL0000010905	fthl27	blue	1	1.07103	1.03791	1.35161	1.00565
LL0000010985	ftsj3	blue	1	0.805266	0.802401	1.49997	1.1583
LL0000011005	fut9d	blue	1	0.93114	1.06546	1.23626	1.34715
LL0000011203	gcdha	blue	1	0.934937	0.93698	1.64714	1.25013
LL0000011213	gck	blue	1	0.865561	0.710591	5.06971	4.27826
LL0000011230	gde1	blue	1	0.934153	0.936045	1.6294	1.69111
LL0000011268	gfm1	blue	1	0.91001	0.867316	1.63779	1.43759
LL0000011398	gls2a	blue	1	0.946589	0.794712	1.51484	0.944545
LL0000011418	gmds	blue	1	0.995273	1.02623	1.73446	1.69219
LL0000011439	gna15.1	blue	1	0.780312	0.856546	1.10936	1.70321
LL0000011557	gpcpd1	blue	1	0.813109	0.670849	1.19976	1.43105
LL0000011637	gpr39	blue	1	0.809094	0.383557	2.07493	1.58149
LL0000011669	gpt2l	blue	1	0.829321	0.671677	1.34327	1.3069
LL0000011673	gpx3	blue	1	0.709493	0.694007	1.12237	1.95042
LL0000011706	grhl1	blue	1	0.739077	0.797643	1.10778	1.32715
LL0000011791	gsdmea	blue	1	0.845735	1.37061	1.77379	2.73348
LL0000011909	h6pd	blue	1	0.75847	0.671317	1.104	1.46877
LL0000011924	hamp	blue	1	0.67537	0.275142	4.67195	3.83014
LL0000011966	hbxb	blue	1	0.72314	0.571537	0.870403	1.51366
LL0000011970	hccsa.1	blue	1	1.0383	0.910623	2.08595	1.88
LL0000012019	hebp2	blue	1	0.932722	0.869741	1.85939	1.80511
LL0000012060	herc2	blue	1	1.07173	1.01808	1.64009	1.26743
LL0000012089	hhipl1	blue	1	0.829481	0.631868	1.93873	2.02022
LL0000012149	hk2	blue	1	0.934027	0.918448	2.27839	2.43997
LL0000012150	hkdc1	blue	1	0.583896	0.618092	1.1107	1.21054
LL0000012188	hmox1a	blue	1	0.603337	0.407475	1.83988	0.851844
LL0000012189	hmox2a	blue	1	1.04308	0.94736	2.02282	1.65209
LL0000012365	hsp70.1	blue	1	0.99409	1.48414	1.88626	1.20019
LL0000012366	hsp70.2	blue	1	0.950718	1.39891	2.01968	1.27359
LL0000012367	hsp70.3	blue	1	1.04954	1.47946	2.02933	1.32049
LL0000012372	hsp90b1	blue	1	0.845157	0.963439	1.40934	1.47228
LL0000012377	hspa4a	blue	1	0.800238	0.921573	1.41462	1.46936
LL0000012382	hspa9	blue	1	0.898716	0.861949	1.33466	1.37235
LL0000012395	hspd1	blue	1	0.81503	0.814892	1.71889	1.61096
LL0000012396	hspe1	blue	1	0.819092	0.758619	1.43823	1.3847
LL0000012445	hyou1	blue	1	0.763721	0.768958	1.42195	1.49988
LL0000012448	iars	blue	1	0.987044	0.902559	1.35564	1.45706
LL0000012451	ibtk	blue	1	1.02283	0.944996	1.72085	2.33751
LL0000012464	ide	blue	1	1.0359	0.987371	1.55408	1.68409
LL0000012474	ier2a	blue	1	1.32836	1.54779	1.69368	1.41134
LL0000012540	igfbp1b	blue	1	0.913821	0.689316	3.36062	1.94597
LL0000012688	il6st	blue	1	0.882432	0.825981	1.40109	2.12558
LL0000012702	ilvbl	blue	1	0.72946	0.598453	0.94616	1.2322
LL0000012756	INHBC	blue	1	1.01163	1.00517	2.70065	3.19616
LL0000012821	ipo4	blue	1	1.05549	1.00092	1.69107	1.76148
LL0000012868	irg1l	blue	1	0.612875	0.910645	2.5033	8.05726
LL0000012921	itga2.2	blue	1	0.797311	0.811846	1.42063	2.13289
LL0000013008	jak1	blue	1	0.906466	0.855895	1.2229	1.43282
LL0000013045	junba	blue	1	1.23838	1.69938	1.87882	1.85874
LL0000013046	junbb	blue	1	1.36768	1.88925	1.8767	1.68435
LL0000013153	kcnj1a.3	blue	1	0.821913	0.746418	3.04972	2.11129
LL0000013154	kcnj1a.4	blue	1	0.86235	0.844807	3.72912	2.50657
LL0000013156	kcnj1a.6	blue	1	0.855613	0.821631	1.98048	1.64589
LL0000013280	kidins220a	blue	1	1.35488	1.16086	1.79718	1.49177
LL0000013344	kitlgb	blue	1	0.906114	0.992004	1.47374	2.1426
LL0000013362	klf2b	blue	1	1.14747	1.70345	2.69211	2.57016
LL0000013398	klhl24b	blue	1	0.871676	0.678698	1.34698	0.838539
LL0000013460	krt18a.1	blue	1	0.903707	0.767143	1.27861	1.2074
LL0000013579	ldha	blue	1	0.999083	1.07561	1.3835	1.55204
LL0000013660	lias	blue	1	0.957739	0.880577	1.70074	1.45229
LL0000013723	lmbrd2a	blue	1	1.0472	0.969232	1.51206	1.43789
LL0000014095	LOC100330916	blue	1	0.916359	1.05996	1.29709	1.2268
LL0000014101	LOC100331080	blue	1	0.45694	0.513322	0.955822	1.81476
LL0000014327	LOC100536361	blue	1	0.850838	0.80506	2.8387	2.45886
LL0000014362	LOC100536890	blue	1	1.31423	1.52588	6.36299	5.31603
LL0000014436	LOC100538123	blue	1	1.87118	0.254848	3.79275	1.583
LL0000014446	LOC100538221	blue	1	0.725462	0.836332	1.13881	1.73323
LL0000014462	LOC101882062	blue	1	0.837441	1.01767	2.26864	2.22606
LL0000014522	LOC101882356	blue	1	1.26539	2.13145	28.7071	23.2074
LL0000014578	LOC101882642	blue	1	0.109083	0.690054	1.89056	0.766567
LL0000014682	LOC101883177	blue	1	0.965741	3.29352	29.717	20.4781
LL0000014950	LOC101884617	blue	1	1.24671	1.25144	1.1886	1.87924
LL0000014980	LOC101884747	blue	1	0.89333	0.880589	1.30711	2.04352
LL0000015193	LOC101885776	blue	1	1.10159	1.17301	2.68856	2.25286
LL0000015363	LOC101886684	blue	1	1.04291	0.878054	1.09747	1.22604
LL0000015387	LOC101886784	blue	1	1.62416	1.75226	3.78056	3.49388
LL0000015434	LOC101887000	blue	1	0.971746	0.866566	1.96839	1.86339
LL0000015435	LOC101887002	blue	1	1.19911	0.945814	2.30175	2.50913
LL0000015470	LOC101887160	blue	1	2.05481	0.953081	3.33993	2.083
LL0000015639	LOC103909475	blue	1	1.94715	0.498021	16.0845	19.6584
LL0000015766	LOC103910008	blue	1	1.51587	1.87416	3.50787	3.1023
LL0000015983	LOC103910795	blue	1	1.62614	0.852397	1.51642	1.39309
LL0000016010	LOC103910871	blue	1	0.908427	0.593789	1.46047	1.47944
LL0000016141	LOC103911479	blue	1	0.858282	0.817869	3.66455	5.50413
LL0000016547	LOC108182486	blue	1	1.5219	0.615005	2.47912	3.54961
LL0000016722	LOC108183778	blue	1	1.26918	1.68609	4.11981	1.46036
LL0000017144	LOC110438040	blue	1	1.02044	1.02539	1.7154	1.57185
LL0000017301	LOC110438300	blue	1	1.62531	2.03972	6.78415	5.93927
LL0000017349	LOC110438378	blue	1	0.648917	0.937785	1.31097	1.66014
LL0000017439	LOC110438516	blue	1	0.892815	0.496557	1.20268	1.23643
LL0000017555	LOC110439282	blue	1	0.812964	0.689193	1.4512	0.944539
LL0000017650	LOC110439428	blue	1	0	0	28.0768	19.2834
LL0000018000	LOC110440043	blue	1	1.17643	0.962078	1.82967	2.32602
LL0000018271	lonrf1	blue	1	0.934172	0.980272	1.383	1.61994
LL0000018287	lpar3	blue	1	0.717575	0.701973	1.44967	1.8283
LL0000018329	lrp11	blue	1	1.05162	1.03971	1.43192	1.83122
LL0000018333	lrp1ab	blue	1	1.05798	1.1005	1.50831	1.4036
LL0000018345	lrpprc	blue	1	0.992512	0.996801	1.55484	1.36756
LL0000018400	lrrc8db	blue	1	0.964685	0.95486	1.28031	1.88905
LL0000018572	manf	blue	1	0.794853	0.858576	1.50062	1.66445
LL0000018727	mbl2	blue	1	0.895578	0.667967	1.38494	1.83787
LL0000018890	metap2b	blue	1	0.877588	0.835226	1.23643	1.26171
LL0000018976	mgst2	blue	1	0.631583	0.805195	1.21488	1.4133
LL0000018998	mhc2b	blue	1	0.750092	0.735121	1.29926	2.09929
LL0000019396	mmp13a	blue	1	0.735287	0.721501	1.78954	2.45644
LL0000019418	mmp9	blue	1	0.746713	0.856437	1.56146	2.19809
LL0000019531	mrpl12	blue	1	0.882085	0.883483	1.60688	1.41649
LL0000019647	mslnb	blue	1	0.83042	0.673712	1.41928	1.337
LL0000019651	msra	blue	1	0.942868	0.943852	1.89398	1.2216
LL0000019652	msrb1a	blue	1	0.922528	0.840432	1.50211	1.41538
LL0000019701	mthfd1l	blue	1	0.694721	0.452451	1.31858	1.70032
LL0000019734	mtr	blue	1	0.75867	0.71829	1.22131	1.18657
LL0000019755	muc5.2	blue	1	0.839893	1.14729	2.06168	1.6739
LL0000019773	mvp	blue	1	0.728178	0.774588	1.27831	1.73424
LL0000019831	myh9a	blue	1	0.730623	0.944782	0.97894	1.1925
LL0000019832	myh9b	blue	1	0.716941	0.709914	1.03883	1.22946
LL0000019839	myhz2	blue	1	1.10918	1.07257	1.47252	1.24047
LL0000020051	nccrp1	blue	1	0.83342	0.783496	1.721	1.75028
LL0000020053	NCEH1 (1 of many)	blue	1	0.975972	0.984348	2.29838	2.55655
LL0000020068	ncln	blue	1	1.02406	1.01906	1.55402	1.62925
LL0000020099	ndrg1b	blue	1	1.24896	1.13995	1.86693	1.60261
LL0000020155	ndufv1	blue	1	1.01677	1.04835	1.54359	1.32765
LL0000020214	neu3.2	blue	1	0.875861	1.00955	1.7219	1.82484
LL0000020249	nfe2l1a	blue	1	1.13626	0.92318	1.54342	0.968595
LL0000020260	nfil3-5	blue	1	1.1403	1.07896	1.6335	1.8052
LL0000020272	nfr	blue	1	0.703346	0.515727	4.41581	3.22288
LL0000020516	npepl1	blue	1	0.892252	0.931481	1.52027	1.44428
LL0000020531	nploc4	blue	1	1.11925	1.12761	1.78127	1.505
LL0000020566	nr0b2a	blue	1	0.451372	0.479636	0.580265	1.00504
LL0000020766	nup98	blue	1	0.888825	0.905521	1.40059	1.31867
LL0000020769	nupr1b	blue	1	0.960368	0.825715	3.38462	1.84649
LL0000020892	opn1lw1	blue	1	1.53762	1.34225	1.64781	1.56515
LL0000021208	padi2	blue	1	0.713533	0.898111	1.11743	1.42777
LL0000021217	paics	blue	1	0.935235	0.946039	1.54994	1.33972
LL0000021275	PAQR9	blue	1	0.858976	0.888966	1.49376	1.93441
LL0000021289	parla	blue	1	0.940847	1.13398	2.75443	1.93457
LL0000021424	pcgf5a	blue	1	1.08898	1.09079	1.69366	1.92343
LL0000021478	pdcd11	blue	1	0.872796	0.806665	1.37427	1.16656
LL0000021510	pde6h	blue	1	1.11323	1.13416	2.6782	1.80779
LL0000021511	pde6ha	blue	1	1.2205	1.12267	3.10531	1.54146
LL0000021575	pdzk1ip1	blue	1	0.676734	0.478953	1.13027	1.26949
LL0000021634	pfkfb3	blue	1	0.971859	0.932	1.67411	0.975004
LL0000021669	pgp	blue	1	0.79995	0.778738	1.29141	1.48367
LL0000021683	phb	blue	1	0.900315	0.899908	1.43176	1.47903
LL0000021684	phb2a	blue	1	0.937186	0.939413	1.52792	1.34134
LL0000021715	phka1b	blue	1	1.04669	1.0947	1.80701	1.03198
LL0000021813	pim2	blue	1	1.1641	1.50991	2.3662	1.96693
LL0000021818	pimr106	blue	1	2.21493	1.72422	7.16761	5.99356
LL0000021970	pimr97	blue	1	1.63232	0.748637	3.30025	2.61673
LL0000021976	pinx1	blue	1	1.0206	0.973043	1.52294	0.819756
LL0000021997	pitpnb	blue	1	0.795737	0.759311	1.155	1.68776
LL0000022017	pkd2	blue	1	0.955281	0.853675	1.34127	1.68599
LL0000022022	pkhd1l1	blue	1	0.652804	0.570651	1.03878	1.38967
LL0000022026	pkma	blue	1	1.08169	1.03962	1.58563	1.34363
LL0000022052	pla2g4aa	blue	1	0.852618	0.903411	1.28013	1.79209
LL0000022111	plekhf1	blue	1	0.644995	0.79483	2.00291	1.29875
LL0000022204	pmpcb	blue	1	0.964955	0.942218	1.91656	1.36223
LL0000022360	ppdpfb	blue	1	1.12266	1.13082	1.38062	1.49117
LL0000022532	prdx1	blue	1	0.833983	0.795925	1.28147	1.48682
LL0000022623	prmt3	blue	1	0.804295	0.834299	1.52424	1.70996
LL0000022648	proser2	blue	1	0.730779	0.914046	1.41896	1.86681
LL0000022719	prxl2b	blue	1	0.929983	0.743382	1.78235	1.97845
LL0000022756	psmc1b	blue	1	1.01998	1.0856	1.69196	1.28802
LL0000022758	psmc3	blue	1	0.867485	0.932155	1.54277	1.42358
LL0000022763	psmd1	blue	1	1.01585	1.08866	1.52492	1.24515
LL0000022766	psmd11b	blue	1	0.942	1.00479	1.50137	1.41922
LL0000022771	psmd3	blue	1	1.02414	1.10119	1.56692	1.29705
LL0000022783	psme4a	blue	1	1.41017	1.17272	3.29219	1.35555
LL0000022784	psme4b	blue	1	1.1156	0.995786	1.52283	1.42679
LL0000022817	ptgdsb.1	blue	1	0.969852	1.11149	3.3922	2.77805
LL0000022953	pvalb8	blue	1	1.00879	0.930981	1.39156	1.11146
LL0000022957	pwp2h	blue	1	0.906058	0.879164	1.47136	1.42777
LL0000022976	pygmb	blue	1	1.11244	1.02887	1.36198	1.51198
LL0000023104	rabggta	blue	1	1.05184	1.21274	1.90653	1.75507
LL0000023113	rac1b	blue	1	0.999097	0.838705	1.80759	2.031
LL0000023169	RANBP2	blue	1	1.11097	1.21984	1.70119	1.33787
LL0000023303	rbm47	blue	1	0.76252	0.59852	0.861004	1.20286
LL0000023321	rbp4	blue	1	0.896354	0.858327	1.58795	1.23021
LL0000023322	rbp4l	blue	1	1.01719	1.10505	2.1875	1.95121
LL0000023336	rc3h2	blue	1	0.920126	0.936251	1.45102	1.44996
LL0000023359	rcvrn3	blue	1	1.14056	1.04879	1.556	1.62971
LL0000023413	retsat	blue	1	0.83748	0.868729	1.53937	1.51369
LL0000023597	rgra	blue	1	1.03688	0.769732	1.15318	1.36728
LL0000023604	RGS13 (1 of many)	blue	1	0.642678	0.684991	2.34687	1.79505
LL0000023653	rhoca	blue	1	0.830164	0.788683	1.26409	1.29404
LL0000023856	rom1a	blue	1	1.0447	0.924391	1.20173	1.57094
LL0000023866	rorca	blue	1	1.053	1.02904	1.37063	1.48759
LL0000023867	rorcb	blue	1	1.11044	1.09767	1.82569	2.32274
LL0000023882	rpe65a	blue	1	0.935803	0.874854	1.6564	1.36616
LL0000024028	rrbp1b	blue	1	0.82638	0.761351	1.17952	1.30348
LL0000024037	rrp1	blue	1	1.24439	1.16816	1.81552	1.18341
LL0000024169	sagb	blue	1	0.984585	1.02751	1.45437	1.37037
LL0000024217	sat1a.2	blue	1	0.921816	0.961728	1.5211	1.19555
LL0000024265	scarb1	blue	1	1.05451	0.780536	1.40856	1.08835
LL0000024345	sdha	blue	1	1.00289	0.982443	1.86412	1.50057
LL0000024347	sdhaf2	blue	1	0.899159	1.03367	1.86482	1.80356
LL0000024350	sdhb	blue	1	1.05312	1.10487	1.72344	1.36679
LL0000024391	secisbp2	blue	1	1.15497	0.961683	1.80824	1.85339
LL0000024400	selenoj	blue	1	1.01543	0.869514	1.65695	1.42554
LL0000024499	serpina7	blue	1	0.731237	0.538495	1.22358	1.37975
LL0000024501	serpinb14	blue	1	0.8882	0.986763	1.34584	1.8268
LL0000024509	serpine1	blue	1	1.07272	0.951004	1.83089	1.6812
LL0000024576	sfxn1	blue	1	0.849803	0.707297	1.59547	2.21179
LL0000024781	si:ch1073-174d20.2	blue	1	0.906845	0.886349	1.86521	1.57739
LL0000024839	si:ch1073-390k14.1	blue	1	0.767031	0.782509	2.08023	2.48839
LL0000024854	si:ch1073-440b2.1	blue	1	0.896373	0.913846	1.4272	1.59908
LL0000024885	si:ch211-105c13.3	blue	1	0.737483	0.773905	1.63668	1.72167
LL0000024897	si:ch211-106h11.1	blue	1	1.11375	1.48782	3.23077	3.06877
LL0000024972	si:ch211-117n7.6	blue	1	0.494143	0.334687	0.814383	1.1154
LL0000024990	si:ch211-120g10.1	blue	1	1.22214	1.02608	1.79221	1.27707
LL0000025060	si:ch211-133n4.6	blue	1	0.757236	0.478856	1.6657	1.03152
LL0000025157	si:ch211-152c8.5	blue	1	0.67376	0.458381	1.32756	1.30907
LL0000025168	si:ch211-153b23.3	blue	1	0.391572	0.6835	2.40747	6.73437
LL0000025170	si:ch211-153b23.5	blue	1	0.686897	0.813298	1.48522	2.64659
LL0000025245	si:ch211-162i8.5	blue	1	0.85973	1.03012	4.729	4.3676
LL0000025328	si:ch211-183d21.1	blue	1	0.814602	0.768429	1.26182	1.65676
LL0000025473	si:ch211-202f3.3	blue	1	0.648887	1.20158	2.61777	2.63633
LL0000025565	si:ch211-214b16.2	blue	1	0.404172	1.22538	9.11718	6.23433
LL0000025567	si:ch211-214b16.4	blue	1	2.1344	1.57263	11.5216	8.72815
LL0000025602	si:ch211-217a12.1	blue	1	1.29293	1.33226	3.2392	1.99795
LL0000025660	si:ch211-225b11.1	blue	1	0.90079	0.92283	1.50084	1.66104
LL0000025698	si:ch211-229d2.5	blue	1	0.968182	1.047	1.67508	1.3799
LL0000025750	si:ch211-236p5.2	blue	1	1.13453	0.918356	2.14171	1.9239
LL0000025907	si:ch211-264e16.1	blue	1	1.3656	1.76339	4.78813	4.81467
LL0000026004	si:ch211-284e13.6	blue	1	1.01402	1.20901	1.80254	1.3893
LL0000026103	si:ch211-64i20.3	blue	1	0.882404	1.03268	3.68892	3.53528
LL0000026394	si:ch73-269m14.3	blue	1	0.731148	1.11943	3.01117	2.58485
LL0000026395	si:ch73-269m14.4	blue	1	0.650651	1.10246	3.10259	2.52877
LL0000026497	si:ch73-359m17.9	blue	1	0.820776	0.886798	1.73669	1.41487
LL0000026538	si:ch73-389b16.1	blue	1	0.95344	0.938228	1.7616	1.98774
LL0000026590	si:ch73-91k6.2	blue	1	0.56932	0.683876	1.21452	1.79314
LL0000026612	si:dkey-103g5.3	blue	1	0.867215	0.87535	1.50601	1.79437
LL0000026681	si:dkey-119m7.4	blue	1	0.915666	1.04819	2.0645	2.5748
LL0000026682	si:dkey-119m7.8	blue	1	0.758133	1.1009	1.52666	2.13268
LL0000026766	si:dkey-14d8.7	blue	1	1.26401	0.841207	2.92325	1.99965
LL0000026840	si:dkey-166k12.1	blue	1	1.10346	1.16923	1.52052	1.87364
LL0000026960	si:dkey-190l8.2	blue	1	0.690262	0.821487	2.39841	2.13726
LL0000027069	si:dkey-205h13.2	blue	1	0.890828	0.810919	1.82297	1.58783
LL0000027169	si:dkey-222f2.1	blue	1	0.849285	0.810488	1.44784	1.25337
LL0000027220	si:dkey-22n8.3	blue	1	1.45354	1.52238	2.01696	1.71903
LL0000027277	si:dkey-239b22.2	blue	1	0.646562	0.692664	1.12419	1.55699
LL0000027280	si:dkey-239i20.4	blue	1	0.788207	0.732059	2.32201	3.0467
LL0000027312	si:dkey-23o4.6	blue	1	1.49083	1.38652	3.79246	3.18707
LL0000027350	si:dkey-248g21.1	blue	1	1.90655	1.68773	3.90231	4.65696
LL0000027387	si:dkey-258f14.3	blue	1	0.980225	0.954159	2.35065	2.54086
LL0000027597	si:dkey-33c14.3	blue	1	0.786588	0.997738	1.36865	0.905463
LL0000027677	si:dkey-44g23.5	blue	1	1.07314	1.0274	1.76782	1.1414
LL0000027798	si:dkey-61p9.11	blue	1	1.36923	0.944994	4.89142	7.68691
LL0000027809	si:dkey-65b12.6	blue	1	0.662223	0.697051	1.12251	1.46795
LL0000027840	si:dkey-6n6.1	blue	1	1.14886	1.16296	1.45843	1.60423
LL0000027968	si:dkey-83k24.5	blue	1	0.992521	0.894901	5.69888	4.9418
LL0000027983	si:dkey-85k7.7	blue	1	0.94298	0.928147	1.71191	1.74897
LL0000028044	si:dkey-95h12.1	blue	1	0.603907	0.777922	1.05273	1.48652
LL0000028285	si:dkeyp-82b4.2	blue	1	#DIV/0!	#DIV/0!	#DIV/0!	#DIV/0!
LL0000028477	slc12a1	blue	1	0.533177	0.641442	1.27273	1.20528
LL0000028478	slc12a10.1	blue	1	1.05995	0.804617	2.95836	3.96998
LL0000028482	slc12a3	blue	1	0.774813	0.719911	1.94707	2.02707
LL0000028484	slc12a5a	blue	1	1.25882	0.793738	1.3185	1.2472
LL0000028519	slc16a9a	blue	1	1.19298	0.837458	1.68151	1.3962
LL0000028520	slc16a9b	blue	1	1.19761	1.11564	1.52286	2.04798
LL0000028543	slc1a4	blue	1	1.07777	1.181	1.57366	1.97312
LL0000028588	slc25a16	blue	1	0.822816	0.910831	1.45127	1.46034
LL0000028638	slc26a1	blue	1	0.617158	0.503704	1.20622	1.42016
LL0000028652	slc27a6	blue	1	0.97649	0.873712	1.59247	1.66938
LL0000028664	slc2a12	blue	1	0.941412	0.780669	1.96403	1.69513
LL0000028692	slc34a1a	blue	1	0.642852	0.451114	1.55924	1.29332
LL0000028695	slc34a2b	blue	1	0.891473	0.674768	2.58754	1.78532
LL0000028768	slc43a2a	blue	1	1.12013	0.93899	1.4473	1.34042
LL0000028772	slc44a1a	blue	1	0.814302	0.931469	1.46459	1.7013
LL0000028800	slc4a2a	blue	1	0.733078	0.678943	2.05515	2.55565
LL0000028851	slc6a8	blue	1	1.13666	0.898559	1.16171	1.29198
LL0000029127	snx9a	blue	1	0.92231	0.814006	1.36985	1.61337
LL0000029171	soul5	blue	1	0.934621	0.899249	1.54403	1.67863
LL0000029271	spg7	blue	1	1.01099	0.920116	1.53947	1.28117
LL0000029304	spon2a	blue	1	0.793804	0.869703	1.35898	2.0831
LL0000029521	stat3	blue	1	0.978103	0.991367	1.3975	1.85284
LL0000029530	stc1l	blue	1	1.22335	1.2476	2.5607	2.62193
LL0000029663	sult2st1	blue	1	0.819863	0.735981	1.61672	1.27728
LL0000029941	taldo1	blue	1	0.881644	0.845625	1.47361	1.23507
LL0000030041	tbrg4	blue	1	0.88443	0.93657	1.92945	1.86633
LL0000030091	tcima	blue	1	1.20543	1.73809	1.8995	1.65207
LL0000030096	tcnbb	blue	1	0.882685	0.990309	1.49882	1.37979
LL0000030197	tfap2c	blue	1	0.860961	1.12632	1.67684	1.99834
LL0000030305	tiam1b	blue	1	1.11991	1.03954	1.42385	1.84617
LL0000030332	timp2b	blue	1	0.762362	0.771999	1.41122	2.58987
LL0000030499	tmem161b	blue	1	1.0439	1.2681	1.69394	2.01371
LL0000030616	tmem41b	blue	1	0.842725	0.702853	1.32037	2.03163
LL0000030846	tp53bp2a	blue	1	0.959345	1.05744	1.18514	1.11006
LL0000031096	trim35-27	blue	1	1.03206	1.25808	5.47202	4.58488
LL0000031266	tspo	blue	1	0.821114	0.959031	2.02169	1.82408
LL0000031412	txnipb	blue	1	0.910221	1.18561	1.5272	1.37755
LL0000031419	tyk2	blue	1	0.868036	0.752686	1.51277	1.68866
LL0000031436	uacab	blue	1	0.919319	0.870829	1.14535	1.37702
LL0000031460	ubb	blue	1	0.962898	1.02345	1.78787	1.09454
LL0000031659	uqcc1	blue	1	1.03194	1.25577	2.04265	1.82053
LL0000031661	uqcc3	blue	1	0.995837	1.05641	2.12233	1.83934
LL0000031708	usp24	blue	1	1.07452	1.08265	1.56105	1.45939
LL0000031741	usp8	blue	1	1.10573	1.07925	1.69286	1.21824
LL0000031823	vcp	blue	1	0.938232	0.989736	1.40469	1.25464
LL0000031844	vgll2a	blue	1	0.896594	1.07288	1.7835	2.25349
LL0000032018	wdr45b	blue	1	1.09489	1.31571	1.6158	1.27586
LL0000032121	wu:fa03e10	blue	1	0.723016	0.931684	1.19412	1.21796
LL0000032128	wu:fb55g09	blue	1	0.943724	1.03808	1.62024	1.2729
LL0000032192	xirp2b	blue	1	1.05887	0.945202	1.11723	1.35163
LL0000032256	XLOC_000431	blue	1	1.18333	0.948483	1.49367	1.49819
LL0000032634	XLOC_003625	blue	1	0.957333	0.849562	3.5748	1.47861
LL0000032651	XLOC_003718	blue	1	1.46636	1.44542	2.73029	3.61532
LL0000032686	XLOC_004075	blue	1	0.635268	0.532987	1.23683	0.758617
LL0000032959	XLOC_006515	blue	1	0.991168	0.94499	1.48298	2.30013
LL0000033514	XLOC_010898	blue	1	1.07671	1.12353	1.3253	2.06527
LL0000033515	XLOC_010899	blue	1	1.14882	1.16462	1.56656	1.32238
LL0000033926	XLOC_013964	blue	1	1.18379	1.32486	1.75079	1.27806
LL0000034005	XLOC_014477	blue	1	1.11423	1.06443	1.79846	2.36278
LL0000034530	XLOC_018082	blue	1	0.258162	2.29186	99.6915	114.036
LL0000034948	XLOC_021262	blue	1	0.278796	0.177206	1.47464	0.659532
LL0000035066	XLOC_022281	blue	1	0.586967	0.241417	1.66243	0.992575
LL0000035897	XLOC_028954	blue	1	1.73639	1.63887	12.3694	11.5343
LL0000035932	XLOC_029303	blue	1	1.21168	0.860442	0.954373	1.53258
LL0000036455	XLOC_032810	blue	1	0.737031	0.562712	1.38668	0.968196
LL0000037699	XLOC_042596	blue	1	1.06719	0.591996	1.31922	1.51247
LL0000037997	XLOC_043619	blue	1	4.22277	3.51	25.5822	21.0822
LL0000038079	XLOC_043834	blue	1	0.984078	1.07772	1.23823	2.23866
LL0000038260	yme1l1a	blue	1	1.07069	0.951223	1.57987	1.72961
LL0000038456	zgc:101663	blue	1	0.83342	0.917345	1.48915	1.56027
LL0000038511	zgc:110333	blue	1	0.709231	0.638972	1.32319	1.15419
LL0000038512	zgc:110339	blue	1	0.816377	0.953147	1.94137	1.63012
LL0000038524	zgc:110783	blue	1	0.748602	0.916375	1.63835	1.72109
LL0000038572	zgc:113054	blue	1	0.959542	1.11667	2.08801	2.34361
LL0000038575	zgc:113096	blue	1	1.63052	1.14443	3.80015	4.0485
LL0000038592	zgc:113263	blue	1	1.06309	1.05808	1.79401	1.7679
LL0000038653	zgc:123217	blue	1	0.880283	0.783254	1.71018	2.01508
LL0000038759	zgc:153932	blue	1	0.640116	0.71323	1.57389	1.76349
LL0000038779	zgc:158222	blue	1	0.659051	0.593867	1.26281	1.55889
LL0000038797	zgc:158404	blue	1	0.962174	1.17578	3.19351	2.34729
LL0000038804	zgc:158463	blue	1	1.0852	1.19994	1.04737	2.42063
LL0000038988	zgc:172302	blue	1	0.966583	0.819863	1.68405	1.53249
LL0000039033	zgc:174275	blue	1	0	0	58.3464	52.6087
LL0000039051	zgc:174696	blue	1	2.01912	0.480229	28.0133	34.2215
LL0000039073	zgc:175088	blue	1	0.877806	1.04679	1.21502	1.37702
LL0000039103	zgc:194210	blue	1	0.683172	0.552326	3.46091	2.65964
LL0000039130	zgc:194679	blue	1	0.769537	0.892393	2.36037	3.98256
LL0000039168	zgc:56235	blue	1	1.10131	1.13091	1.43045	1.93562
LL0000039198	zgc:65997	blue	1	0.861635	0.855788	1.93501	1.3147
LL0000039216	zgc:66475	blue	1	0.979092	0.888441	2.40218	2.16339
LL0000039220	zgc:73226	blue	1	1.14594	1.1049	2.01137	2.16946
LL0000039290	zgc:92630	blue	1	1.03087	0.749889	2.03253	1.79625
LL0000039340	zmp:0000000906	blue	1	0.504412	0.735523	8.57473	5.22915
LL0000039354	zmp:0000001031	blue	1	0.710372	0.975555	1.7521	2.45631
LL0000039359	zmp:0000001074	blue	1	0.772247	1.19764	16.9378	11.7685
LL0000039363	zmp:0000001114	blue	1	0.758684	0.829155	1.14648	1.66227
LL0000039675	znf977	blue	1	1.62231	1.24545	10.3127	8.54506
LL0000039696	znfl1b	blue	1	7.15724	0.999035	77.9264	69.1552
LL0000039698	znfl1g	blue	1	0.928468	0.292837	12.5347	13.3973
LL0000039700	znfl1i	blue	1	0.604702	1.52445	9.24461	7.83273
LL0000039722	zp3a.2	blue	1	0.915552	1.66555	1.40356	2.35504
LL0000039810	foxk2	blue	1	1.09484	1.28564	1.67598	1.46255
LL0000039861	LOC100006815	blue	1	0.66331	0.480964	1.2876	0.605404
LL0000040119	psmd2	blue	1	0.989601	0.832201	1.46965	1.33943
LL0000040476	AL935186.9	blue	1	1.28072	1.31869	0.976792	2.5439
LL0000040477	BX537263.2	blue	1	0.926584	1.057	1.28622	2.00744
LL0000040522	LOC100536964	blue	1	0.696855	1.49672	1.63054	1.83658
LL0000040549	BX005399.9	blue	1	1.39987	1.62798	2.33196	1.46491
LL0000000001	a1cf	brown	1	0.586545	0.241317	0.637484	0.736288
LL0000000002	a2ml	brown	1	0.695095	0.398818	0.604205	0.629293
LL0000000036	abcb11b	brown	1	0.622544	0.357753	0.768218	0.520946
LL0000000037	abcb4	brown	1	0.695341	0.534329	0.868594	0.62686
LL0000000048	abcc2	brown	1	0.707514	0.513731	0.917294	0.688829
LL0000000061	abcd3a	brown	1	0.768162	0.628041	0.992227	0.959042
LL0000000071	abcg2b	brown	1	0.467217	0.471665	0.403631	0.802303
LL0000000154	ace	brown	1	0.668923	0.628913	0.956661	0.748934
LL0000000155	ace2	brown	1	0.736709	0.462492	0.750347	0.619001
LL0000000169	acmsd	brown	1	0.61439	0.3775	0.809651	0.771962
LL0000000199	acsbg1	brown	1	0.666675	0.450151	0.709843	0.702891
LL0000000210	acsl5	brown	1	0.675303	0.486697	0.583545	0.584327
LL0000000366	adgrl1.1	brown	1	0.660606	0.445338	0.544882	0.413469
LL0000000463	agmat	brown	1	0.482141	0.278438	0.704333	0.696849
LL0000000486	agxt2	brown	1	0.7186	0.539433	0.935813	0.966027
LL0000000487	agxta	brown	1	0.899344	0.566784	0.952412	0.629346
LL0000000488	agxtb	brown	1	0.860265	0.466207	1.26533	0.615674
LL0000000552	akr1b1	brown	1	0.901765	0.549727	1.17375	1.01882
LL0000000739	AL929536.3	brown	1	0.711035	0.849417	0.667461	0.842213
LL0000000865	aldh1l1	brown	1	0.704838	0.477161	0.744581	0.655163
LL0000000871	aldh3a2b	brown	1	0.835931	0.631553	0.704913	0.961504
LL0000000878	aldh8a1	brown	1	0.696991	0.566091	1.25307	1.00812
LL0000000879	aldh9a1a.1	brown	1	0.868177	0.68123	0.793434	0.797479
LL0000000920	alp3	brown	1	0.794805	0.481689	1.03292	0.688979
LL0000000935	ambp	brown	1	0.767558	0.414121	0.721557	0.549838
LL0000001088	anpepa	brown	1	0.659478	0.402223	0.552655	0.503593
LL0000001089	anpepb	brown	1	0.59873	0.459041	0.6124	0.655299
LL0000001112	aoc1	brown	1	0.709159	0.497123	0.70971	0.66695
LL0000001175	apoa1a	brown	1	0.869852	0.786653	1.21049	0.712096
LL0000001176	apoa1b	brown	1	0.89699	0.596218	0.851842	0.595314
LL0000001177	apoa2	brown	1	0.740733	0.485327	0.643551	0.504961
LL0000001181	apoba	brown	1	0.531269	0.402591	0.662115	0.501346
LL0000001187	apoc2	brown	1	0.774373	0.588165	0.949716	0.698706
LL0000001193	apoeb	brown	1	0.749961	0.794182	1.13182	0.838797
LL0000001196	apom	brown	1	0.822456	0.485744	0.82325	0.59421
LL0000001208	aqp10a	brown	1	0.698447	0.290733	0.677855	0.508386
LL0000001211	aqp12	brown	1	0.969963	0.586969	0.733986	0.676906
LL0000001578	atp1a1a.4	brown	1	0.854525	0.650749	1.06989	1.04243
LL0000001856	bco1	brown	1	0.794617	0.6163	1.1629	0.790489
LL0000003115	BX548078.1	brown	1	0.520185	0.349134	0.46578	0.505567
LL0000003915	c3a.1	brown	1	0.62846	0.283312	1.07765	1.25541
LL0000003917	c3a.3	brown	1	0.567023	0.335688	0.91509	0.999811
LL0000003920	c3a.6	brown	1	0.668492	0.351641	0.946061	0.781837
LL0000003922	c3b.1	brown	1	0.65	0.392565	0.43829	0.394818
LL0000003923	c3b.2	brown	1	0.676824	0.371889	0.741621	0.578612
LL0000003926	c5	brown	1	0.549038	0.239032	0.525312	0.601251
LL0000003934	c8a	brown	1	0.643492	0.37905	0.788074	0.669176
LL0000003935	c8b	brown	1	0.710929	0.393704	0.697196	0.746923
LL0000003936	c8g	brown	1	0.754274	0.397186	0.589155	0.481385
LL0000003938	c9	brown	1	0.599596	0.343592	0.562069	0.829226
LL0000004130	CABZ01044277.1	brown	1	0.865472	0.891336	0.955155	0.961674
LL0000004319	CABZ01067169.1	brown	1	0.475523	0.373269	1.24542	1.03539
LL0000004488	CABZ01079179.1	brown	1	0.450153	0.160736	0.447538	0.512228
LL0000004624	CABZ01088484.1	brown	1	0.174592	0.077678	0.243758	0.22009
LL0000004868	cant1b	brown	1	0.686252	0.49723	1.06921	1.01491
LL0000004951	cat	brown	1	0.848636	0.704607	1.09433	0.985277
LL0000004973	cbln10	brown	1	0.565738	0.322868	0.886944	0.962106
LL0000004977	cbln14	brown	1	0.395046	0.0557436	0.435544	0.262273
LL0000005266	cdab	brown	1	0.73634	0.356149	1.09976	0.845245
LL0000005321	cdh17	brown	1	0.777079	0.636154	1.1136	1.24715
LL0000005343	cdhr5b	brown	1	0.673961	0.341926	0.67136	0.714705
LL0000005404	ceacam1	brown	1	0.682918	0.581806	0.829053	0.824482
LL0000005491	ces2	brown	1	0.670376	0.333684	0.662061	0.556486
LL0000005492	ces3	brown	1	0.756539	0.360748	0.734072	0.470931
LL0000005496	cetp	brown	1	0.845233	0.419124	0.668874	0.533892
LL0000005521	cfb	brown	1	0.652548	0.300815	0.971815	1.20238
LL0000005525	cfh	brown	1	0.466337	0.223931	0.422178	0.732217
LL0000005529	cfhl4	brown	1	0.651966	0.343192	0.625886	0.660302
LL0000005531	cfi	brown	1	0.517869	0.286706	0.573229	0.634244
LL0000005592	chia.6	brown	1	0.749719	0.270073	0.800128	0.550772
LL0000005661	chs1	brown	1	0.683375	0.507195	0.833732	0.634249
LL0000005725	ckba	brown	1	0.747163	0.61943	0.860427	0.765091
LL0000005762	cldn15la	brown	1	0.736847	0.550843	0.852642	0.766731
LL0000006123	cp	brown	1	0.625111	0.284295	0.632024	0.659775
LL0000007147	CR855996.2	brown	1	0.708941	0.582651	0.864944	0.871234
LL0000007236	CR936442.1	brown	1	0.937824	0.523805	0.925159	1.10344
LL0000007317	crip1	brown	1	0.818055	0.653114	1.10867	0.911958
LL0000007335	crp2	brown	1	0.708224	0.483498	0.210255	0.977465
LL0000007873	CU207269.2	brown	1	0.715189	0.888431	0.953344	1.00157
LL0000007896	CU302253.1	brown	1	0.748347	0.496743	0.68681	0.658527
LL0000008426	cubn	brown	1	0.711804	0.551077	0.731032	0.828357
LL0000008459	cx28.9	brown	1	0.662347	0.306169	0.463495	0.500475
LL0000008464	cx32.3	brown	1	0.795432	0.416431	0.612201	0.628019
LL0000008547	cyp1a	brown	1	0.629936	0.337752	0.757588	0.694444
LL0000008565	cyp2aa12	brown	1	0.659991	0.365958	0.729516	0.730402
LL0000008573	cyp2ad2	brown	1	0.553849	0.243676	0.572594	0.363472
LL0000008575	cyp2ad6	brown	1	0.804712	0.778411	0.760027	0.825361
LL0000008580	cyp2k18	brown	1	0.742923	0.537528	1.22849	1.20296
LL0000008581	cyp2k19	brown	1	0.6054	0.389349	0.636273	0.88067
LL0000008592	cyp2p8	brown	1	0.667586	0.42937	0.56299	0.654272
LL0000008602	cyp2x9	brown	1	0.635325	0.469189	0.626012	0.763567
LL0000008620	cyp8b1	brown	1	0.617066	0.380268	1.00781	0.744479
LL0000008854	dgat2	brown	1	0.662677	0.407683	0.850054	0.675714
LL0000008876	dhdhl	brown	1	0.838041	0.683607	1.09317	1.00695
LL0000008889	dhrs13l1	brown	1	0.736307	0.551481	0.777194	0.675461
LL0000008919	diabloa	brown	1	0.702772	0.685727	1.24594	0.619795
LL0000009168	dpp4	brown	1	0.604798	0.560499	0.709568	0.635827
LL0000009179	dpydb	brown	1	0.672031	0.485939	0.728907	0.745752
LL0000009180	dpys	brown	1	0.666717	0.455822	0.564171	0.598597
LL0000009304	dync1h1	brown	1	0.987268	0.780296	1.30819	0.995881
LL0000009395	eef1a1l2	brown	1	0.825473	0.55687	0.820521	0.652508
LL0000009690	epb41l3b	brown	1	0.803996	0.665039	0.948302	0.733188
LL0000009699	epdl1	brown	1	0.649056	0.514823	0.531414	0.806474
LL0000009744	eps8l3b	brown	1	0.741047	0.548682	0.990958	0.872602
LL0000009834	etnppl	brown	1	0.844353	0.549587	0.758367	0.55114
LL0000009904	f10	brown	1	0.694796	0.697543	0.687278	0.671715
LL0000009911	f2	brown	1	0.600736	0.35757	0.83765	0.764637
LL0000009919	f5	brown	1	0.677269	0.315521	0.835614	1.06497
LL0000009920	f7	brown	1	0.770761	0.444119	0.659376	0.606002
LL0000009922	f7i	brown	1	0.635205	0.403654	0.569381	0.492383
LL0000009948	fah	brown	1	0.879236	0.660693	1.08486	1.10929
LL0000010174	fbp1b	brown	1	0.779759	0.52345	0.885253	0.822863
LL0000010271	fga	brown	1	0.662129	0.394229	1.51736	1.28595
LL0000010272	fgb	brown	1	0.639889	0.351915	1.4989	1.29018
LL0000010324	fgg	brown	1	0.651178	0.337043	1.39394	1.2263
LL0000010426	fn1b	brown	1	0.670046	0.633093	0.810807	1.06506
LL0000010902	ftcd	brown	1	0.817776	0.523926	0.759148	0.595354
LL0000011041	g6pca.1	brown	1	0.676335	0.303497	0.754513	0.64579
LL0000011165	gata6	brown	1	0.57659	0.424611	0.669551	0.650473
LL0000011198	gc	brown	1	0.72966	0.38811	0.694617	0.516933
LL0000011363	gldc	brown	1	0.897029	0.713387	1.19768	1.00622
LL0000011410	glud1b	brown	1	0.846688	0.683776	0.92966	0.824288
LL0000011485	gnmt	brown	1	0.834324	0.572124	1.08571	0.72664
LL0000011674	gpx4a	brown	1	0.839399	0.604997	0.870547	0.746667
LL0000011711	grhprb	brown	1	0.762461	0.466139	0.803125	0.665457
LL0000011821	gstt1a	brown	1	0.791856	0.595259	0.685311	0.642177
LL0000011889	gys2	brown	1	0.740285	0.423067	0.851518	0.5446
LL0000011910	haao	brown	1	0.658663	0.473734	0.600787	0.651036
LL0000011911	habp2	brown	1	0.847403	0.362944	0.620088	0.64428
LL0000011923	hal	brown	1	0.740971	0.432084	0.860043	0.562779
LL0000011926	hao1	brown	1	0.669576	0.404514	0.706557	0.604093
LL0000011956	hbbe1.1	brown	1	0.734522	0.720429	1.33339	0.832421
LL0000012199	hnf4a	brown	1	0.684834	0.366207	0.678197	0.590583
LL0000012465	idh1	brown	1	0.790394	0.650095	0.888104	0.882116
LL0000012496	ifitm1	brown	1	0.851762	0.68812	1.13145	1.12658
LL0000012917	itga10	brown	1	0.646032	0.339286	1.01687	0.791846
LL0000012952	itih2	brown	1	0.674448	0.344637	0.671121	0.505139
LL0000012953	itih3a	brown	1	0.647225	0.358663	0.497311	0.581621
LL0000012954	itih3b	brown	1	0.58337	0.272882	0.555989	0.41959
LL0000012961	itln3	brown	1	1.00857	0.574044	0.287272	3.60873
LL0000013435	kng1	brown	1	0.674282	0.39841	1.10887	0.70304
LL0000013461	krt18a.2	brown	1	0.959867	0.558928	1.30418	1.306
LL0000013487	kynu	brown	1	0.732416	0.45739	0.786858	0.934687
LL0000013558	lcat	brown	1	0.723743	0.53929	0.872375	0.897463
LL0000013593	lect2l	brown	1	0.752215	0.492901	0.814202	0.74728
LL0000013595	leg1.1	brown	1	0.777462	0.472412	1.0187	0.721855
LL0000013596	leg1.2	brown	1	0.650819	0.170121	0.619936	0.36557
LL0000013634	lgmn	brown	1	0.729935	0.65438	1.05182	0.733969
LL0000013704	lipf	brown	1	0.704732	0.631209	1.08819	0.937264
LL0000013844	LO018309.1	brown	1	0.480172	0.299516	0.388854	0.607326
LL0000014361	LOC100536887	brown	1	0.919115	1.04708	1.08542	0.843631
LL0000015141	LOC101885577	brown	1	1.51057	0.977913	1.60269	1.28551
LL0000018693	masp2	brown	1	0.653101	0.27308	0.632212	0.530602
LL0000018700	mat1a	brown	1	0.72489	0.51859	0.878933	0.681828
LL0000018868	meltf	brown	1	0.891507	0.638063	0.728087	1.03394
LL0000018874	mep1a.1	brown	1	0.585722	0.506305	0.878334	0.713237
LL0000018875	mep1a.2	brown	1	0.664429	0.487795	0.99995	0.696006
LL0000019049	miox	brown	1	0.836644	0.382644	0.705346	0.480345
LL0000019379	mlsl	brown	1	0.630903	0.290188	0.48219	0.516952
LL0000019487	mpp1	brown	1	0.831561	0.673101	1.16534	1.09912
LL0000019657	mst1	brown	1	0.754737	0.59592	1.14687	0.841161
LL0000019699	mthfd1a	brown	1	0.62136	0.492402	0.720387	0.526186
LL0000019700	mthfd1b	brown	1	0.736347	0.602777	1.16254	1.16812
LL0000019742	mttp	brown	1	0.658711	0.496273	0.641036	0.785452
LL0000019752	muc13b	brown	1	0.684902	0.516382	0.706909	0.630179
LL0000019754	muc5.1	brown	1	0.748149	0.692694	0.699553	0.855336
LL0000019830	myh7l	brown	1	0.835631	0.496784	0.683109	0.614819
LL0000019834	myhb	brown	1	0.755748	0.416424	0.682924	0.622758
LL0000019896	myo7bb	brown	1	0.695411	0.529842	0.67387	0.594705
LL0000020082	mt-nd4l	brown	1	1.14509	0.904459	0.868456	0.940985
LL0000020511	NPC1L1	brown	1	0.482474	0.26163	0.558893	0.478588
LL0000020538	nppa	brown	1	0.70303	0.342452	0.352895	1.02669
LL0000020564	nqo1	brown	1	0.794285	0.759002	1.45424	0.800662
LL0000020801	obscnb	brown	1	1.03729	0.889027	0.871481	1.01259
LL0000020823	ogal	brown	1	0.643068	0.618068	0.954899	1.20315
LL0000021119	otomp	brown	1	0.697698	0.398006	0.587516	0.898225
LL0000021148	oxct1b	brown	1	0.545004	0.293133	0.666552	0.583298
LL0000021263	papss2a	brown	1	0.722711	0.617405	0.838891	0.95266
LL0000021430	pck2	brown	1	0.67523	0.443248	0.698099	0.822061
LL0000021464	pcxb	brown	1	0.715647	0.493375	0.82027	1.08135
LL0000021574	pdzk1	brown	1	0.809986	0.584298	0.763866	0.650057
LL0000022048	pla2g12b	brown	1	0.718206	0.465867	0.669127	0.610711
LL0000022049	pla2g15	brown	1	0.848676	0.70696	1.26495	0.9242
LL0000022131	plg	brown	1	0.698512	0.422317	0.695285	0.609224
LL0000022170	pls1	brown	1	0.73074	0.566449	0.920364	1.05434
LL0000022190	pm20d1.1	brown	1	0.787887	0.568966	0.933351	1.01258
LL0000022218	pnp4b	brown	1	0.681137	0.391475	0.84906	0.46579
LL0000022323	porb	brown	1	0.791526	0.598625	1.05297	1.10824
LL0000022556	prg4b	brown	1	0.659027	0.304661	1.60836	0.847476
LL0000022634	proca	brown	1	0.61513	0.366547	0.562598	0.459324
LL0000022902	ptprh	brown	1	0.610647	0.386438	0.661778	0.874397
LL0000022974	pygl	brown	1	0.568086	0.369474	0.827781	0.776298
LL0000023001	qsox1	brown	1	0.775135	0.553841	0.805707	0.794462
LL0000023319	rbp2b	brown	1	0.69829	0.459767	0.78603	0.660042
LL0000023743	rnasel3	brown	1	0.698163	0.391456	0.599144	0.667799
LL0000023935	rpl7	brown	1	0.851209	0.687173	1.01415	0.806464
LL0000024230	sb:cb37	brown	1	0.606447	0.452918	0.717104	0.653113
LL0000024312	scp2a	brown	1	0.752894	0.607625	0.867474	0.753285
LL0000024363	sdsl	brown	1	0.655723	0.442783	0.663194	0.841404
LL0000024369	sec14l7	brown	1	0.676879	0.431704	0.61094	0.453186
LL0000024408	selenop2	brown	1	0.878355	0.569677	1.08829	0.869522
LL0000024496	serpina1	brown	1	0.710729	0.370152	0.725616	0.488187
LL0000024498	serpina1l	brown	1	0.598196	0.30559	0.754478	0.670508
LL0000024507	serpinc1	brown	1	0.651824	0.340421	0.681972	0.584413
LL0000024508	serpind1	brown	1	0.475778	0.23443	0.482642	0.539077
LL0000024513	serpinf2a	brown	1	0.628074	0.363976	0.592937	0.528148
LL0000024514	serpinf2b	brown	1	0.696545	0.409603	0.638796	0.787953
LL0000024515	serping1	brown	1	0.728263	0.284989	0.696685	0.704828
LL0000024523	sesn1	brown	1	1.02057	0.885442	1.34477	0.779158
LL0000024662	shbg	brown	1	0.679911	0.445977	0.533947	0.475466
LL0000024687	shmt2	brown	1	0.717169	0.571982	0.646953	0.813906
LL0000024764	si:ch1073-13h15.3	brown	1	0.369754	0.185449	0.943982	0.797914
LL0000024811	si:ch1073-280e3.1	brown	1	0.856506	0.412585	0.450551	0.655964
LL0000024862	si:ch1073-464p5.5	brown	1	0.62866	0.320673	1.24544	1.17434
LL0000024914	si:ch211-107o10.3	brown	1	0.656962	0.530095	1.1308	0.860658
LL0000024947	si:ch211-113j14.1	brown	1	0.461091	0.293861	0.789043	0.813173
LL0000025266	si:ch211-165e15.1	brown	1	0.819171	0.94109	1.00524	0.925873
LL0000025333	si:ch211-186e20.2	brown	1	0.429538	0.244451	1.03873	1.1021
LL0000025334	si:ch211-186e20.7	brown	1	0.456579	0.252279	0.754625	0.937651
LL0000025541	si:ch211-212c13.8	brown	1	0.59841	0.344079	0.583016	0.536549
LL0000025576	si:ch211-214j8.1	brown	1	0.600207	0.448302	1.01966	1.19682
LL0000025585	si:ch211-214p16.3	brown	1	0.830159	0.581339	0.964219	0.725265
LL0000025935	si:ch211-270n8.1	brown	1	0.697023	0.392954	0.716456	0.904734
LL0000025992	si:ch211-283g2.1	brown	1	0.648496	0.427207	0.612695	0.694249
LL0000026006	si:ch211-284e20.8	brown	1	0.650664	0.336288	0.685302	0.553298
LL0000026031	si:ch211-288g17.4	brown	1	0.568847	0.199217	0.452633	0.430088
LL0000026168	si:ch211-93f2.1	brown	1	0.427058	0.232176	0.6449	0.690158
LL0000026619	si:dkey-105h12.2	brown	1	0.622829	0.347266	0.783025	0.567921
LL0000026900	si:dkey-17m8.2	brown	1	0.647436	0.291548	1.03044	0.844473
LL0000026981	si:dkey-194e6.1	brown	1	0.564797	0.328058	0.603795	0.598835
LL0000027512	si:dkey-286h2.3	brown	1	1.00438	0.396462	0.933477	0.784068
LL0000027617	si:dkey-35h6.1	brown	1	0.620633	0.509137	1.28262	0.597768
LL0000027913	si:dkey-7c18.24	brown	1	0.81115	0.724591	1.05119	0.672163
LL0000028019	si:dkey-90m5.4	brown	1	0.572965	0.326499	0.83566	0.590955
LL0000028071	si:dkey-9l20.3	brown	1	0.662836	0.767157	0.849232	1.02428
LL0000028424	SIPA1	brown	1	1.14344	0.802877	1.00086	1.0091
LL0000028503	slc16a12a	brown	1	0.54528	0.365868	0.530103	0.377256
LL0000028551	slc20a1a	brown	1	0.839501	0.481504	0.770406	0.970836
LL0000028593	slc25a1b	brown	1	0.62107	0.352768	0.782604	0.953136
LL0000028650	slc27a2a	brown	1	0.841399	0.602124	1.05472	0.65428
LL0000028651	slc27a4	brown	1	0.559242	0.477161	0.761118	0.875603
LL0000028653	slc28a1	brown	1	0.704337	0.430698	0.609383	0.787935
LL0000028688	slc31a1	brown	1	0.803853	0.661369	0.629081	1.05213
LL0000028731	slc37a4a	brown	1	0.802793	0.417429	0.977413	0.866346
LL0000028769	slc43a2b	brown	1	0.761654	0.554396	1.07443	0.691107
LL0000028797	slc4a1a	brown	1	0.691293	0.689781	0.856911	0.86801
LL0000028808	slc51a	brown	1	0.784941	0.485852	1.22928	0.977433
LL0000028811	slc5a1	brown	1	0.763275	0.469546	0.915367	0.691495
LL0000028837	slc6a19b	brown	1	0.811039	0.546715	0.846038	0.828137
LL0000028893	slco1d1	brown	1	0.687733	0.413081	0.798091	0.879185
LL0000029159	sord	brown	1	0.752245	0.527291	0.598549	0.567203
LL0000029467	st3gal7	brown	1	0.543661	0.355066	0.63901	0.707499
LL0000029551	stk24a	brown	1	0.410075	0.245437	0.856825	0.687642
LL0000029664	sult2st2	brown	1	0.753194	0.528846	0.836709	0.706418
LL0000030094	tcn2	brown	1	0.808401	0.671467	0.930855	0.787088
LL0000030111	tdo2a	brown	1	0.722461	0.370409	0.77799	0.507156
LL0000030112	tdo2b	brown	1	0.936582	0.469941	1.09181	0.662251
LL0000030193	tfa	brown	1	0.611315	0.304234	0.685796	0.58907
LL0000030654	tmem86b	brown	1	0.626488	0.416186	0.66255	0.778662
LL0000030764	tnni2a.1	brown	1	0.578369	0.180273	0.366373	0.41954
LL0000031339	ttr	brown	1	0.835715	0.508441	0.630299	0.576958
LL0000031567	ugp2a	brown	1	1.1813	0.996757	1.16325	1.09972
LL0000031569	ugt1a7	brown	1	0.564146	0.332392	0.70192	0.784806
LL0000031583	ugt2a7	brown	1	0.790913	0.545096	0.826353	0.879612
LL0000031590	ugt5b3	brown	1	0.640915	0.361486	0.752849	0.758294
LL0000031591	ugt5b4	brown	1	0.745847	0.441262	0.729672	0.763765
LL0000031649	uox	brown	1	0.753007	0.355812	0.673958	0.724265
LL0000031650	upb1	brown	1	0.714317	0.488621	0.699713	0.607584
LL0000031657	upp2	brown	1	0.824412	0.313613	0.717684	0.415789
LL0000031678	uroc1	brown	1	0.721721	0.451778	0.763192	0.618867
LL0000031852	vil1	brown	1	0.684262	0.559437	0.726552	0.800507
LL0000031871	vmo1b	brown	1	0.61124	0.311023	0.609618	0.583579
LL0000031940	vtna	brown	1	0.633518	0.289335	0.67178	0.500708
LL0000031941	vtnb	brown	1	0.600585	0.416842	0.63027	0.512462
LL0000032129	wu:fb59d01	brown	1	0.703301	0.508173	0.832026	0.781363
LL0000032187	xdh	brown	1	0.654348	0.379949	0.736176	0.591352
LL0000033125	XLOC_007715	brown	1	0.360105	0.428032	0.847655	0.401064
LL0000033700	XLOC_012418	brown	1	0.421322	0.274584	1.39356	0.692355
LL0000033929	XLOC_014032	brown	1	0.602153	0.195782	1.26762	0.892359
LL0000034851	XLOC_020460	brown	1	0.256998	0.318546	1.01342	0.196634
LL0000038478	zgc:103559	brown	1	0.828562	0.260213	1.15403	1.07942
LL0000038548	zgc:112265	brown	1	0.552171	0.25255	0.58443	0.529032
LL0000038649	zgc:123103	brown	1	0.682093	0.496283	0.553201	0.913982
LL0000038882	zgc:165423	brown	1	0.535623	0.317422	0.542531	0.891876
LL0000038923	zgc:171534	brown	1	0.510475	0.388603	0.846424	1.29863
LL0000038963	zgc:172051	brown	1	0.73866	0.338346	0.907928	0.653915
LL0000038984	zgc:172253	brown	1	0.568681	0.231567	0.847111	0.629995
LL0000039029	zgc:174259	brown	1	0.568605	0.203279	1.16221	1.09103
LL0000039030	zgc:174260	brown	1	0.565536	0.520689	1.03795	1.10485
LL0000039063	zgc:174904	brown	1	0.773926	0.575725	0.757786	0.530415
LL0000039200	zgc:66156	brown	1	0.755303	0.391729	0.848813	0.741963
LL0000039219	zgc:66484	brown	1	0.653736	0.478147	0.696672	0.729419
LL0000039808	flnbl	brown	1	0.669708	0.636371	0.968393	1.03137
LL0000039843	itln1l	brown	1	0.573239	0.552617	0.56341	0.776664
LL0000000060	ABCD2	green	1	0.915642	0.266634	0.940125	8.31033
LL0000000139	acanb	green	1	0.975354	0.933229	0.936021	2.09685
LL0000000170	aco1	green	1	0.75381	0.61255	0.632064	1.12711
LL0000000247	acvr2ba	green	1	1.18281	1.02022	1.03768	4.37092
LL0000000403	adpgk2	green	1	0.660298	0.570106	0.794841	6.17155
LL0000000431	aep1	green	1	0.917771	1.41476	0.69888	1.36381
LL0000000495	ahnak	green	1	0.769383	0.783115	0.646987	0.978053
LL0000001116	ap1ar	green	1	1.08137	1.07565	1.02657	1.91773
LL0000001172	aplp2	green	1	1.08608	1.14346	1.18924	1.88821
LL0000001402	arpc5a	green	1	0.717849	0.769433	0.820128	1.25897
LL0000001654	atp8a1	green	1	1.2259	1.37337	1.0744	1.90345
LL0000003515	BX842701.1	green	1	0.80731	0.967853	0.71808	1.3993
LL0000003947	ca2	green	1	0.743929	0.765305	0.767957	1.14508
LL0000003957	cab39	green	1	0.714542	0.469536	0.952107	1.62924
LL0000004942	casq1a	green	1	1.14189	1.2273	0.963267	1.43844
LL0000004953	cav1	green	1	0.935219	1.0022	1.01793	1.68736
LL0000004957	cavin1b	green	1	0.801615	0.971547	1.01441	1.51979
LL0000005080	ccdc50	green	1	1.03486	1.05635	0.78981	1.90531
LL0000005599	chl1a	green	1	0.744869	0.765904	0.957791	1.46421
LL0000005707	CIR1	green	1	0.846473	0.808603	0.631553	1.32772
LL0000005771	cldn5a	green	1	0.902791	0.984395	0.867391	1.51584
LL0000005835	clstn2	green	1	1.06448	1.22708	0.893894	1.59513
LL0000007114	CR855257.1	green	1	0.780672	0.823017	0.889748	1.91128
LL0000008165	CU660013.4	green	1	0.812087	0.763479	0.73625	1.42599
LL0000008801	ddx6	green	1	1.15051	1.2563	1.08226	2.03634
LL0000008855	dgcr2	green	1	1.05349	1.46311	1.00351	1.89008
LL0000009427	efhd2	green	1	0.92965	1.02237	0.871442	1.64261
LL0000009444	efr3bb	green	1	0.858199	0.958294	0.858335	1.63525
LL0000010995	furina	green	1	0.925865	0.990622	1.01654	1.58705
LL0000011534	gpam	green	1	0.964748	0.954296	1.19872	1.72051
LL0000012369	hsp90aa1.1	green	1	0.831015	1.12343	1.07894	1.44615
LL0000012470	idi1	green	1	0.867567	0.742804	0.732855	1.21452
LL0000012943	itgb3a	green	1	0.76868	1.03342	0.863006	1.63212
LL0000012995	jac6	green	1	0.61799	0.359491	0.225838	31.775
LL0000012997	jac8	green	1	0.487284	0.596614	0.452229	24.0324
LL0000012998	jac9	green	1	0.960844	0.672171	0.636329	60.2136
LL0000013020	jarid2b	green	1	0.872792	1.13296	0.922714	2.93151
LL0000013464	krt4	green	1	0.9699	1.11863	0.91385	1.23604
LL0000013574	ldb1b	green	1	1.11934	1.11648	0.981483	1.91871
LL0000013598	lenep	green	1	1.42034	1.55277	0.982143	3.91182
LL0000017125	LOC110438008	green	1	0.836667	0.831192	0.891214	1.5341
LL0000017553	LOC110439264	green	1	1.03886	1.16877	1.05553	1.50583
LL0000018707	matn3a	green	1	1.04885	1.20806	0.894386	1.48392
LL0000018734	mboat2a	green	1	0.954775	1.08962	0.872064	2.12921
LL0000018782	mcoln1a	green	1	0.885756	0.784867	0.993301	1.52753
LL0000018895	mettl11b	green	1	0.860897	1.028	0.473019	1.51096
LL0000019364	mlec	green	1	0.953544	0.997531	1.18572	1.68631
LL0000019469	moxd1	green	1	0.689238	0.752415	1.15675	2.36002
LL0000019517	mrc1b	green	1	0.66299	0.768036	0.52647	0.980852
LL0000019743	mturn	green	1	1.01083	1.2184	1.24311	9.74995
LL0000019769	mvb12ba	green	1	0.977127	0.976904	0.761629	1.38593
LL0000019908	myom1b	green	1	1.06625	1.05952	1.06505	1.47921
LL0000021094	OSBPL8	green	1	1.06968	1.39662	0.895019	3.65324
LL0000021465	pcyox1	green	1	0.790566	0.712385	0.614441	1.10267
LL0000021778	pigp	green	1	1.52783	1.36693	1.06601	1.55274
LL0000021785	pigt	green	1	1.06262	1.48499	1.26766	4.36841
LL0000022148	plp2	green	1	0.820741	0.929819	0.677248	1.13984
LL0000022468	ppp2r3a	green	1	1.00575	1.05029	1.07633	1.57835
LL0000022572	prkacbb	green	1	0.952396	1.06497	1.11296	1.59714
LL0000022901	ptprga	green	1	1.12767	1.15842	1.16276	3.01824
LL0000023014	rab11al	green	1	0.708686	0.795735	0.880123	1.43786
LL0000023153	ralbb	green	1	0.719201	0.729246	0.649455	1.14554
LL0000023263	rbfox1l	green	1	1.23386	1.29963	1.01478	1.68147
LL0000023284	rbm24b	green	1	0.905888	0.999118	1.08397	1.66782
LL0000023301	rbm45	green	1	1.12941	1.42759	1.0634	5.13468
LL0000023411	retreg3	green	1	0.988366	1.1324	1.11025	1.86776
LL0000023638	rhbg	green	1	0.740565	0.633768	0.917869	1.26422
LL0000023772	rnf144aa	green	1	1.03766	1.1017	0.808968	1.44531
LL0000023830	rnf44	green	1	1.00095	0.889825	0.899562	1.44306
LL0000024079	rtn2a	green	1	1.13518	1.2437	1.11323	1.69325
LL0000024243	sc:d0202	green	1	0.844833	0.931175	1.07898	1.57695
LL0000024566	sfrp2	green	1	0.742492	0.612855	0.543506	1.04647
LL0000024584	sgcd	green	1	0.980427	0.936278	0.673996	1.12622
LL0000024586	sgcg	green	1	1.23252	1.15836	1.075	1.4769
LL0000024751	si:cabz01080528.1	green	1	1.29821	1.09131	1.42935	3.91808
LL0000024841	si:ch1073-392o20.2	green	1	0.892044	0.988906	1.08393	1.69954
LL0000025169	si:ch211-153b23.4	green	1	0.798652	0.7925	1.13915	3.71635
LL0000025446	si:ch211-199i15.5	green	1	1.02735	1.03932	0.70394	1.26646
LL0000025910	si:ch211-264f5.6	green	1	0.772353	0.846477	1.0028	1.33641
LL0000025917	si:ch211-266g18.10	green	1	1.025	0.88804	0.773456	1.09555
LL0000026089	si:ch211-59p23.1	green	1	0.597544	1.23037	0.446008	7.45259
LL0000026159	si:ch211-87m7.2	green	1	0.870881	0.788682	0.914467	1.65657
LL0000026875	si:dkey-174i8.1	green	1	0.963972	1.28539	1.21004	2.15349
LL0000026889	si:dkey-178e17.1	green	1	0.871965	0.931596	1.03808	3.86517
LL0000027422	si:dkey-262k9.2	green	1	0.730938	0.661837	0.860952	1.17311
LL0000028485	slc12a5b	green	1	1.16197	1.0233	0.936645	1.38392
LL0000028585	slc25a14	green	1	0.903331	0.91312	0.930088	1.50597
LL0000028801	slc4a2b	green	1	0.809296	0.789668	1.00111	1.45797
LL0000029123	snx6	green	1	1.06282	1.09059	1.46269	9.03165
LL0000029698	susd5	green	1	0.959348	1.11667	1.10896	2.0232
LL0000029763	synpo2b	green	1	1.04296	1.22987	1.00512	1.72255
LL0000030208	tfe3a	green	1	0.872795	0.903438	1.12397	1.75192
LL0000030217	tfr1a	green	1	0.783719	0.85621	0.862543	1.39697
LL0000030336	tinagl1	green	1	0.854322	0.767182	1.04435	1.49179
LL0000030351	tkta	green	1	1.05521	1.07622	1.10347	1.53422
LL0000030404	tm9sf5	green	1	0.793201	0.826428	0.970209	1.42728
LL0000031468	ube2d2	green	1	1.04167	1.09153	1.16485	1.6036
LL0000031483	ube2j2	green	1	1.28514	1.23853	1.19994	5.38131
LL0000031790	vamp2	green	1	1.10828	1.20784	0.98354	1.56996
LL0000032106	wnt9b	green	1	0.904618	0.999967	0.970375	1.70898
LL0000032356	XLOC_001298	green	1	1.0299	1.06937	0.947741	1.55809
LL0000032392	XLOC_001603	green	1	0.91185	0.765876	1.30396	2.21602
LL0000032445	XLOC_001975	green	1	1.24544	0.941245	1.03701	2.51291
LL0000032834	XLOC_005350	green	1	1.16586	1.06714	1.46466	2.94533
LL0000034238	XLOC_016094	green	1	0.835643	0.800867	0.994903	1.56413
LL0000035478	XLOC_025819	green	1	0.988749	0.933277	1.02984	1.89517
LL0000035612	XLOC_026937	green	1	1.12758	1.7512	1.3606	2.40046
LL0000036039	XLOC_030027	green	1	0.903518	0.7907	0.831965	1.90121
LL0000036524	XLOC_033366	green	1	1.16996	1.2503	0.921058	1.63679
LL0000037077	XLOC_038013	green	1	0.994721	1.12404	1.08035	1.48808
LL0000038249	yif1b	green	1	0.81921	0.918712	0.876298	1.55662
LL0000038279	ywhae2	green	1	0.889844	0.861456	0.855168	1.46343
LL0000038439	zgc:100868	green	1	0.747877	0.850268	0.853021	1.577
LL0000039443	znf1062	green	1	1.00716	1.13268	1.34684	2.13057
LL0000039451	znf106a	green	1	0.976582	0.978002	0.967672	1.51344
LL0000039505	znf1127	green	1	0.881411	0.792305	0.752829	1.89724
LL0000039985	LOC108179656	green	1	0.72932	0.662787	0.451556	1.63153
LL0000040262	txn	green	1	0.735007	0.852161	0.871915	1.36659
LL0000040515	LOC564660	green	1	0.405753	0.50409	0.329872	33.3524
LL0000002268	BX005361.1	grey	1	0.826357	1.09957	0.713429	0.82975
LL0000002486	BX284696.1	grey	1	1.73718	1.83704	0.872589	2.04695
LL0000004081	CABZ01035279.1	grey	1	0.882834	1.60635	0.909521	0.924009
LL0000006030	col9a1b	grey	1	0.852615	1.079	0.682685	1.17225
LL0000007659	CT583728.25	grey	1	2.05999	4.09027	2.02133	3.07196
LL0000007661	CT583728.3	grey	1	2.51893	5.39655	1.68776	3.19634
LL0000009186	dpysl5b	grey	1	1.3829	1.1292	1.21335	1.34186
LL0000009789	ern1	grey	1	1.1343	1.21187	1.0857	1.28218
LL0000010467	FO681393.1	grey	1	24.039	1.41189	1.30714	1.50667
LL0000010566	fosab	grey	1	1.36043	1.89179	1.45613	1.39912
LL0000016103	LOC103911264	grey	1	2.21029	2.17717	1.53791	2.30215
LL0000020080	mt-nd3	grey	1	1.15863	0.926314	0.828744	1.05923
LL0000020081	mt-nd4	grey	1	1.1828	1.15527	0.960432	1.17602
LL0000022841	ptgs2b	grey	1	1.29103	1.58532	1.63827	1.34247
LL0000023735	rn7sk	grey	1	1.98868	1.91278	2.61958	1.92873
LL0000025609	si:ch211-217k17.9	grey	1	1.08493	1.31192	1.20591	1.1137
LL0000025745	si:ch211-236g6.1	grey	1	0.750226	2.65943	0.491715	1.94622
LL0000025847	si:ch211-253p18.2	grey	1	2.67169	1.77559	1.24774	1.63981
LL0000027515	si:dkey-286j17.4	grey	1	1.4393	3.43523	1.25806	2.58392
LL0000029033	smyhc3	grey	1	1.23541	1.1391	1.08369	1.26474
LL0000032151	wu:fi09b08	grey	1	1.25498	1.22636	1.24721	1.53313
LL0000038591	zgc:113232	grey	1	0.857251	1.09399	0.68966	1.07461
LL0000038933	zgc:171679	grey	1	1.27844	0.961228	0.993099	1.53403
LL0000040045	LOC573060	grey	1	1.64232	1.42659	1.97579	0.978765
LL0000040141	si:busm1-37i06.3	grey	1	0.990912	0.613578	1.67341	0.66905
LL0000040182	si:ch73-187m15.4	grey	1	1.69346	1.69	1.48226	1.73725
LL0000000961	amy2a	red	1	1.78163	0.963091	1.22047	0.565134
LL0000001190	apoda.2	red	1	1.67551	1.06753	1.44155	0.924619
LL0000003930	c6ast4	red	1	1.60369	1.04366	1.02538	0.501549
LL0000005412	cel.1	red	1	1.70079	0.84178	0.990752	0.571028
LL0000005413	cel.2	red	1	1.54403	0.935618	0.815834	0.441083
LL0000005414	CELA1 (1 of many)	red	1	1.69591	1.02093	0.797323	0.445654
LL0000006124	cpa1	red	1	1.73103	1.06391	1.39328	0.83943
LL0000006126	cpa4	red	1	1.54158	0.933607	1.06417	0.461632
LL0000006127	cpa5	red	1	1.69798	0.976943	0.743779	0.384706
LL0000006130	cpb1	red	1	1.51096	0.91982	0.817874	0.467526
LL0000007751	ctrb1	red	1	1.69144	0.851467	0.851877	0.500989
LL0000007752	ctrl	red	1	1.46317	0.90215	0.684469	0.474392
LL0000009544	ela2	red	1	1.97441	1.02558	0.915154	0.36554
LL0000009545	ela2l	red	1	1.50834	0.986352	0.895242	0.364735
LL0000009546	ela3l	red	1	1.69143	0.928257	0.832991	0.337813
LL0000009793	erp27	red	1	1.35086	0.897373	0.839887	0.567526
LL0000010255	fep15	red	1	1.59958	1.12509	0.680331	0.544735
LL0000010510	FO818704.1	red	1	1.63289	1.66467	1.07565	1.01576
LL0000012782	ins	red	1	1.08201	0.678442	0.505454	0.804441
LL0000017422	LOC110438494	red	1	1.8615	1.23671	1.58873	1.72093
LL0000018573	mansc1	red	1	1.07433	0.991954	0.892686	0.697995
LL0000019673	mt-nd6	red	1	1.23618	1.26228	1.17834	1.17774
LL0000021531	pdia2	red	1	1.61998	0.925141	0.615123	0.577519
LL0000022050	pla2g1b	red	1	1.57608	0.696895	0.48644	0.258274
LL0000022702	prss1	red	1	1.6179	0.984329	0.860999	0.451278
LL0000022708	prss59.1	red	1	1.55076	0.771551	0.980594	0.448071
LL0000022709	prss59.2	red	1	1.60537	0.645837	0.714292	0.405257
LL0000023913	rpl26	red	1	1.0875	1.03351	1.06781	0.794558
LL0000023915	rpl27a	red	1	1.05931	1.0084	1.05329	0.71375
LL0000023916	rpl28	red	1	1.14495	1.07852	1.11162	0.843777
LL0000025774	si:ch211-240l19.5	red	1	1.46727	0.742213	0.633822	0.602429
LL0000025775	si:ch211-240l19.6	red	1	1.0575	0.537209	0.666817	0.387788
LL0000026412	si:ch73-281i18.7	red	1	0.742673	1.04272	0.911648	0.522695
LL0000026765	si:dkey-14d8.6	red	1	2.05787	1.0515	1.98371	1.14255
LL0000029728	sycn.2	red	1	1.42073	0.901531	0.660604	0.368547
LL0000031167	trnC	red	1	1.20737	1.10254	1.04616	1.10479
LL0000038090	XLOC_043857	red	1	1.31873	1.35956	1.48115	1.14612
LL0000038541	zgc:112160	red	1	1.77271	0.963398	0.881116	0.570358
LL0000038669	zgc:136461	red	1	1.5551	0.796148	0.717605	0.140705
LL0000039272	zgc:92137	red	1	1.46162	1.04284	1.07403	0.477483
LL0000000118	abrab	turquoise	1	0.934317	1.01419	0.913014	0.509853
LL0000000160	acin1a	turquoise	1	1.01676	1.18296	1.03565	0.524471
LL0000000216	acta1a	turquoise	1	1.21744	1.08276	0.612306	0.530063
LL0000000218	acta2	turquoise	1	1.07318	0.832082	0.656662	0.593235
LL0000000333	adgrb1b	turquoise	1	1.25293	1.13181	0.806206	0.5291
LL0000000383	adipor2	turquoise	1	1.03137	0.840625	0.934814	0.506977
LL0000000501	ahsa1a	turquoise	1	1.32375	1.12105	0.769232	0.647899
LL0000000542	akap7	turquoise	1	1.08221	1.03888	0.813265	0.740658
LL0000000706	AL929237.1	turquoise	1	1.48864	1.2222	0.65926	0.986712
LL0000000917	alox5b.2	turquoise	1	0.798511	1.33825	0.254003	0.23875
LL0000000938	amd1	turquoise	1	0.991619	1.02542	0.669702	0.781427
LL0000000958	ampd3b	turquoise	1	1.19781	1.14685	1.19286	0.598916
LL0000000972	and1	turquoise	1	0.941349	1.15436	0.72688	0.656979
LL0000000974	and3	turquoise	1	1.09813	1.58503	0.967604	0.800566
LL0000000990	angptl7	turquoise	1	1.00262	1.06926	0.612229	0.563148
LL0000001025	ankrd1b	turquoise	1	0.986063	1.03583	1.20447	0.657515
LL0000001033	ankrd33aa	turquoise	1	0.896968	0.976987	0.530193	0.523505
LL0000001058	ankrd9	turquoise	1	0.949908	0.928687	0.881265	0.506353
LL0000001111	anxa6	turquoise	1	1.11219	1.05055	0.353665	0.343285
LL0000001183	apobb.2	turquoise	1	0.501609	0.542428	0.190006	0.13386
LL0000001222	aqp9b	turquoise	1	1.07466	0.938935	0.618275	0.7506
LL0000001255	arg2	turquoise	1	0.978136	0.815044	0.579708	0.382347
LL0000001256	arglu1a	turquoise	1	1.00101	1.03232	0.856854	0.684603
LL0000001365	arl5c	turquoise	1	1.1678	0.899617	0.463398	0.345691
LL0000001417	arrdc2	turquoise	1	0.94122	0.739898	1.16884	0.675927
LL0000001523	atf3	turquoise	1	0.948876	0.973201	0.529012	0.607157
LL0000001580	atp1a1b	turquoise	1	1.08992	1.06126	0.724553	0.741538
LL0000001622	mt-atp6	turquoise	1	1.00374	0.988466	0.791452	0.811115
LL0000001652	mt-atp8	turquoise	1	0.95227	0.688344	0.507985	0.512301
LL0000001782	baiap2b	turquoise	1	1.12796	1.06112	0.641489	0.625532
LL0000001799	basp1	turquoise	1	1.2876	1.24051	1.02655	0.656197
LL0000001841	bcl2b	turquoise	1	1.02766	1.0554	0.494171	0.520842
LL0000001869	bdnf	turquoise	1	1.04602	1.00509	0.707738	0.465604
LL0000001881	BFSP1	turquoise	1	1.337	1.21602	0.666936	0.526827
LL0000001882	bfsp2	turquoise	1	1.28596	1.28735	0.705558	0.742682
LL0000001891	bhlhe40	turquoise	1	1.04214	1.07018	0.713249	0.591664
LL0000001892	bhlhe41	turquoise	1	0.953577	0.919636	0.511849	0.453281
LL0000001917	birc7	turquoise	1	1.25505	1.24374	0.593267	0.823047
LL0000002032	bscl2l	turquoise	1	0.962469	0.994758	0.532833	0.464776
LL0000002103	BX000438.2	turquoise	1	0.89337	0.709828	0.438024	0.484475
LL0000002547	BX322555.3	turquoise	1	0.865563	0.804951	0.674081	0.695315
LL0000002736	BX324227.3	turquoise	1	0.645247	0.793493	0.535163	0.544509
LL0000002779	BX469930.1	turquoise	1	1.0468	0.998743	0.501184	0.651105
LL0000002819	BX510309.1	turquoise	1	0.545082	0.709147	0.172152	0.152734
LL0000002839	BX510917.1	turquoise	1	1.03857	1.44048	0.420016	0.332284
LL0000002874	BX511021.1	turquoise	1	1.19138	0.851693	0.599629	0.386658
LL0000002890	BX511061.1	turquoise	1	1.09232	0.997163	0.242045	0.494366
LL0000002917	BX511112.1	turquoise	1	1.33886	1.07819	0.726588	0.575214
LL0000003046	BX545855.1	turquoise	1	1.07217	1.12572	0.827477	0.536351
LL0000003211	BX571854.1	turquoise	1	1.38126	0.918289	0.149999	0.17966
LL0000003212	BX571880.1	turquoise	1	0.824002	0.846554	0.568818	0.527134
LL0000003530	BX890559.1	turquoise	1	1.15313	0.936276	0.555444	0.588819
LL0000003667	BX927122.1	turquoise	1	1.23636	1.11187	0.617018	0.573835
LL0000004029	CABZ01021592.1	turquoise	1	0.895141	1.0879	0.600877	0.728462
LL0000004050	CABZ01028771.1	turquoise	1	1.0071	1.03242	0.391233	0.535785
LL0000004065	CABZ01032488.1	turquoise	1	0.837717	0.868219	0.57069	0.462552
LL0000004076	CABZ01034596.1	turquoise	1	1.18874	0.91156	0.108283	0.458696
LL0000004083	CABZ01037174.1	turquoise	1	1.03193	1.16643	0.703106	0.669112
LL0000004155	CABZ01048392.1	turquoise	1	0.754615	0.971284	0.541914	0.367873
LL0000004189	CABZ01053976.1	turquoise	1	1.05933	1.14188	0.849157	0.49391
LL0000004430	CABZ01074745.1	turquoise	1	1.0886	1.19539	0.603677	0.833461
LL0000004496	CABZ01079302.1	turquoise	1	3.67954	6.05035	0	0
LL0000004570	CABZ01085139.1	turquoise	1	0.971017	1.00371	0.525181	0.923654
LL0000004802	calcoco1b	turquoise	1	1.35045	1.16647	1.37901	0.520357
LL0000004835	camk1ga	turquoise	1	1.10202	1.06283	0.843118	0.632765
LL0000004883	capn3a	turquoise	1	1.22561	1.25525	0.643135	0.541374
LL0000004933	casp7	turquoise	1	1.11417	1.3089	0.59101	0.792922
LL0000004940	caspb	turquoise	1	0.712089	0.941742	0.763264	0.701616
LL0000004960	cavin4a	turquoise	1	0.948332	1.17254	0.695516	0.732579
LL0000005292	cdc42ep3	turquoise	1	1.0237	1.18497	0.591127	0.518859
LL0000005301	cdc5l	turquoise	1	1.05856	1.11258	0.771318	0.623054
LL0000005346	cdk1	turquoise	1	0.850245	0.994372	0.563839	0.628161
LL0000005366	cdk5r2a	turquoise	1	1.21685	1.32188	0.993687	0.811371
LL0000005367	cdk5r2b	turquoise	1	1.02556	0.942612	0.649992	0.56318
LL0000005378	cdkn1a	turquoise	1	0.917579	0.943385	0.369653	0.301568
LL0000005408	cebpd	turquoise	1	1.11711	1.04138	0.987328	0.526368
LL0000005418	celf3b	turquoise	1	1.04747	1.10974	0.781148	0.582271
LL0000005674	chst6	turquoise	1	0.921919	0.80745	0.523017	0.811612
LL0000005690	ciarta	turquoise	1	0.950942	1.04514	0.251025	0.265404
LL0000005691	ciartb	turquoise	1	1.04725	0.988946	0.397192	0.371124
LL0000005705	cipca	turquoise	1	1.02609	1.08967	0.319558	0.258596
LL0000005706	cipcb	turquoise	1	0.992603	0.953777	0.475205	0.578669
LL0000005712	cish	turquoise	1	1.14908	1.04145	0.675731	0.352358
LL0000005730	ckmt2a	turquoise	1	1.13031	1.08738	0.942309	0.698612
LL0000005742	clcn1b	turquoise	1	0.811711	0.834858	0.353213	0.460445
LL0000005859	cmn	turquoise	1	0.984066	1.18284	0.7763	1.09981
LL0000005883	cnga3b	turquoise	1	0.970482	0.934854	0.546789	0.407985
LL0000005897	cnmd	turquoise	1	0.951925	0.948077	0.544381	0.73219
LL0000005898	cnn1a	turquoise	1	0.904552	0.433767	0.0563237	0.105494
LL0000005978	col11a1a	turquoise	1	0.857722	0.936538	0.52472	0.665034
LL0000005979	col11a1b	turquoise	1	0.889036	0.868922	0.580999	0.818817
LL0000005980	col11a2	turquoise	1	0.9519	1.00993	0.585407	0.944356
LL0000005985	col14a1b	turquoise	1	0.862353	0.991125	0.503784	0.554718
LL0000005994	col1a1a	turquoise	1	0.961851	1.10228	0.666576	0.875968
LL0000005995	col1a1b	turquoise	1	0.923843	1.07267	0.741731	1.03413
LL0000005996	col1a2	turquoise	1	0.873481	1.00787	0.698891	0.939679
LL0000005998	col24a1	turquoise	1	1.06187	1.2892	0.550142	0.519065
LL0000006005	col2a1a	turquoise	1	0.963712	0.993199	0.634121	1.00018
LL0000006006	col2a1b	turquoise	1	0.873181	0.957845	0.563068	0.646453
LL0000006007	col4a1	turquoise	1	0.910062	0.819101	0.586127	0.871949
LL0000006019	col5a3b	turquoise	1	0.770034	0.848907	0.409163	0.438504
LL0000006024	col7a1	turquoise	1	0.814763	1.00741	0.438342	0.493339
LL0000006025	col7a1l	turquoise	1	0.737707	0.969899	0.408935	0.531697
LL0000006029	col9a1a	turquoise	1	0.895238	0.690298	0.476952	0.425573
LL0000006031	col9a2	turquoise	1	0.91694	0.940345	0.59634	0.858771
LL0000006032	col9a3	turquoise	1	0.938892	0.930237	0.541151	0.841642
LL0000006039	colq	turquoise	1	1.00496	1.07341	0.525449	0.78545
LL0000006070	coq10b	turquoise	1	0.923667	0.842088	0.764397	0.584685
LL0000006241	CR352226.5	turquoise	1	1.17322	1.74995	0.757297	0.908244
LL0000006295	CR354556.3	turquoise	1	1.03916	0.911001	0.773204	0.591593
LL0000006421	CR383676.1	turquoise	1	1.04035	1.13498	0.653204	0.521055
LL0000006591	CR394546.3	turquoise	1	1.01699	0.831405	1.03113	0.729469
LL0000006614	CR405715.1	turquoise	1	1.23091	1.11307	0.572467	0.668663
LL0000006796	CR749168.2	turquoise	1	1.18014	1.16937	0.641936	0.686426
LL0000006932	CR788316.1	turquoise	1	0.737378	0.908288	0.525028	0.556145
LL0000007165	CR925761.1	turquoise	1	0.870027	0.930007	0.514666	0.330815
LL0000007166	CR925761.2	turquoise	1	1.19347	1.1247	0.949006	0.33347
LL0000007282	creb1b	turquoise	1	1.22832	1.2317	0.980509	0.77944
LL0000007301	crema	turquoise	1	0.936745	0.844282	0.592155	0.652256
LL0000007350	cry1ab	turquoise	1	0.994447	0.999754	0.470514	0.440561
LL0000007353	cry2	turquoise	1	1.01313	1.06416	0.464908	0.539802
LL0000007356	cryaa	turquoise	1	1.20177	1.05506	0.436204	0.427488
LL0000007360	cryba1b	turquoise	1	1.24232	1.25572	0.792502	0.562224
LL0000007361	cryba1l1	turquoise	1	1.27881	1.26516	0.789114	0.614411
LL0000007362	cryba1l2	turquoise	1	1.01786	1.01817	0.458956	0.734191
LL0000007363	cryba2a	turquoise	1	1.15351	1.25964	0.832896	0.60535
LL0000007364	cryba2b	turquoise	1	1.20083	1.18494	0.665467	0.517799
LL0000007365	cryba4	turquoise	1	1.30526	1.28005	0.869941	0.612201
LL0000007366	crybb1	turquoise	1	1.10831	1.15656	0.914487	0.627757
LL0000007367	crybb1l1	turquoise	1	1.26618	1.28037	0.744946	0.629073
LL0000007368	crybb1l2	turquoise	1	1.15567	1.18092	0.703313	0.479885
LL0000007374	crybgx	turquoise	1	1.34048	1.28736	0.759139	0.489682
LL0000007378	crygm2d1	turquoise	1	1.08996	1.0513	0.765066	0.527168
LL0000007379	crygm2d10	turquoise	1	1.07669	1.08705	0.79768	0.51624
LL0000007380	crygm2d11	turquoise	1	1.18097	1.19655	0.838904	0.50499
LL0000007381	crygm2d12	turquoise	1	1.07322	1.12518	0.759651	0.515582
LL0000007382	crygm2d13	turquoise	1	1.13376	1.11555	0.781011	0.585504
LL0000007383	crygm2d14	turquoise	1	1.17329	1.20772	0.807237	0.602915
LL0000007384	crygm2d15	turquoise	1	1.23247	1.15847	0.66911	0.61908
LL0000007385	crygm2d16	turquoise	1	1.08938	1.10167	0.80595	0.541485
LL0000007386	crygm2d18	turquoise	1	1.17383	1.16543	0.896149	0.600777
LL0000007387	crygm2d2	turquoise	1	1.06977	1.09507	0.711154	0.52589
LL0000007388	crygm2d20	turquoise	1	0.997057	1.06153	0.79635	0.637217
LL0000007389	crygm2d21	turquoise	1	1.12501	1.12199	0.773881	0.553304
LL0000007390	crygm2d3	turquoise	1	1.08892	1.03623	0.722864	0.574985
LL0000007391	crygm2d4	turquoise	1	1.15124	1.08911	0.718164	0.544951
LL0000007392	crygm2d5	turquoise	1	1.29505	1.26416	0.876799	0.634095
LL0000007393	crygm2d6	turquoise	1	1.15072	1.20624	0.85092	0.797396
LL0000007394	crygm2d7	turquoise	1	1.14298	1.18717	0.91008	0.560111
LL0000007395	crygm2d8	turquoise	1	1.07568	1.10869	0.782899	0.54716
LL0000007396	crygm2d9	turquoise	1	1.18386	1.15285	0.845691	0.612788
LL0000007404	crygmx	turquoise	1	1.31048	1.30698	0.854001	0.605616
LL0000007406	crygmxl2	turquoise	1	1.27993	1.23101	0.886322	0.6789
LL0000007408	crygn2	turquoise	1	1.33397	1.3119	0.831872	0.580654
LL0000007458	csrnp1b	turquoise	1	1.0748	1.02428	0.658839	0.71417
LL0000007521	CT027696.1	turquoise	1	1.05565	1.00468	0.336173	0.415319
LL0000007608	CT573423.1	turquoise	1	0.852677	1.01844	0.388083	0.133943
LL0000007622	CT573799.1	turquoise	1	1.29889	1.16935	0.678826	0.567039
LL0000007637	CT583646.2	turquoise	1	2.02165	2.36313	0.599877	0.806632
LL0000007693	CT956002.2	turquoise	1	0.836229	0.917649	0.406453	0.38352
LL0000007756	ctsbb	turquoise	1	0.929683	0.93438	0.634054	0.520453
LL0000007760	ctsh	turquoise	1	0.931755	0.808118	0.586966	0.571867
LL0000007762	ctsl.1	turquoise	1	0.848425	0.73168	0.771098	0.610807
LL0000007923	CU459093.1	turquoise	1	0.875674	0.815905	0.521541	0.61552
LL0000008009	CU468917.1	turquoise	1	1.42668	0.683873	0.64766	0.405302
LL0000008036	CU499330.1	turquoise	1	0.843403	0.936377	0.487054	0.900548
LL0000008189	CU693479.1	turquoise	1	1.01181	0.965306	0.730982	0.688192
LL0000008253	CU856222.1	turquoise	1	1.07246	1.14504	0.851013	0.990618
LL0000008373	CU929237.1	turquoise	1	0.958237	1.04089	0.531108	0.500116
LL0000008382	CU929312.1	turquoise	1	1.03923	0.89	0.432124	0.580979
LL0000008521	cyb5r1	turquoise	1	0.940484	0.880645	0.535769	0.572939
LL0000008538	cyldb	turquoise	1	1.03669	1.08191	0.393011	0.324737
LL0000008555	cyp26a1	turquoise	1	0.817732	0.877736	0.356653	0.469463
LL0000008561	cyp27b1	turquoise	1	0.592096	0.380981	0.0891156	0.0417772
LL0000008574	cyp2ad3	turquoise	1	0.949446	0.903784	0.717122	0.584113
LL0000008577	cyp2j20	turquoise	1	1.03534	0.773717	0.664264	0.631353
LL0000008593	cyp2p9	turquoise	1	0.644178	0.867344	0.429551	0.346423
LL0000008594	cyp2r1	turquoise	1	0.897845	0.516378	0.362215	0.12004
LL0000008693	dbpa	turquoise	1	1.11352	1.06906	0.502852	0.582221
LL0000008694	dbpb	turquoise	1	0.955044	0.995541	0.297301	0.308199
LL0000008771	DDX17	turquoise	1	1.12782	1.24505	0.897095	0.665406
LL0000008807	dedd1	turquoise	1	1.10221	1.17618	0.712122	0.724644
LL0000008811	def8	turquoise	1	0.889739	0.899688	0.617485	0.520805
LL0000008886	dhrs13a.2	turquoise	1	0.933628	0.955476	0.371789	0.484226
LL0000009097	dnase1l1l	turquoise	1	1.26208	1.08693	0.57173	0.577532
LL0000009232	dsc2l	turquoise	1	0.912992	0.9565	0.515889	0.666178
LL0000009240	dsg2.1	turquoise	1	0.813357	0.839937	0.511092	0.72683
LL0000009285	dusp27	turquoise	1	1.23265	1.07719	1.64398	0.776119
LL0000009289	dusp4	turquoise	1	1.04527	0.905412	0.638029	0.589112
LL0000009290	dusp5	turquoise	1	1.05352	0.999188	0.724174	0.460914
LL0000009321	dyrk2	turquoise	1	1.15175	1.0683	0.572213	0.605455
LL0000009460	egr4	turquoise	1	1.2509	1.3106	0.931604	0.863272
LL0000009462	ehbp1l1a	turquoise	1	1.11544	0.964673	0.795978	0.628596
LL0000009463	ehbp1l1b	turquoise	1	1.00659	1.00879	0.614137	0.588436
LL0000009515	eif4a2	turquoise	1	0.94274	0.925404	0.732671	0.605036
LL0000009528	eif4ebp3	turquoise	1	1.1356	0.832525	0.72388	0.493118
LL0000009529	eif4ebp3l	turquoise	1	1.15712	0.949152	1.11114	0.573397
LL0000009581	elovl1a	turquoise	1	0.73279	0.761019	0.367621	0.632171
LL0000009588	elovl6l	turquoise	1	1.07095	1.09574	0.472095	0.672864
LL0000009698	epd	turquoise	1	1.10062	0.867698	0.633746	0.61852
LL0000009734	eppk1	turquoise	1	0.843325	0.861827	0.639812	0.79372
LL0000009747	epyc	turquoise	1	1.11515	1.1469	0.63229	0.630632
LL0000009853	evpla	turquoise	1	0.777441	0.881982	0.586428	0.987338
LL0000009944	fads2	turquoise	1	1.13936	0.732498	0.983174	0.519752
LL0000009987	fam133b	turquoise	1	0.935049	1.03434	0.804094	0.412238
LL0000009991	fam13a	turquoise	1	1.074	0.992509	0.824907	0.58638
LL0000010032	fam184b	turquoise	1	1.13006	1.16211	0.838481	0.645774
LL0000010067	fam219ab	turquoise	1	1.0746	0.961238	0.566863	0.602153
LL0000010209	fbxo32	turquoise	1	1.39712	1.12391	1.7095	0.301885
LL0000010313	fgfbp2b	turquoise	1	1.0716	0.736912	0.55825	0.393536
LL0000010360	filip1l	turquoise	1	1.08832	1.01758	0.875863	0.654668
LL0000010379	fkbp5	turquoise	1	1.01498	0.801945	0.287748	0.259997
LL0000010397	flnca	turquoise	1	0.787311	0.877524	0.50891	0.620289
LL0000010565	fosaa	turquoise	1	1.2901	1.11219	0.511817	0.397335
LL0000010567	fosb	turquoise	1	1.12538	0.871195	0.440682	0.379505
LL0000010590	foxg1b	turquoise	1	1.04486	0.980613	0.426625	0.398757
LL0000010711	FP101882.1	turquoise	1	1.01413	0.885941	0.653725	0.315909
LL0000010896	fstl1b	turquoise	1	0.908963	0.92245	0.544152	0.775861
LL0000010909	fthl31	turquoise	1	0.926126	0.832296	0.731231	0.468181
LL0000011011	fxyd6	turquoise	1	1.02149	0.742988	0.616745	0.706325
LL0000011016	fyco1b	turquoise	1	0.990323	0.920899	0.526888	0.60964
LL0000011065	gabra6a	turquoise	1	1.10778	0.974123	0.61454	0.543807
LL0000011087	gadd45ab	turquoise	1	0.989721	0.967716	0.511565	0.359448
LL0000011137	gap43	turquoise	1	1.0788	1.24636	0.944084	0.629789
LL0000011191	gbp	turquoise	1	1.09025	0.83467	0.550273	0.379616
LL0000011211	gch2	turquoise	1	0.924237	0.911498	0.249548	0.334563
LL0000011304	ghrb	turquoise	1	1.11534	0.969859	0.579787	0.261337
LL0000011382	glmnb	turquoise	1	0.904574	0.983801	0.574725	0.564507
LL0000011399	gls2b	turquoise	1	0.890164	0.77847	1.25502	0.451589
LL0000011454	gnat2	turquoise	1	1.07574	1.10192	0.717305	0.657101
LL0000011462	gnb3b	turquoise	1	1.11328	1.1029	0.772732	0.741011
LL0000011480	gngt2b	turquoise	1	1.0584	1.02665	0.77331	0.701297
LL0000011619	gpr186	turquoise	1	1.16145	1.04054	0.57738	0.534559
LL0000011678	gpx9	turquoise	1	1.2058	1.19469	0.395737	0.431162
LL0000011725	grifin	turquoise	1	1.18792	1.05879	0.634371	0.445837
LL0000011751	grk1b	turquoise	1	0.974716	0.854592	0.570107	0.589302
LL0000011757	grk7a	turquoise	1	1.03812	0.956556	0.703666	0.518843
LL0000011802	gsnb	turquoise	1	0.795195	1.03108	0.577287	0.625461
LL0000011861	guca1c	turquoise	1	1.17029	0.910034	0.582474	0.419103
LL0000011862	guca1d	turquoise	1	1.246	1.02352	0.509752	0.353073
LL0000011864	guca1g	turquoise	1	1.12283	1.12683	0.45401	0.297266
LL0000011872	gucy2d	turquoise	1	1.0679	1.00712	0.728661	0.673058
LL0000011896	h1f0	turquoise	1	1.16203	1.15494	0.752726	0.65547
LL0000011897	h1fx	turquoise	1	1.06398	0.961878	0.93493	0.675345
LL0000011901	h2afvb	turquoise	1	0.88122	0.972414	0.793613	0.588787
LL0000011903	h2afx1	turquoise	1	1.12917	1.15146	0.932391	0.692966
LL0000011957	hbbe2	turquoise	1	0.992248	1.13262	1.07803	0.758408
LL0000011998	hdac9b	turquoise	1	1.04015	0.954651	0.642209	0.589942
LL0000012137	hist2h2l	turquoise	1	1.12593	1.1648	0.800807	0.706057
LL0000012141	histh1l	turquoise	1	1.16851	1.06063	0.779768	0.608004
LL0000012143	hivep2a	turquoise	1	1.01125	0.91753	0.719821	0.622829
LL0000012171	hmgb2b	turquoise	1	0.926656	1.06112	0.811359	0.675529
LL0000012176	hmgcra	turquoise	1	0.903442	0.938448	0.602428	0.621233
LL0000012180	hmgn3	turquoise	1	1.12269	1.19776	0.83238	0.700354
LL0000012206	hnrnpa1a	turquoise	1	1.05496	1.17207	0.833731	0.646929
LL0000012208	hnrnpa3	turquoise	1	1.11318	1.13971	0.630924	0.541388
LL0000012339	hsc70	turquoise	1	1.08535	1.0625	0.688857	0.651572
LL0000012342	hsd11b2	turquoise	1	1.07305	0.822144	0.569084	0.613267
LL0000012345	hsd17b12a	turquoise	1	0.894479	0.879598	0.427581	0.609053
LL0000012360	hsf2	turquoise	1	1.00749	1.17199	0.68552	0.539032
LL0000012547	igfbp6b	turquoise	1	0.998231	1.01294	0.521294	0.292368
LL0000012717	im:7151449	turquoise	1	0.989112	1.09329	0.406614	0.528307
LL0000012823	ipo8	turquoise	1	0.995974	1.06652	0.546362	0.447815
LL0000012929	itga6b	turquoise	1	0.898483	0.981935	0.528394	0.659101
LL0000012945	itgb4	turquoise	1	0.878536	0.905628	0.538748	0.715274
LL0000012965	itm2cb	turquoise	1	1.06614	0.984111	0.46075	0.429388
LL0000012972	itpkcb	turquoise	1	0.856987	0.832853	0.574241	0.676874
LL0000013097	kcna6a	turquoise	1	1.27546	1.11171	0.533799	0.341732
LL0000013203	kcnt1	turquoise	1	0.976305	1.16989	0.7316	0.629136
LL0000013271	khk	turquoise	1	1.04265	0.936198	0.577726	0.588478
LL0000013359	klf15	turquoise	1	0.926086	0.831924	0.737654	0.559553
LL0000013363	klf3	turquoise	1	0.92214	0.792908	0.434056	0.474966
LL0000013373	klf9	turquoise	1	1.02382	0.73367	0.241299	0.109289
LL0000013410	klhl38b	turquoise	1	1.2191	1.01789	0.96914	0.177327
LL0000013437	knop1	turquoise	1	1.04574	1.0907	0.814955	0.419626
LL0000013451	krcp	turquoise	1	0.830539	0.80754	0.493993	0.616377
LL0000013458	krt15	turquoise	1	0.953302	0.755034	0.431497	0.355036
LL0000013459	krt17	turquoise	1	0.995651	1.23999	0.727746	0.696707
LL0000013465	krt5	turquoise	1	0.928599	1.06184	0.741579	0.767993
LL0000013467	krt91	turquoise	1	1.08948	1.12363	0.833544	0.657762
LL0000013516	lamc3	turquoise	1	0.849791	0.83714	0.561207	0.648417
LL0000013570	lctla	turquoise	1	1.2787	1.20308	0.511177	0.49034
LL0000013571	lctlb	turquoise	1	1.14523	1.0686	0.285519	0.335445
LL0000013583	ldlra	turquoise	1	0.984054	0.809848	0.584735	0.496273
LL0000013602	leo1	turquoise	1	0.911209	1.01825	0.870235	0.635279
LL0000013614	lgals1l1	turquoise	1	0.875613	1.41374	0.287301	0.405046
LL0000013636	lgsn	turquoise	1	1.3297	1.40376	0.808887	0.755005
LL0000013668	lim2.3	turquoise	1	1.21286	1.23667	0.740133	0.667138
LL0000013669	lim2.4	turquoise	1	1.17053	1.09532	0.603227	0.515536
LL0000013670	lim2.5	turquoise	1	1.11718	1.06861	0.698354	0.50431
LL0000013705	lipg	turquoise	1	0.965484	0.978419	0.514729	0.599655
LL0000013966	LOC100006895	turquoise	1	0.921556	0.630941	0.624798	0.65897
LL0000014278	LOC100535396	turquoise	1	5.34366	3.68019	0	1.30977
LL0000014737	LOC101883513	turquoise	1	1.03569	1.04296	0.35654	0.551846
LL0000014751	LOC101883592	turquoise	1	0.854475	0.970564	0.332931	0.211905
LL0000015208	LOC101885853	turquoise	1	0.978645	0.653529	0.257743	0.37837
LL0000015335	LOC101886530	turquoise	1	0.333259	0.784159	0.573303	0.262
LL0000015373	LOC101886722	turquoise	1	1.02951	0.716572	0.251398	0.411706
LL0000015425	LOC101886946	turquoise	1	0.736598	0.802488	0.489616	0.574875
LL0000015607	LOC103909376	turquoise	1	0.996352	1.15748	0.531427	0.57704
LL0000015716	LOC103909841	turquoise	1	0.943817	0.927209	0.250193	0.36894
LL0000015717	LOC103909845	turquoise	1	1.18502	1.1086	0.29856	0.484671
LL0000015872	LOC103910438	turquoise	1	0.966652	0.917927	0.653292	0.531477
LL0000016314	LOC108179220	turquoise	1	0.790352	1.07612	0.532679	0.444547
LL0000016353	LOC108179630	turquoise	1	1.03789	0.948289	0.255651	0.423159
LL0000016355	LOC108179634	turquoise	1	1.12917	1.03916	0.404952	0.262124
LL0000016369	LOC108179776	turquoise	1	0.723846	0.74598	0.412464	0.348171
LL0000016454	LOC108181081	turquoise	1	0.726194	0.605869	0.254595	0.552564
LL0000016627	LOC108183423	turquoise	1	1.10558	1.01551	0.263193	0.157221
LL0000016853	LOC108190702	turquoise	1	0.682429	0.645514	0.28721	0.382179
LL0000016992	LOC110437758	turquoise	1	1.20894	0.930781	0.658716	0.662296
LL0000017418	LOC110438488	turquoise	1	1.12854	1.19114	0.588918	0.586202
LL0000017445	LOC110438539	turquoise	1	1.20325	1.0923	0.288738	0.444357
LL0000017700	LOC110439495	turquoise	1	0.966859	1.22335	0.523585	0.380584
LL0000017976	LOC110440000	turquoise	1	2.97022	1.86311	2.40126	1.0269
LL0000017979	LOC110440005	turquoise	1	0.999621	1.36002	0.480335	0.512129
LL0000018024	LOC110440088	turquoise	1	0.818866	0.469948	0.359211	0.400425
LL0000018277	loxl2a	turquoise	1	0.92969	0.85307	0.384878	0.360481
LL0000018298	lpin1	turquoise	1	1.09394	0.893192	0.452736	0.260975
LL0000018300	lpl	turquoise	1	1.05786	0.779129	0.584721	0.527778
LL0000018456	lum	turquoise	1	1.17059	1.25832	0.727206	0.879864
LL0000018576	map1ab	turquoise	1	1.08591	0.971583	0.698275	0.7651
LL0000018706	matn1	turquoise	1	1.07822	0.72556	0.554579	0.473522
LL0000018709	matn4	turquoise	1	0.954577	0.967055	0.645569	0.617108
LL0000018802	mdh1ab	turquoise	1	0.964592	1.02285	0.666793	0.614021
LL0000018923	mfap4	turquoise	1	0.76794	0.725155	0.452107	0.461723
LL0000018941	mfsd2ab	turquoise	1	0.947658	0.855961	0.512694	0.643627
LL0000019006	mibp	turquoise	1	1.05194	1.09036	0.724254	0.614179
LL0000019020	micu3b	turquoise	1	1.11197	1.13802	0.63907	0.825194
LL0000019022	mid1ip1a	turquoise	1	0.933907	0.911543	0.387908	0.45339
LL0000019023	mid1ip1b	turquoise	1	1.0211	0.973318	0.879671	0.566506
LL0000019026	midn	turquoise	1	1.07798	1.03596	0.674892	0.662779
LL0000019050	mipa	turquoise	1	1.18601	1.06418	0.527392	0.518427
LL0000019051	mipb	turquoise	1	1.26544	1.19507	0.607691	0.542964
LL0000019095	mir132-1	turquoise	1	0.908237	0.963795	0.410439	0.1696
LL0000019219	mir22a	turquoise	1	0.889864	0.950275	0.63997	0.587994
LL0000019509	mpz	turquoise	1	1.21931	0.928912	0.782572	0.77666
LL0000019670	mt-cyb	turquoise	1	1.0699	1.03294	0.837024	0.912838
LL0000019671	mt-nd1	turquoise	1	1.07773	1.03096	0.879678	1.00239
LL0000019672	mt-nd5	turquoise	1	1.06423	1.03239	0.822106	1.05682
LL0000019805	myca	turquoise	1	1.09142	1.26676	0.888554	0.677604
LL0000019806	mycb	turquoise	1	1.07939	0.979491	0.543208	0.392334
LL0000019810	mych	turquoise	1	1.00284	0.796162	0.318723	0.190237
LL0000019818	myef2	turquoise	1	0.998502	1.12477	0.868537	0.659565
LL0000019848	myl6	turquoise	1	0.877584	0.94783	0.61172	0.614442
LL0000019856	mylk4a	turquoise	1	0.945218	0.821203	0.555006	0.493832
LL0000020004	nav1b	turquoise	1	1.17496	0.916697	1.05057	0.692817
LL0000020021	NC_002333.13	turquoise	1	1.12086	1.06436	1.02207	0.715608
LL0000020023	NC_002333.17	turquoise	1	1.21681	1.09367	0.790597	0.730933
LL0000020031	NC_002333.4	turquoise	1	1.07055	1.05118	0.688491	0.647449
LL0000020037	ncaldb	turquoise	1	1.05682	0.971515	0.581561	0.581734
LL0000020104	ndst1a	turquoise	1	1.03737	1.14588	0.673265	0.618235
LL0000020176	nefla	turquoise	1	1.06276	1.12418	0.757723	0.438422
LL0000020178	nefma	turquoise	1	1.05996	0.961231	0.83759	0.577581
LL0000020179	nefmb	turquoise	1	1.11596	1.21229	0.903719	0.605752
LL0000020215	neu3.3	turquoise	1	0.939585	0.567724	0.540453	0.419441
LL0000020261	nfil3-6	turquoise	1	0.956272	0.7647	0.27038	0.300578
LL0000020266	nfkbiaa	turquoise	1	0.927696	0.815992	0.663771	0.531327
LL0000020267	nfkbiab	turquoise	1	1.03039	0.879205	0.710204	0.583258
LL0000020292	ngs	turquoise	1	0.844072	1.1898	0.657449	0.704564
LL0000020357	nkap	turquoise	1	1.01922	1.10773	1.06608	0.619104
LL0000020370	nktr	turquoise	1	1.10285	1.16517	0.903965	0.728736
LL0000020430	nmrk2	turquoise	1	0.937677	0.907478	0.608673	0.621409
LL0000020448	nocta	turquoise	1	1.10092	1.00586	0.502914	0.452444
LL0000020504	NPAS3	turquoise	1	1.18005	1.30155	0.739188	0.70287
LL0000020505	npas4a	turquoise	1	1.28249	1.03779	0.592672	0.521059
LL0000020568	nr1d1	turquoise	1	1.04094	0.971976	0.146211	0.115028
LL0000020569	nr1d2a	turquoise	1	1.0805	0.914024	0.327881	0.326624
LL0000020570	nr1d2b	turquoise	1	1.05314	1.08291	0.541873	0.574888
LL0000020590	nr4a1	turquoise	1	0.991815	0.878229	0.717042	0.564787
LL0000020593	nr4a3	turquoise	1	0.661196	0.628867	0.311445	0.256773
LL0000020626	nrn1a	turquoise	1	1.02691	1.07043	0.724597	0.684793
LL0000020653	nsg2	turquoise	1	1.08666	1.15406	0.814029	0.775559
LL0000020688	ntn4	turquoise	1	1.0485	0.961631	0.53655	0.579395
LL0000020803	obsl1b	turquoise	1	1.03673	1.05827	0.572676	0.663203
LL0000020805	oca2	turquoise	1	0.946112	0.799277	0.491805	0.811487
LL0000020863	olfm2b	turquoise	1	0.851479	1.28631	0.629921	0.614534
LL0000020893	opn1lw2	turquoise	1	1.06382	1.02989	0.333975	0.364882
LL0000020894	opn1mw1	turquoise	1	1.10156	1.06043	0.409606	0.490548
LL0000020895	opn1mw2	turquoise	1	1.21179	1.16611	0.702241	0.373899
LL0000020899	opn1sw2	turquoise	1	1.08034	1.0635	0.563773	0.462813
LL0000021122	otos	turquoise	1	1.09646	0.776094	0.416782	0.547705
LL0000021348	pbxip1b	turquoise	1	1.06768	1.11083	0.716398	0.710851
LL0000021421	pcf11	turquoise	1	1.00948	0.996098	0.735775	0.62567
LL0000021499	pde4ca	turquoise	1	1.04193	0.894435	0.483018	0.492012
LL0000021539	pdk2b	turquoise	1	1.05707	0.84498	0.950868	0.21934
LL0000021592	peli3	turquoise	1	1.09295	1.1403	0.864234	0.598438
LL0000021599	per1a	turquoise	1	1.1588	1.10058	0.239205	0.207674
LL0000021600	per1b	turquoise	1	1.09564	1.04498	0.278563	0.234807
LL0000021602	per3	turquoise	1	1.00883	1.01199	0.618948	0.581873
LL0000021603	perp	turquoise	1	0.834381	0.865931	0.631806	1.00806
LL0000021636	pfkfb4b	turquoise	1	1.07388	0.876127	0.348103	0.283791
LL0000021643	pfn1	turquoise	1	0.966558	1.09573	0.745891	0.788667
LL0000021679	phactr3b	turquoise	1	1.1238	1.05752	0.887106	0.586022
LL0000021803	pik3r1	turquoise	1	1.05255	1.03832	0.642076	0.687373
LL0000021805	pik3r3a	turquoise	1	1.00541	0.849252	0.516389	0.526589
LL0000022041	pkp3a	turquoise	1	0.810393	0.89513	0.641882	0.714856
LL0000022060	plac8.1	turquoise	1	0.887225	0.676823	0.532457	0.248314
LL0000022162	plppr3a	turquoise	1	1.05815	1.25929	0.851832	0.731438
LL0000022173	plscr3b	turquoise	1	0.90713	0.885229	0.590365	0.771352
LL0000022202	pmp22b	turquoise	1	0.954842	0.955653	0.642814	1.11077
LL0000022210	pnisr	turquoise	1	0.98946	1.02603	0.929737	0.637185
LL0000022219	pnp5a	turquoise	1	1.0316	1.06038	0.493315	0.563878
LL0000022350	pparab	turquoise	1	0.967811	0.850426	0.574248	0.910799
LL0000022355	ppargc1b	turquoise	1	1.07198	1.03402	0.730865	0.721423
LL0000022359	ppdpfa	turquoise	1	1.20836	1.16362	0.900604	0.63149
LL0000022497	pprc1	turquoise	1	1.09001	0.982331	0.766546	0.560742
LL0000022542	prelid3b	turquoise	1	1.03229	0.928998	0.766705	0.59098
LL0000022605	prkg1b	turquoise	1	1.10556	1.08629	0.961747	0.453252
LL0000022655	prp	turquoise	1	0.9367	0.870676	0.611232	0.697418
LL0000022679	prr12b	turquoise	1	1.21165	1.27804	1.36895	0.852118
LL0000022680	prr13	turquoise	1	0.985739	1.05251	0.812083	0.629559
LL0000022686	prr33	turquoise	1	1.11783	1.19518	0.785112	0.862985
LL0000022706	prss35	turquoise	1	0.926507	0.894397	0.527033	0.573014
LL0000022859	ptmaa	turquoise	1	0.94571	1.02745	0.773989	0.766494
LL0000022860	ptmab	turquoise	1	0.971717	1.07895	0.841059	0.718348
LL0000022922	pts	turquoise	1	1.06725	1.0962	0.580292	0.59765
LL0000022986	qdpra	turquoise	1	0.836371	0.620352	0.369608	0.633619
LL0000023018	rab11fip1b	turquoise	1	0.965469	1.18773	0.909058	0.433434
LL0000023088	rab6bb	turquoise	1	1.06968	1.03908	0.724504	0.706693
LL0000023111	RAC1	turquoise	1	0.838465	0.806973	0.325979	0.639551
LL0000023148	rai1	turquoise	1	1.28915	1.2959	0.998515	0.77011
LL0000023163	RAMP1	turquoise	1	1.25982	1.16283	0.88417	0.67787
LL0000023285	rbm25a	turquoise	1	0.976811	1.08395	0.826079	0.648712
LL0000023354	rcn3	turquoise	1	0.88541	0.954348	0.329983	0.466084
LL0000023360	rcvrna	turquoise	1	1.17966	1.18747	0.649491	0.794288
LL0000023373	rdh8b	turquoise	1	1.09109	1.0185	0.459615	0.469808
LL0000023409	retreg1	turquoise	1	0.982758	0.935372	0.792912	0.46536
LL0000023587	rgcc	turquoise	1	1.07066	1.08811	0.917784	0.693172
LL0000023610	rgs2	turquoise	1	0.842617	0.675184	0.403431	0.410117
LL0000023639	rhcga	turquoise	1	1.0291	0.690736	0.087947	0.153239
LL0000023641	rhcgl1	turquoise	1	1.06892	1.04068	0.559344	0.281444
LL0000023647	rhoab	turquoise	1	0.914338	1.02651	0.752039	0.636749
LL0000023649	rhobtb1	turquoise	1	0.998863	0.926096	0.624851	0.714291
LL0000023724	rln3a	turquoise	1	1.04629	1.42009	0.752737	0.536943
LL0000023868	ros1	turquoise	1	0.824252	0.907663	0.504018	0.401526
LL0000023871	rp1l1b	turquoise	1	1.02852	0.942874	0.590849	0.496351
LL0000023929	rpl38	turquoise	1	1.10264	0.904904	0.89904	0.801558
LL0000023972	rps18	turquoise	1	0.888725	0.80283	0.843915	0.693982
LL0000024052	rsl1d1	turquoise	1	1.10586	0.964335	1.00317	0.635328
LL0000024088	rtn4rl2a	turquoise	1	1.03372	0.996567	0.770467	0.488869
LL0000024089	rtn4rl2b	turquoise	1	0.981762	0.815753	0.624402	0.390067
LL0000024145	s100a10b	turquoise	1	0.845256	1.0425	0.73213	0.845642
LL0000024152	s100v2	turquoise	1	0.895779	1.08737	0.636084	0.766199
LL0000024155	s1pr1	turquoise	1	1.24895	1.247	0.828186	0.79478
LL0000024194	samsn1b	turquoise	1	1.18352	1.18679	0.773479	0.584322
LL0000024246	sc:d189	turquoise	1	2.02735	1.6622	0.283808	0.258838
LL0000024247	sc:d217	turquoise	1	2.99825	5.89643	0	0
LL0000024275	scel	turquoise	1	0.780901	0.760697	0.584592	0.795294
LL0000024278	scg2a	turquoise	1	1.12289	1.03383	0.769194	0.663838
LL0000024279	scg2b	turquoise	1	1.12779	1.07227	0.829495	0.678522
LL0000024285	scinla	turquoise	1	0.956155	1.1255	0.718279	0.860269
LL0000024301	scn4ba	turquoise	1	0.999938	1.01855	0.639741	0.854236
LL0000024479	sept8b	turquoise	1	0.989492	1.01357	0.671863	0.545403
LL0000024512	serpinf1	turquoise	1	1.01926	1.08034	0.506919	0.668364
LL0000024534	setd3	turquoise	1	0.814136	0.954679	0.666926	0.717901
LL0000024569	sfswap	turquoise	1	1.06422	1.07932	0.770223	0.545487
LL0000024593	sgk2b	turquoise	1	1.02177	0.946327	0.620794	0.471424
LL0000024715	si:cabz01007794.1	turquoise	1	0.933592	0.989852	0.674306	0.870003
LL0000024756	si:ch1073-100f3.2	turquoise	1	1.14259	0.917613	0.283825	0.376488
LL0000024791	si:ch1073-188e1.1	turquoise	1	2.64459	5.6681	0	0
LL0000024818	si:ch1073-303d10.1	turquoise	1	1.04321	1.07903	0.664833	0.518772
LL0000024882	si:ch211-103a14.5	turquoise	1	1.06219	1.06071	0.699454	0.447295
LL0000024960	si:ch211-114n24.6	turquoise	1	0.939623	0.905777	0.615363	0.644043
LL0000025006	si:ch211-125e6.5	turquoise	1	0.643464	0.608371	0.13946	0.0840513
LL0000025043	si:ch211-132b12.7	turquoise	1	0.952998	1.04198	0.464678	0.368471
LL0000025119	si:ch211-147k10.6	turquoise	1	1.04077	1.0051	0.453314	0.361122
LL0000025174	si:ch211-153j24.3	turquoise	1	1.1006	1.00664	0.501757	0.533103
LL0000025200	si:ch211-157c3.4	turquoise	1	0.924601	0.872771	0.513557	0.808022
LL0000025233	si:ch211-161h7.5	turquoise	1	0.729054	0.706409	0.371917	0.409682
LL0000025272	si:ch211-166a6.5	turquoise	1	0.966737	1.09629	0.677031	0.696605
LL0000025322	si:ch211-181d7.1	turquoise	1	1.11973	0.867261	0.622527	0.580685
LL0000025374	si:ch211-194c3.5	turquoise	1	1.07817	1.12247	0.820148	0.690368
LL0000025388	si:ch211-195b13.1	turquoise	1	1.01817	0.950091	0.685025	0.611564
LL0000025391	si:ch211-195b15.8	turquoise	1	1.18967	1.16803	0.801284	0.684535
LL0000025394	si:ch211-195h23.3	turquoise	1	1.06599	0.711157	0.599011	0.607105
LL0000025417	si:ch211-197e7.1	turquoise	1	1.67372	0.976473	0.178379	0.0812929
LL0000025527	si:ch211-209l18.4	turquoise	1	2.84376	5.38642	0	0
LL0000025813	si:ch211-246m6.5	turquoise	1	1.0975	1.08974	0.513928	0.489591
LL0000025831	si:ch211-250g4.3	turquoise	1	1.16093	1.18269	1.10279	0.349733
LL0000025860	si:ch211-255f4.7	turquoise	1	0.916564	1.1404	0.672075	0.562193
LL0000025863	si:ch211-255g12.6	turquoise	1	1.22765	1.24236	0.945199	0.315573
LL0000025920	si:ch211-266i6.3	turquoise	1	0.779511	0.941931	0.514566	0.555924
LL0000025929	si:ch211-269k10.2	turquoise	1	1.19101	1.29705	0.916196	0.575441
LL0000026026	si:ch211-286o17.1	turquoise	1	0.976328	0.953893	0.56444	0.892926
LL0000026030	si:ch211-288g17.3	turquoise	1	0.96707	1.02673	0.723719	0.739315
LL0000026056	si:ch211-51c14.1	turquoise	1	1.01747	0.97799	0.568604	0.796158
LL0000026124	si:ch211-69b7.6	turquoise	1	0.829788	0.738972	0.4914	0.679475
LL0000026233	si:ch73-141c7.1	turquoise	1	1.17078	0.898252	0.718572	0.502144
LL0000026356	si:ch73-23l24.1	turquoise	1	0.958539	1.21643	0.599962	0.801814
LL0000026410	si:ch73-281i18.4	turquoise	1	1.13518	1.16156	1.06782	0.591515
LL0000026411	si:ch73-281i18.6	turquoise	1	1.44795	1.73883	1.41426	1.03841
LL0000026504	si:ch73-364h19.2	turquoise	1	1.14338	0.96488	0.408413	0.542052
LL0000026506	si:ch73-366l1.5	turquoise	1	1.1204	1.18242	0.757515	0.941715
LL0000026549	si:ch73-43g23.1	turquoise	1	1.06742	1.08836	0.659374	0.861922
LL0000026693	si:dkey-11n14.1	turquoise	1	0.956177	0.848967	0.351055	0.406213
LL0000026726	si:dkey-12e7.4	turquoise	1	0.633536	1.1161	0.232691	0.17694
LL0000026801	si:dkey-159n16.2	turquoise	1	1.54232	1.20105	0.38284	0.250532
LL0000026833	si:dkey-165a24.10	turquoise	1	1.14349	1.05735	0.530681	0.492879
LL0000026836	si:dkey-165e24.1	turquoise	1	0.845989	0.758448	0.350325	0.455768
LL0000026881	si:dkey-175g6.2	turquoise	1	1.07256	0.863447	0.677385	0.51325
LL0000026921	si:dkey-183i3.5	turquoise	1	1.06036	1.19847	0.718991	0.787422
LL0000026952	si:dkey-18a10.3	turquoise	1	0.899418	0.831963	0.524492	0.641007
LL0000026967	si:dkey-192d15.2	turquoise	1	0.446745	0.631671	0.285678	0.29809
LL0000027010	si:dkey-19a16.7	turquoise	1	3.10327	4.64922	0	0
LL0000027042	si:dkey-201c13.2	turquoise	1	1.06375	0.795676	0.27882	0.129623
LL0000027056	si:dkey-202l22.6	turquoise	1	1.07553	1.36677	0.55706	0.61799
LL0000027087	si:dkey-208m12.2	turquoise	1	1.28549	1.58632	0	0
LL0000027154	si:dkey-21o22.2	turquoise	1	1.98809	1.44852	0.0571821	0.0654908
LL0000027176	si:dkey-222h21.2	turquoise	1	1.01656	0.859812	0.492967	0.456327
LL0000027325	si:dkey-242g16.2	turquoise	1	0.819175	0.478092	0.245106	0.206146
LL0000027345	si:dkey-247k7.2	turquoise	1	0.669274	0.660207	0.524044	0.466859
LL0000027370	si:dkey-251i10.2	turquoise	1	0.985823	1.03645	0.331031	0.376817
LL0000027758	si:dkey-57a22.15	turquoise	1	1.15368	1.20878	0.839739	0.752253
LL0000027774	si:dkey-58f10.12	turquoise	1	0.800757	0.594209	0.12901	0.36109
LL0000027811	si:dkey-65b13.13	turquoise	1	1.201	1.10204	0.520844	0.542565
LL0000027933	si:dkey-7j14.5	turquoise	1	1.08872	1.14316	0.674279	0.641721
LL0000028020	si:dkey-91f15.1	turquoise	1	1.20881	1.31459	1.42964	0.791852
LL0000028215	si:dkeyp-57d7.4	turquoise	1	1.07715	1.15984	0.542791	0.429888
LL0000028314	si:dkeyp-97a10.2	turquoise	1	0.657294	0.77136	0.453476	0.406994
LL0000028542	slc1a3b	turquoise	1	1.04288	1.08177	0.62758	0.71599
LL0000028625	slc25a43	turquoise	1	1.0014	0.766847	0.604722	0.374837
LL0000028761	slc3a2b	turquoise	1	1.0323	0.922114	0.667256	0.458836
LL0000028831	slc6a16a	turquoise	1	0.900136	0.876187	0.480747	0.616263
LL0000028847	slc6a5	turquoise	1	1.09329	1.06412	0.657685	0.872009
LL0000028872	slc8a1b	turquoise	1	1.09156	1.06358	0.662367	0.909077
LL0000028960	smc1a	turquoise	1	1.14605	1.10058	0.633403	0.676271
LL0000029016	smtnl	turquoise	1	0.818016	0.833112	0.595736	0.513624
LL0000029025	smyd1b	turquoise	1	1.01649	1.04189	0.632826	0.603813
LL0000029040	snap25a	turquoise	1	1.06808	1.07689	0.798571	0.747548
LL0000029133	socs1a	turquoise	1	1.00811	0.617066	0.27848	0.208589
LL0000029135	socs2	turquoise	1	1.059	0.919175	0.551339	0.538325
LL0000029136	socs3a	turquoise	1	1.3139	0.761488	0.563201	0.661404
LL0000029234	sparcl1	turquoise	1	1.28334	1.10096	0.605284	0.649742
LL0000029315	sprb	turquoise	1	0.522657	0.836104	0.131858	0.187109
LL0000029325	spry4	turquoise	1	1.11294	1.08477	0.752924	0.617447
LL0000029386	srpk2	turquoise	1	1.20143	1.19201	1.2523	0.769843
LL0000029393	srrm1	turquoise	1	1.13563	1.17219	0.840077	0.688324
LL0000029398	srsf11	turquoise	1	1.05934	1.14795	0.881956	0.689365
LL0000029405	srsf4	turquoise	1	1.00584	1.00576	0.73155	0.691935
LL0000029424	ssh2a	turquoise	1	1.18247	1.2108	1.0221	0.619239
LL0000029531	stc2a	turquoise	1	1.01005	1.0167	0.811625	0.573604
LL0000029560	stk35	turquoise	1	0.993111	0.96214	0.548515	0.657638
LL0000029561	stk35l	turquoise	1	1.03498	1.12427	0.804164	0.62945
LL0000029568	stm	turquoise	1	0.857154	0.996748	0.590784	0.80566
LL0000029569	stmn1a	turquoise	1	0.876969	0.998545	0.57616	0.583548
LL0000029570	stmn1b	turquoise	1	1.09974	1.10764	0.743582	0.695753
LL0000029574	stmn4	turquoise	1	1.11344	1.11472	0.800717	0.65025
LL0000029641	sub1a	turquoise	1	0.917693	1.09057	0.773691	0.669589
LL0000029989	taz	turquoise	1	0.924979	0.961507	0.553706	0.506727
LL0000030065	tcap	turquoise	1	0.933921	0.830851	0.413062	0.471453
LL0000030095	tcnba	turquoise	1	0.836194	0.735632	0.506244	0.399236
LL0000030109	tdh	turquoise	1	1.04111	0.984691	0.801877	0.536556
LL0000030136	tecrl2b	turquoise	1	1.16956	1.05875	0.381435	0.455981
LL0000030140	tefb	turquoise	1	1.05981	1.02836	0.5984	0.710874
LL0000030161	tent5c	turquoise	1	1.09025	1.03582	0.494685	0.450159
LL0000030162	tent5d	turquoise	1	1.25764	0.991483	0.705357	0.609477
LL0000030288	thrb	turquoise	1	1.0057	1.10377	0.673539	0.881661
LL0000030441	tmem100a	turquoise	1	0.836987	0.683234	0.501265	0.421699
LL0000030574	tmem237a	turquoise	1	1.13601	1.1082	0.825365	0.577935
LL0000030689	tmsb1	turquoise	1	0.877782	0.929446	0.684444	0.832693
LL0000030690	tmsb2	turquoise	1	1.17404	1.21992	0.836757	0.710577
LL0000030691	tmsb4x	turquoise	1	0.995916	1.08807	0.73127	0.658577
LL0000030752	tnks1bp1	turquoise	1	1.00152	1.09106	0.880269	0.186497
LL0000030762	tnni1c	turquoise	1	0.91239	0.961711	0.531701	0.423523
LL0000030763	tnni1d	turquoise	1	0.839877	0.70426	0.50983	0.529187
LL0000030778	tnnt2d	turquoise	1	1.15596	1.15088	0.844085	0.605979
LL0000030795	tns2b	turquoise	1	1.02476	1.04646	0.668745	0.60245
LL0000030800	tob1a	turquoise	1	1.01521	0.935587	0.648528	0.588732
LL0000030801	tob1b	turquoise	1	0.97483	0.884796	0.796488	0.556315
LL0000030823	top2a	turquoise	1	0.839131	0.935506	0.687366	0.619269
LL0000030888	tppp3	turquoise	1	0.85992	0.754344	0.50449	0.400734
LL0000031122	trim63a	turquoise	1	1.20315	1.10625	1.38554	0.481028
LL0000031123	trim63b	turquoise	1	1.14712	1.05043	1.17827	0.685844
LL0000031215	tsc22d3	turquoise	1	0.948259	0.86197	0.718303	0.569044
LL0000031233	tsnaxip1	turquoise	1	1.07717	1.14976	0.580024	0.53904
LL0000031348	tuba1c	turquoise	1	1.15594	1.19422	0.867577	0.720632
LL0000031349	tuba2	turquoise	1	1.03958	1.06406	0.640136	0.728741
LL0000031357	tubb2	turquoise	1	1.07726	1.03389	0.477289	0.392198
LL0000031360	tubb5	turquoise	1	0.99283	1.09057	0.803878	0.655974
LL0000031399	txlnbb	turquoise	1	1.20496	1.13794	0.804964	0.47725
LL0000031411	txnipa	turquoise	1	1.03766	0.964766	0.990518	0.665855
LL0000031425	tyrp1a	turquoise	1	1.0289	0.946031	0.478863	0.588215
LL0000031426	tyrp1b	turquoise	1	1.03783	0.922162	0.671307	0.73382
LL0000031434	u2surp	turquoise	1	0.965059	1.0627	0.88213	0.655238
LL0000031529	ubtd1a	turquoise	1	1.19062	1.29432	0.766847	0.580398
LL0000031555	ucp3	turquoise	1	1.09485	0.873642	0.799406	0.274422
LL0000031608	ulk2	turquoise	1	1.19435	0.965424	0.641818	0.431335
LL0000031621	unc13ba	turquoise	1	1.00355	1.15555	0.755337	0.633252
LL0000031641	unm_hu7910	turquoise	1	0.999656	1.18905	0.70303	0.460571
LL0000031712	usp2b	turquoise	1	0.962741	0.826282	0.483391	0.497021
LL0000031789	vamp1	turquoise	1	1.05434	1.05929	0.674777	0.743456
LL0000031820	vcanb	turquoise	1	0.910508	0.984942	0.632677	0.622869
LL0000031843	vgf	turquoise	1	1.13758	0.954164	0.709327	0.569023
LL0000031856	vimr1	turquoise	1	0.836016	1.23697	0.646849	0.596644
LL0000031865	VIT	turquoise	1	0.975484	0.942085	0.591615	0.670159
LL0000032112	wsb1	turquoise	1	1.00633	0.996349	0.671162	0.523949
LL0000032127	wu:fb18f06	turquoise	1	0.800825	0.817835	0.728889	0.623385
LL0000032142	wu:fc34e06	turquoise	1	1.01331	0.641452	0.334758	0.644561
LL0000032189	xiap	turquoise	1	0.899541	0.896543	0.624084	0.576453
LL0000032190	xirp1	turquoise	1	0.767371	0.735425	0.471961	0.537584
LL0000032734	XLOC_004482	turquoise	1	1.18558	1.05732	0.67315	0.708217
LL0000033031	XLOC_007126	turquoise	1	0.824034	0.781482	0.506306	0.459865
LL0000033067	XLOC_007299	turquoise	1	1.08465	1.06302	0.677254	0.689325
LL0000033419	LOC108179637	turquoise	1	0.771025	0.849927	0.208203	0.231494
LL0000033684	LOC108179776	turquoise	1	0.708866	0.665071	0.398716	0.382933
LL0000033735	XLOC_012620	turquoise	1	1.04871	1.02666	0.267075	0.386046
LL0000034560	XLOC_018236	turquoise	1	0.707974	0.899539	0.782451	0.450285
LL0000034691	XLOC_019059	turquoise	1	0.774206	0.780793	0.498346	0.750976
LL0000035008	XLOC_021896	turquoise	1	0.729471	0.817411	0.388157	0.348457
LL0000035476	XLOC_025815	turquoise	1	1.52141	1.574	1.07569	1.11333
LL0000036487	XLOC_033024	turquoise	1	1.08744	1.015	0.695382	0.644256
LL0000036516	XLOC_033137	turquoise	1	0.831862	0.822151	0.503387	0.405905
LL0000036779	XLOC_035413	turquoise	1	1.02102	0.877531	0.493841	0.517412
LL0000036966	XLOC_036926	turquoise	1	0.724796	1.15096	0.766356	0.633699
LL0000036972	XLOC_036961	turquoise	1	1.03232	1.15203	0.802863	0.81637
LL0000037371	XLOC_040310	turquoise	1	1.54748	1.68233	0.538277	0.556573
LL0000037632	XLOC_042222	turquoise	1	0.903751	0.894205	0.297257	0.43127
LL0000037664	LOC101886946	turquoise	1	0.80914	0.722188	0.56605	0.84022
LL0000037671	LOC101886023	turquoise	1	0.873394	1.79864	0.915345	0.828141
LL0000037673	XLOC_042488	turquoise	1	0.840412	0.644113	0.253706	0.261031
LL0000037773	XLOC_042919	turquoise	1	1.06216	1.38957	1.60892	0.109463
LL0000038004	XLOC_043630	turquoise	1	1.09616	1.11759	0.783829	0.620995
LL0000038092	XLOC_043861	turquoise	1	1.28442	1.20808	0.742975	0.67438
LL0000038161	LOC103910031	turquoise	1	1.10061	0.862181	0.891568	0.66786
LL0000038280	ywhag1	turquoise	1	1.11765	1.08854	0.741657	0.762939
LL0000038307	zbtb22a	turquoise	1	1.12298	1.04229	0.664117	0.611304
LL0000038410	zfand5a	turquoise	1	0.938594	0.937647	0.612394	0.430967
LL0000038411	zfand5b	turquoise	1	1.07482	1.0855	1.40463	0.846959
LL0000038495	zgc:109986	turquoise	1	0.951155	1.11521	0.48505	0.410406
LL0000038506	zgc:110239	turquoise	1	0.911142	0.993077	0.666075	0.603182
LL0000038518	zgc:110540	turquoise	1	0.781764	0.953627	0.440094	0.594988
LL0000038549	zgc:112285	turquoise	1	1.04011	1.05034	0.641488	0.613669
LL0000038647	zgc:122979	turquoise	1	1.19106	0.847352	0.410463	0.377801
LL0000038682	zgc:136930	turquoise	1	1.07173	1.18228	0.76354	0.63097
LL0000038731	zgc:153426	turquoise	1	1.20898	1.26124	0.793481	0.700977
LL0000038751	zgc:153846	turquoise	1	1.01741	0.638524	1.22291	0.0949389
LL0000038788	zgc:158316	turquoise	1	0.910827	0.956552	0.728119	0.58554
LL0000038884	zgc:165461	turquoise	1	1.01014	1.08043	0.657466	0.591897
LL0000038899	zgc:165656	turquoise	1	0.996002	0.84229	0.377196	0.503231
LL0000038917	zgc:171497	turquoise	1	3.41955	6.77832	0	0
LL0000039084	zgc:193505	turquoise	1	0.863624	0.994107	0.643256	0.574906
LL0000039196	zgc:65894	turquoise	1	1.1841	1.11134	0.65625	0.570298
LL0000039221	zgc:73359	turquoise	1	1.17586	1.18288	1.02622	0.694849
LL0000039257	zgc:86709	turquoise	1	1.07608	0.997566	0.298663	0.462549
LL0000039260	zgc:86896	turquoise	1	0.866797	1.00942	0.55306	0.690818
LL0000039276	zgc:92242	turquoise	1	0.963303	1.1183	0.629514	0.49074
LL0000039334	zmp:0000000760	turquoise	1	0.873369	1.11582	0.638107	1.08241
LL0000039566	znf185	turquoise	1	0.925382	1.12023	0.750786	0.765805
LL0000039598	znf395b	turquoise	1	1.06387	1.07779	0.544007	0.450944
LL0000039875	LOC100330864	turquoise	1	1.11929	1.19803	1.13478	0.927486
LL0000039962	LOC103910155	turquoise	1	7.06881	6.32346	2.49311	1.91932
LL0000040133	rrm2	turquoise	1	0.862966	1.03014	0.731799	0.766896
LL0000040181	si:ch73-167i17.6	turquoise	1	0.976345	0.931008	0.620263	0.74608
LL0000040358	BX324227.2	turquoise	1	0.624499	0.854539	0.526715	0.544654
LL0000040367	LOC101884510	turquoise	1	0.870886	0.873902	0.293125	0.315942
LL0000040426	hbbe1.2	turquoise	1	0.678831	0.754462	0.499508	0.408948
LL0000000028	abca1b	yellow	1	0.631939	0.5257	0.69156	0.517998
LL0000000076	abcg5	yellow	1	0.939489	0.559481	0.490034	0.59426
LL0000000255	ada	yellow	1	0.686932	0.483793	0.583615	0.638116
LL0000000361	adgrg4a	yellow	1	0.738429	0.49243	0.529965	0.496951
LL0000000376	adh8b	yellow	1	0.761696	0.613807	0.51421	0.627728
LL0000000503	ahsg1	yellow	1	0.853343	0.330013	0.578099	0.172981
LL0000000607	AL831745.1	yellow	1	0.701725	0.577769	0.744936	0.438486
LL0000000884	aldob	yellow	1	0.783725	0.497948	0.745775	0.5814
LL0000001179	apoa4b.1	yellow	1	0.793284	0.565005	0.637763	0.381514
LL0000001180	apoa4b.2	yellow	1	0.899178	0.66732	0.875308	0.39953
LL0000001182	apobb.1	yellow	1	0.607484	0.377396	0.602348	0.391101
LL0000001186	apoc1	yellow	1	0.849776	0.663043	0.851784	0.526676
LL0000001192	apoea	yellow	1	0.851694	0.538385	0.84272	0.492863
LL0000001440	asah2	yellow	1	0.764466	0.498772	0.521044	0.520968
LL0000001880	bfb	yellow	1	0.668358	0.380163	0.377164	0.519702
LL0000002435	BX248501.1	yellow	1	1.05653	0.749736	0.562141	0.674887
LL0000003632	BX908782.3	yellow	1	0.784233	0.577661	0.437444	0.597823
LL0000004349	CABZ01068499.1	yellow	1	0.619369	0.329356	0.255004	0.257042
LL0000004489	CABZ01079192.1	yellow	1	0.568612	0.325145	0.285417	0.265635
LL0000004492	CABZ01079267.1	yellow	1	0.766006	0.470029	0.575167	0.443871
LL0000005238	cd36	yellow	1	0.804475	0.572562	0.608897	0.59653
LL0000005406	cebpa	yellow	1	0.799359	0.62018	0.575174	0.649982
LL0000005588	chia.1	yellow	1	0.858921	0.63226	0.782974	0.446605
LL0000005589	chia.2	yellow	1	0.86182	0.648247	0.769294	0.545523
LL0000005626	chpt1	yellow	1	0.814154	0.613944	0.638943	0.708771
LL0000005744	clcn2b	yellow	1	0.780322	0.689561	0.448328	0.568259
LL0000005802	clic5b	yellow	1	0.794677	0.587536	0.595299	0.769923
LL0000005875	cndp2	yellow	1	0.748613	0.671568	0.606404	0.648712
LL0000005976	col10a1a	yellow	1	0.798212	0.414381	0.228035	0.40763
LL0000006020	col6a1	yellow	1	0.750642	0.682872	0.57833	0.751737
LL0000006052	comtd1	yellow	1	0.829091	0.444406	0.481355	0.342883
LL0000006766	CR626907.2	yellow	1	0.778715	0.487612	0.445488	0.378535
LL0000007286	creb3l3b	yellow	1	0.6354	0.320434	0.383779	0.309116
LL0000007336	crp3	yellow	1	0.79908	0.405486	0.378593	0.474589
LL0000008588	cyp2n13	yellow	1	0.877932	0.664289	0.472333	0.402421
LL0000008605	cyp3a65	yellow	1	0.83172	0.470221	0.694527	0.479647
LL0000008616	cyp4v8	yellow	1	0.735772	0.553902	0.594407	0.675158
LL0000008618	cyp7a1	yellow	1	0.739926	0.415647	0.731813	0.379794
LL0000008775	ddx21	yellow	1	1.06815	0.908082	1.08732	0.728124
LL0000008940	dio3b	yellow	1	0.772549	0.536958	0.552335	0.376431
LL0000009346	ebi3	yellow	1	0.71863	0.457316	0.902391	0.320779
LL0000009574	elnb	yellow	1	0.755997	0.303715	0.256355	0.20839
LL0000009583	elovl2	yellow	1	0.795162	0.504071	0.640009	0.486968
LL0000009636	enam	yellow	1	0.840557	0.557721	0.252668	0.353393
LL0000009656	enpep	yellow	1	0.841579	0.598088	0.6838	0.740206
LL0000009662	enpp7.1	yellow	1	0.546591	0.3893	0.495374	0.363605
LL0000009675	entpd8	yellow	1	0.9087	0.583899	0.508165	0.308972
LL0000009700	epdl2	yellow	1	0.85406	0.706997	0.755188	0.602268
LL0000009810	esr2b	yellow	1	1.01034	0.535915	0.478448	0.386371
LL0000009831	ethe1	yellow	1	0.751602	0.614303	0.553151	0.469476
LL0000009931	fabp10a	yellow	1	0.979661	0.662602	0.845278	0.522351
LL0000009936	fabp1b.1	yellow	1	0.943952	0.862678	0.741439	0.647886
LL0000009938	fabp2	yellow	1	0.866101	0.746501	0.66202	0.461569
LL0000010162	faxdc2	yellow	1	0.809754	0.535843	0.781603	0.521994
LL0000010265	fetub	yellow	1	0.860622	0.503218	0.762122	0.328076
LL0000010339	fhl2a	yellow	1	0.673079	0.492359	0.496215	0.622223
LL0000010668	FP016234.1	yellow	1	0.40246	0.533542	0.217033	0.230669
LL0000010906	fthl28	yellow	1	0.784361	0.688788	0.618657	0.56478
LL0000010907	fthl29	yellow	1	0.719057	0.46024	0.353058	0.24808
LL0000011042	g6pca.2	yellow	1	0.750759	0.447048	0.511973	0.349808
LL0000011133	gamt	yellow	1	1.06372	0.873537	1.01257	0.715849
LL0000011210	gch1	yellow	1	0.782673	0.544099	0.507869	0.607032
LL0000011226	gda	yellow	1	0.812348	0.417166	0.437032	0.327276
LL0000011560	gpd1c	yellow	1	0.919007	0.804023	0.659292	0.637516
LL0000011807	gsta.1	yellow	1	0.84084	0.632699	0.694717	0.687669
LL0000011820	gstr	yellow	1	0.757523	0.629104	0.586177	0.693283
LL0000011950	hbae1.1	yellow	1	0.828113	0.956045	0.836556	0.67791
LL0000011951	hbae1.3	yellow	1	0.743255	0.892425	0.761597	0.655359
LL0000011952	hbae3	yellow	1	0.947077	0.9843	1.11671	0.817149
LL0000012294	hpda	yellow	1	0.93904	0.644389	0.825596	0.590981
LL0000012350	hsd17b4	yellow	1	0.836474	0.742054	0.770025	0.602872
LL0000012541	igfbp2a	yellow	1	0.839783	0.679965	0.59366	0.6029
LL0000012544	igfbp5a	yellow	1	0.672398	0.504304	0.319466	0.431887
LL0000013456	krt1-19d	yellow	1	0.819471	0.458996	0.534123	0.751333
LL0000013468	krt92	yellow	1	0.951031	0.658487	0.682758	0.635135
LL0000013616	lgals2b	yellow	1	1.0332	0.766647	0.876292	0.775639
LL0000014380	LOC100537272	yellow	1	0.916417	0.711897	0.566809	0.656009
LL0000017910	LOC110439915	yellow	1	0.86165	0.710612	0.496454	0.543658
LL0000018444	lta4h	yellow	1	0.772003	0.623092	0.63827	0.671364
LL0000018574	mao	yellow	1	0.765175	0.635176	0.63936	0.745854
LL0000018702	mat2ab	yellow	1	0.801389	0.620553	0.389105	0.521628
LL0000018975	mgst1.2	yellow	1	0.76032	0.689722	0.625197	0.582034
LL0000019756	muc5.3	yellow	1	0.692638	0.308427	0.224183	0.196844
LL0000019847	myl4	yellow	1	0.763225	0.452018	0.492791	0.660084
LL0000019849	myl7	yellow	1	0.766639	0.459564	0.495552	0.491618
LL0000019853	mylipb	yellow	1	0.725597	0.732735	0.487721	0.464707
LL0000020547	npsn	yellow	1	0.611267	0.608195	0.476257	0.445441
LL0000020597	nr5a5	yellow	1	0.943634	0.692694	0.588111	0.45901
LL0000021429	pck1	yellow	1	0.807138	0.485268	0.536741	0.303606
LL0000021470	pcyt1bb	yellow	1	0.663959	0.439503	0.666219	0.420374
LL0000021664	pgm1	yellow	1	0.917772	0.779136	0.752947	0.64587
LL0000022025	pklr	yellow	1	0.980082	0.687591	0.790863	0.474581
LL0000022223	pnpla3	yellow	1	0.800933	0.506782	0.737314	0.411364
LL0000022388	ppip5k1b	yellow	1	0.768759	0.474842	0.464894	0.462606
LL0000022390	ppl	yellow	1	0.755357	0.805344	0.677544	0.932154
LL0000023318	rbp2a	yellow	1	0.920326	0.729252	0.868436	0.747465
LL0000023363	rdh1	yellow	1	0.742288	0.575699	0.429727	0.506663
LL0000023629	rhag	yellow	1	0.814769	0.655203	0.58306	0.856082
LL0000024144	s100a10a	yellow	1	0.972828	0.761466	0.642147	0.595157
LL0000024146	s100a11	yellow	1	0.633551	0.567433	0.513202	0.508421
LL0000024216	sat1a.1	yellow	1	0.681864	0.472192	0.599018	0.503074
LL0000024227	sb:cb1058	yellow	1	0.846118	0.546941	0.661017	0.406695
LL0000024601	sgpl1	yellow	1	0.776523	0.643964	0.735854	0.6182
LL0000024763	si:ch1073-138d10.2	yellow	1	0.732676	0.365254	0.330061	0.401847
LL0000024936	si:ch211-113d11.5	yellow	1	0.708111	0.433035	0.38465	0.118683
LL0000024937	si:ch211-113d11.6	yellow	1	0.819206	0.519634	0.382199	0.328071
LL0000025017	si:ch211-127i16.2	yellow	1	0.771713	0.678531	0.512503	0.706966
LL0000025301	si:ch211-173a9.6	yellow	1	0.63235	0.587634	0.489289	0.556029
LL0000025404	si:ch211-196f2.3	yellow	1	0.730456	0.46299	0.399711	0.514172
LL0000025440	si:ch211-198m17.1	yellow	1	0.833727	0.723592	0.5622	0.602245
LL0000025817	si:ch211-248a14.8	yellow	1	0.762177	0.541964	0.592606	0.603463
LL0000026091	si:ch211-62a1.3	yellow	1	0.753719	0.690351	0.652215	0.713228
LL0000026418	si:ch73-288o11.5	yellow	1	0.588019	0.391698	0.363296	0.601228
LL0000026542	si:ch73-40a17.3	yellow	1	0.764764	0.577502	0.704893	0.598746
LL0000026995	si:dkey-199f5.6	yellow	1	0.765297	0.385082	0.928414	0.225206
LL0000027061	si:dkey-203a12.9	yellow	1	1.00514	0.15011	0.0372543	0.216821
LL0000027209	si:dkey-22f5.9	yellow	1	0.674386	0.508198	0.532426	0.462554
LL0000027829	si:dkey-69o16.5	yellow	1	0.933778	0.697273	0.636251	0.378888
LL0000028491	slc13a2	yellow	1	0.705045	0.435741	0.556504	0.405809
LL0000028497	slc15a1a	yellow	1	0.728608	0.530796	0.683964	0.511472
LL0000028498	slc15a1b	yellow	1	0.786015	0.455286	0.485213	0.428035
LL0000028560	slc22a2	yellow	1	0.867315	0.574499	0.651378	0.493809
LL0000028631	slc25a48	yellow	1	0.909644	0.691046	0.973737	0.493456
LL0000028643	slc26a3.2	yellow	1	0.656789	0.516724	0.579555	0.46927
LL0000028646	slc26a6	yellow	1	0.734415	0.57906	0.403639	0.402653
LL0000028677	slc2a9l2	yellow	1	0.993162	0.725435	0.886224	0.576599
LL0000028694	slc34a2a	yellow	1	0.845122	0.610089	0.265141	0.222905
LL0000028738	slc38a4	yellow	1	0.893333	0.702032	0.59444	0.682078
LL0000028771	slc43a3b	yellow	1	0.781253	0.553662	0.50737	0.498246
LL0000028835	slc6a19a.1	yellow	1	0.690835	0.45179	0.271877	0.269576
LL0000028836	slc6a19a.2	yellow	1	0.739058	0.476423	0.504243	0.613263
LL0000028899	slco2a1	yellow	1	0.858705	0.734092	0.491718	0.521427
LL0000029583	stoml3b	yellow	1	0.879942	0.664882	0.808476	0.461011
LL0000029656	sult1st2	yellow	1	0.630745	0.523646	0.551498	0.384728
LL0000029657	sult1st3	yellow	1	0.808589	0.49132	0.507021	0.446762
LL0000029672	sult6b1	yellow	1	1.00417	0.614105	0.628431	0.576545
LL0000029981	tat	yellow	1	0.802675	0.56157	0.702684	0.526313
LL0000030395	tm4sf4	yellow	1	0.828089	0.664998	0.535889	0.562882
LL0000030768	tnni2b.1	yellow	1	0.694223	0.301681	0.429927	0.478866
LL0000030874	tpm1	yellow	1	0.868483	0.64026	0.69379	0.649956
LL0000030878	tpm4b	yellow	1	0.804889	0.459223	0.533456	0.609397
LL0000031086	trim35-12	yellow	1	0.687787	0.558011	0.314908	0.308093
LL0000031205	trpv6	yellow	1	0.628487	0.557468	0.368566	0.419132
LL0000031422	tyr	yellow	1	0.917266	0.752874	0.498863	1.03407
LL0000031553	ucp1	yellow	1	0.765451	0.431809	0.726674	0.378255
LL0000031945	vwa11	yellow	1	0.584464	0.434108	0.407929	0.679376
LL0000032124	wu:fa56d06	yellow	1	0.819543	0.569313	0.661573	0.445904
LL0000032130	wu:fb63a08	yellow	1	0.550805	0.605982	0.289096	0.30779
LL0000032159	wu:fj05g07	yellow	1	0.612282	0.557569	0.468646	0.375343
LL0000032162	wu:fj16a03	yellow	1	0.851117	0.628658	0.60271	0.567721
LL0000032230	XLOC_000322	yellow	1	0.511065	0.281214	0.152256	0.278266
LL0000034850	XLOC_020459	yellow	1	0.282106	0.370476	0.70022	0.127295
LL0000035594	XLOC_026836	yellow	1	0.858945	0.690145	0.550828	0.621964
LL0000038052	XLOC_043761	yellow	1	0.827959	0.584339	0.649912	0.669203
LL0000038289	zanl	yellow	1	0.611244	0.407295	0.415038	0.304564
LL0000038539	zgc:112146	yellow	1	0.806297	0.564574	0.434296	0.450037
LL0000038667	zgc:136410	yellow	1	0.674369	0.545779	0.352342	0.4574
LL0000038753	zgc:153896	yellow	1	0.885863	0.587783	0.874727	0.602056
LL0000038761	zgc:153968	yellow	1	0.825362	0.62504	0.634718	0.502266
LL0000038777	zgc:154142	yellow	1	0.726718	0.540708	0.418516	0.367414
LL0000038815	zgc:158846	yellow	1	0.893324	0.604723	0.670476	0.651514
LL0000039082	zgc:175280	yellow	1	0.724061	0.674776	0.640708	0.596954
LL0000039247	zgc:77938	yellow	1	0.728499	0.665891	0.535301	0.612306
LL0000039274	zgc:92161	yellow	1	0.762329	0.535818	0.307998	0.312491
LL0000040005	LOC110437731	yellow	1	0.899254	0.60709	0.538944	0.58511
LL0000040161	si:ch211-11p18.6	yellow	1	0.774041	0.501859	0.443155	0.49749
LL0000040427	hbbe1.3	yellow	1	0.828972	0.801059	0.7957	0.639427
