# Supplementary material for: Impact of maternal compensation on developmental phenotypes in a zebrafish model of severe congenital muscular dystrophy
Source: PLoS Genet. 2026 Jan 14;22(1):e1011987. doi: 10.1371/journal.pgen.1011987 (PMC12803454; doi:10.1371/journal.pgen.1011987)
Supplement: S3 File — (XLSX) [file pgen.1011987.s013.xlsx]

## Sheet: Average Ct
Position	Symbol	AVG Ct				Standard Deviation
		WT	ZKO	Mhet	MZKO	WT	ZKO	Mhet	MZKO
A01	aclya	28.13	28.19	28.53	31.03	0.394421	0.522517	0.133106	0.224112
A02	aco1	26.21	26.03	26.76	28.81	0.280071	0.353423	0.043864	0.268324
A03	aco2	24.15	24.05	24.75	27.03	0.304627	0.449048	0.167319	0.350204
A04	agla	26.12	26.23	26.80	29.08	0.284702	0.361297	0.119462	0.432830
A05	aldoaa	21.33	21.33	22.12	24.33	0.198109	0.369547	0.153721	0.426020
A06	aldoab	21.24	21.52	22.07	24.31	0.254859	0.336386	0.141757	0.147680
A07	aldob	21.77	21.94	22.40	24.49	0.217759	0.382515	0.189083	0.665627
A08	aldoca	27.71	27.74	28.20	30.98	0.160827	0.473010	0.138606	0.723751
A09	bpgm	27.22	27.12	28.16	31.10	0.343642	0.249527	0.364599	0.466325
A10	dlat	25.41	25.36	26.20	28.76	0.299959	0.449503	0.372513	0.614835
A11	dldh	23.12	23.23	23.85	25.54	0.286716	0.344214	0.111190	0.234959
A12	dlst	23.88	23.85	24.64	27.13	0.309195	0.436926	0.179134	0.315769
B01	eno1a	24.35	24.51	25.24	27.80	0.408439	0.530042	0.123415	0.417080
B02	eno2	25.04	24.80	25.57	28.46	0.380878	0.388599	0.051883	0.164606
B03	eno3	20.89	21.13	21.39	23.51	0.260524	0.319647	0.080281	0.616455
B04	eno4	30.62	29.65	31.11	32.45	0.263291	0.310050	0.303459	0.939723
B05	fbp1a	25.20	25.19	25.69	27.85	0.269167	0.339048	0.169893	0.020149
B06	fbp1b	23.98	23.79	24.40	26.27	0.175297	0.263570	0.096594	0.442274
B07	fbp2	26.72	26.00	26.18	27.82	0.248026	0.324008	0.308535	0.534283
B08	fh	23.37	23.69	24.18	26.64	0.344813	0.558084	0.189515	0.335096
B09	g6pc3	29.95	29.63	30.16	32.45	0.424853	0.303621	0.204757	0.642816
B10	g6pca.1	26.81	26.75	26.17	28.38	0.213611	0.061395	0.342723	0.404049
B11	g6pd	27.87	27.81	28.55	30.73	0.235946	0.136360	0.115909	0.388824
B12	galm	29.46	29.33	29.80	31.98	0.803817	0.233547	0.395987	0.305703
C01	gapdh	19.35	19.57	19.79	22.19	0.353964	0.602125	0.107652	0.283880
C02	gck	28.00	27.20	27.90	32.58	0.455323	0.536947	0.303935	0.876745
C03	gpia	24.91	24.86	25.53	27.89	0.434074	0.388719	0.095501	0.353241
C04	gpib	26.43	26.26	27.18	29.24	0.210820	0.367007	0.197265	0.421585
C05	gsk3ab	26.65	26.40	27.67	30.02	0.471614	0.524469	0.441978	0.497645
C06	gsk3b	27.01	26.46	27.45	30.20	0.715864	0.490349	0.062881	0.642574
C07	gys1	24.57	24.90	25.40	27.60	0.411858	0.381035	0.142760	0.430343
C08	gys2	27.84	28.12	28.14	30.74	0.351673	0.266254	0.244627	0.531906
C09	hk1	27.81	27.96	28.99	32.28	0.825920	0.374118	0.343515	1.057220
C10	hk2	27.93	27.78	27.80	29.02	0.355427	0.475037	0.312347	0.579312
C11	idh1	24.91	25.05	25.44	27.64	0.305658	0.475831	0.139966	0.126752
C12	idh2	21.21	21.39	21.84	24.10	0.271140	0.380954	0.184319	0.222309
D01	idh3a	25.90	25.48	26.13	28.32	0.453949	0.451694	0.178551	0.563269
D02	idh3b	25.44	25.39	25.90	28.00	0.422289	0.457100	0.055632	0.242799
D03	h6pd	27.81	27.55	28.14	30.05	0.428755	0.312718	0.122878	0.408689
D04	phkb	27.57	27.62	28.07	30.63	0.376189	0.775733	0.305381	0.828411
D05	pfkla	27.24	26.93	27.70	30.13	0.350605	0.489510	0.104256	0.510947
D06	mdh1aa	21.50	21.62	22.15	24.24	0.228198	0.348994	0.173029	0.394017
D07	mdh2	21.72	21.78	22.41	23.98	0.242884	0.332267	0.164770	0.400082
D08	ogdha	24.23	24.39	25.06	27.34	0.351272	0.459503	0.288951	0.262242
D09	ogdhb	26.01	26.14	26.62	29.07	0.427740	0.297184	0.294157	0.307475
D10	pcxb	27.56	27.63	28.17	29.52	0.246076	0.210832	0.307062	0.287668
D11	pck1	23.85	24.32	24.57	26.80	0.280158	0.287608	0.122316	0.370870
D12	pck2	25.31	25.74	25.77	27.32	0.260131	0.210269	0.228030	0.075748
E01	pdha1a	25.82	25.71	26.52	29.45	0.449954	0.677598	0.201319	0.545314
E02	pdhb	24.74	24.76	25.40	27.66	0.290650	0.445206	0.114607	0.414764
E03	pdk1	27.39	27.39	27.80	30.51	0.275304	0.567622	0.076147	0.505063
E04	pdk2b	24.75	24.72	25.68	29.01	0.302993	0.413250	0.172924	0.181000
E05	pdk3a	28.14	28.06	28.55	30.95	0.333496	0.462128	0.414442	0.708970
E06	pdk4	25.93	25.91	26.53	29.40	0.329587	0.480126	0.052757	0.275428
E07	pdp2	28.79	28.89	29.16	30.87	0.399917	0.619501	0.495454	0.466087
E08	pdpr	29.34	28.78	29.80	33.09	1.363645	0.184349	0.441014	1.411079
E09	pgam2	22.58	23.09	24.00	25.72	0.157202	0.322557	0.262507	0.415205
E10	pgk1	22.58	22.75	23.33	25.27	0.233464	0.357274	0.111101	0.350783
E11	pgls	28.77	28.68	29.26	31.45	0.454727	0.602819	0.381461	0.140108
E12	pgm1	24.60	24.67	25.25	27.55	0.257420	0.388474	0.239974	0.662633
F01	pgm2	28.49	28.33	28.79	31.02	0.377272	0.557132	0.169942	0.394834
F02	pgm3	30.25	29.46	30.26	33.31	0.982209	0.232357	0.449899	1.464947
F03	phka1a	28.16	27.78	28.50	30.32	0.312286	0.454186	0.339904	0.357310
F04	phkg1a	27.74	27.81	28.18	30.92	0.684629	0.483456	0.205370	0.899131
F05	phkg1b	27.48	27.37	27.56	29.92	0.328126	0.435945	0.240653	0.349367
F06	phkg2	28.24	28.59	28.74	30.99	0.340699	0.660074	0.256408	0.635400
F07	pklr	23.27	23.49	23.78	27.08	0.196663	0.329564	0.276105	0.321743
F08	prps1b	27.41	27.53	28.07	30.34	0.450489	0.304159	0.371315	0.458489
F09	pygma	24.26	24.78	25.48	27.19	0.300739	0.581956	0.150904	0.405621
F10	rbks	34.89	35.00	35.00	35.00	0.185358	0.000000	0.000000	0.000000
F11	rpe	28.40	27.58	29.68	30.02	0.261990	0.180534	0.224246	0.505316
F12	rpia	26.48	26.67	27.07	28.77	0.220125	0.490267	0.198307	0.211946
G01	sdha	23.65	23.67	24.43	26.44	0.249523	0.295104	0.144228	0.518482
G02	sdhb	26.33	26.14	26.61	29.05	0.352168	0.423080	0.257135	0.337381
G03	sdhc	24.17	24.14	24.72	26.13	0.236341	0.261913	0.159486	0.373881
G04	sdhda	30.70	30.22	30.70	32.57	0.591512	0.547327	0.638872	0.746979
G05	gbe1a	31.10	31.33	31.69	33.48	0.689369	0.334489	0.222344	1.379317
G06	sucla2	32.11	32.36	32.85	34.77	0.368189	0.068705	0.174053	0.395807
G07	suclg1	22.83	23.02	23.50	25.28	0.312186	0.288401	0.083978	0.428927
G08	suclg2	24.93	25.19	25.58	27.44	0.273637	0.308678	0.148197	0.168580
G09	taldo1	29.63	29.63	29.75	31.38	0.260753	0.275449	0.176340	0.204688
G10	tktb	25.39	25.53	25.99	28.31	0.122372	0.392342	0.290521	0.457892
G11	tpi1b	31.42	31.76	31.82	33.14	0.586835	0.335319	0.209404	0.839501
G12	zgc:113076	26.70	26.63	26.93	29.39	0.460255	0.374859	0.281678	0.392543
H01	acta1b	18.64	18.80	19.20	21.37	0.292269	0.214869	0.281280	0.593031
H02	b2m	31.28	30.58	30.29	31.81	0.049576	0.816602	0.511920	0.156653
H03	hprt1	26.53	26.58	27.10	29.46	0.210655	0.284840	0.207216	0.257452
H04	nono	26.30	26.17	26.82	28.71	0.460808	0.361839	0.297337	0.257564
H05	rpl13a	18.36	18.29	18.56	19.47	0.323530	0.148253	0.111473	0.356637

## Sheet: Fold Change
Symbol	Fold Change (compared to WT)						Fold Change
	ZKO		Mhet		MZKO		<1, >0.5	>0.5	>1, <2	>2
	Fold Change	p-value	Fold Change	p-value	Fold Change	p-value	Protein
Glycolysis
gck	1.75	0.075390	1.47	0.148187	0.21	0.016774	Glucokinase (hexokinase 4, maturity onset diabetes of the young 2)
hk1	0.90	0.611490	0.61	0.205165	0.22	0.056796	Hexokinase 1
hk2	1.11	0.391142	1.51	0.002777	2.30	0.016876	Hexokinase 2
gpia	1.04	0.861044	0.90	0.442082	0.62	0.064356	Glucose phosphate isomerase a
gpib	1.12	0.234949	0.82	0.146848	0.70	0.074750	Glucose phosphate isomerase b
pgm1	0.95	0.453461	0.88	0.027915	0.64	0.014396	Phosphoglucomutase 1
pgm2	1.12	0.643707	1.12	0.638114	0.85	0.415749	Phosphoglucomutase 2
pgm3	1.73	0.180170	1.37	0.545986	0.59	0.370073	Phosphoglucomutase 3
galm	1.09	0.879942	1.09	0.885540	0.86	0.499041	Galactose mutarotase
pfkla	1.24	0.199842	1.00	0.986829	0.66	0.038357	6-phosphofructokinase, liver type-like
aldoaa	1.00	0.993901	0.79	0.003266	0.61	0.002665	Aldolase a, fructose-bisphosphate, a
aldoab	0.82	0.013433	0.78	0.007967	0.58	0.002728	Aldolase a, fructose-bisphosphate, b
aldob	0.89	0.126929	0.89	0.003098	0.75	0.100617	Aldolase b, fructose-bisphosphate
aldoca	0.97	0.892525	0.98	0.838846	0.51	0.004464	Aldolase C, fructose-bisphosphate, a
gapdh	0.86	0.503209	1.02	0.958181	0.69	0.111324	Glyceraldehyde-3-phosphate dehydrogenase
tpi1b	0.79	0.361399	1.04	0.999814	1.49	0.313861	Triosephosphate isomerase 1b
bpgm	1.07	0.460210	0.72	0.014748	0.34	0.000723	2,3-bisphosphoglycerate mutase
pgk1	0.89	0.052338	0.82	0.013800	0.76	0.000013	Phosphoglycerate kinase 1
pgam2	0.70	0.003424	0.51	0.000447	0.56	0.002848	Phosphoglycerate mutase 2 (muscle)
eno1a	0.90	0.540496	0.74	0.094547	0.45	0.008131	Enolase 1a, (alpha)
eno2	1.19	0.319849	0.96	0.779125	0.46	0.012132	Enolase 2
eno3	0.85	0.055278	0.97	0.759208	0.80	0.302274	Enolase 3, (beta, muscle)
eno4	1.96	0.002820	0.98	0.954556	1.38	0.333767	Enolase family member 4
pklr	0.86	0.094021	0.96	0.701448	0.35	0.000278	Pyruvate kinase, liver and RBC
TCA cycle
pdha1a	1.08	0.762500	0.85	0.350578	0.40	0.026723	Pyruvate dehydrogenase (lipoamide) alpha 1a
pdhb	0.99	0.897693	0.87	0.296749	0.65	0.030663	Pyruvate dehydrogenase (lipoamide) beta
pck1	0.72	0.006817	0.84	0.040410	0.64	0.002171	Phosphoenolpyruvate carboxykinase 1 (soluble)
pck2	0.74	0.014283	1.00	0.975432	1.22	0.201693	Phosphoenolpyruvate carboxykinase 2 (mitochondrial)
aclya	0.96	0.805579	1.04	0.745224	0.66	0.106027	ATP citrate lyase a
aco1	1.13	0.097454	0.94	0.519377	0.81	0.260005	Aconitase 1, soluble
aco2	1.07	0.494154	0.91	0.211063	0.67	0.003274	Aconitase 2, mitochondrial
idh1	0.91	0.483216	0.95	0.446156	0.74	0.028841	Isocitrate dehydrogenase 1 (NADP+), soluble
idh2	0.88	0.090751	0.89	0.068950	0.66	0.000817	Isocitrate dehydrogenase 2 (NADP+), mitochondrial
idh3a	1.34	0.219761	1.18	0.475296	0.92	0.798071	Isocitrate dehydrogenase 3 (NAD+) alpha
idh3b	1.04	0.928084	1.00	0.905495	0.83	0.352943	Isocitrate dehydrogenase 3 (NAD+) beta
zgc:113076	1.05	0.696227	1.18	0.224166	0.76	0.059733	Isocitrate dehydrogenase 3
ogdha	0.89	0.333128	0.77	0.070426	0.57	0.001830	Oxoglutarate (alpha-ketoglutarate) dehydrogenase a (lipoamide)
ogdhb	0.91	0.326870	0.91	0.405159	0.59	0.040915	Oxoglutarate (alpha-ketoglutarate) dehydrogenase b (lipoamide)
dlat	1.04	0.707469	0.80	0.045559	0.48	0.002713	Dihydrolipoamide S-acetyltransferase (E2 component of pyruvate dehydrogenase complex)
dldh	0.93	0.439226	0.83	0.131689	0.92	0.420664	Dihydrolipoamide dehydrogenase
dlst	1.02	0.764841	0.81	0.007683	0.52	0.000719	Dihydrolipoamide S-succinyltransferase
sucla2	0.84	0.218225	0.82	0.282627	0.78	0.129913	Succinate-CoA ligase, ADP-forming, beta subunit
suclg1	0.88	0.156397	0.86	0.180793	0.90	0.305372	Succinate-CoA ligase, GDP-forming, alpha subunit
suclg2	0.84	0.010998	0.88	0.052467	0.86	0.099059	Succinate-CoA ligase, GDP-forming, beta subunit
sdha	0.99	0.843474	0.80	0.094946	0.71	0.086092	Succinate dehydrogenase complex, subunit A, flavoprotein (Fp)
sdhb	1.14	0.287864	1.13	0.201242	0.75	0.062581	Succinate dehydrogenase complex, subunit B, iron sulfur (Ip)
sdhc	1.02	0.892030	0.94	0.461034	1.26	0.046166	Succinate dehydrogenase complex, subunit C, integral membrane protein
sdhda	1.40	0.146032	1.38	0.266875	1.35	0.333017	Succinate dehydrogenase complex, subunit D, integral membrane protein a
fh	0.80	0.216562	0.79	0.054922	0.51	0.003539	Fumarate hydratase
mdh1aa	0.92	0.224032	0.88	0.024862	0.74	0.016023	Malate dehydrogenase 1a, NAD (soluble)
mdh2	0.96	0.386732	0.85	0.008275	1.02	0.734215	Malate dehydrogenase 2, NAD (mitochondrial)
Gluconeogenesis
fbp1a	1.01	0.895174	0.99	0.974246	0.78	0.175656	Fructose-1,6-bisphosphatase 1a
fbp1b	1.15	0.004899	1.04	0.545465	1.01	0.870289	Fructose-1,6-bisphosphatase 1b
fbp2	1.65	0.000390	2.00	0.002580	2.28	0.014884	Fructose-1,6-bisphosphatase 2
g6pc3	1.25	0.129992	1.20	0.069803	0.87	0.730195	Glucose 6 phosphatase, catalytic, 3
g6pca.1	1.04	0.788427	2.14	0.001277	1.65	0.011665	Glucose-6-phosphatase a, catalytic, tandem duplicate 1
pcxb	0.96	0.601916	0.90	0.618113	1.27	0.068969	Pyruvate carboxylase
Pentose phosphate pathway
g6pd	1.05	0.618500	0.86	0.220932	0.67	0.007577	Glucose-6-phosphate dehydrogenase
pgls	1.07	0.660346	0.98	0.865949	0.77	0.097298	6-phosphogluconolactonase
h6pd	1.20	0.366422	1.09	0.691481	1.04	0.848190	GDH/6PGL endoplasmic bifunctional protein-like
prps1b	0.92	0.446658	0.87	0.346526	0.65	0.037349	Phosphoribosyl pyrophosphate synthetase 1B
rpe	1.77	0.000128	0.57	0.005217	1.59	0.040822	Ribulose-5-phosphate-3-epimerase
rpia	0.88	0.321424	0.92	0.326005	1.01	0.864777	Ribose 5-phosphate isomerase A (ribose 5-phosphate epimerase)
rbks	0.93	0.674953	1.28	0.281049	4.56	0.005164	Ribokinase
taldo1	1.00	0.976532	1.26	0.029431	1.46	0.009959	Transaldolase 1
tktb	0.91	0.302090	0.91	0.270939	0.65	0.005464	Transketolase
Regulation of glucose metabolism
pdk1	1.01	0.915641	1.04	0.722857	0.57	0.027020	Pyruvate dehydrogenase kinase, isozyme 1
pdk2b	1.02	0.867716	0.72	0.041269	0.26	0.000997	Pyruvate dehydrogenase kinase, isoenzyme 2
pdk3a	1.06	0.780911	1.03	0.837411	0.70	0.148685	Pyruvate dehydrogenase kinase, isozyme 3a
pdk4	1.01	0.859399	0.91	0.298684	0.44	0.000517	Pyruvate dehydrogenase kinase, isozyme 4
pdp2	0.93	0.785616	1.07	0.659790	1.16	0.204080	Putative pyruvate dehydrogenase phosphatase isoenzyme 2
pdpr	1.48	0.604517	1.00	0.725485	0.36	0.192943	Pyruvate dehydrogenase phosphatase regulatory subunit
Glycogen metabolism
gys1	0.79	0.090007	0.77	0.055048	0.60	0.010906	Glycogen synthase 1 (muscle)
gys2	0.82	0.097048	1.12	0.270744	0.66	0.060922	Glycogen synthase 2
gbe1a	0.85	0.594134	0.91	0.557963	0.94	0.755658	Si:ch211-213e17.1
agla	0.93	0.310337	0.86	0.274999	0.63	0.001463	Amylo-1, 6-glucosidase, 4-alpha-glucanotransferase
pygma	0.70	0.050013	0.59	0.004166	0.65	0.000753	Phosphorylase, glycogen (muscle) A
gsk3ab	1.19	0.396667	0.68	0.123845	0.47	0.032224	Glycogen synthase kinase 3 alpha
gsk3b	1.47	0.169083	1.02	0.957855	0.54	0.127188	Glycogen synthase kinase 3 beta
phka1a	1.30	0.133379	1.09	0.652811	1.10	0.567887	Phosphorylase kinase, alpha 1 (muscle)
phkb	0.97	0.980859	0.97	0.759957	0.59	0.164306	Phosphorylase b kinase regulatory subunit beta-like
phkg1a	0.95	0.741927	1.01	0.901118	0.54	0.137174	Phosphorylase kinase, gamma 1a (muscle)
phkg1b	1.08	0.454152	1.30	0.004963	0.90	0.124937	Phosphorylase kinase, gamma 1b (muscle)
phkg2	0.79	0.289626	0.98	0.869313	0.73	0.208556	Phosphorylase kinase, gamma 2 (testis)
Controls (b2m not included in analysis)
acta1b	0.90	0.374031	0.93	0.536844	0.74	0.158606	Actin, alpha 1b, skeletal muscle
b2m	1.62	0.152687	2.73	0.020041	3.41	0.008408	Beta-2-microglobulin
hprt1	0.97	0.209915	0.93	0.013948	0.64	0.000905	Hypoxanthine phosphoribosyltransferase 1
nono	1.10	0.432834	0.96	0.660742	0.93	0.584372	Non-POU domain containing, octamer-binding
rpl13a	1.05	0.817911	1.20	0.240370	2.27	0.000848	Ribosomal protein L13a
